# Supplementary material for: Integrated microbiome, metabolome, and proteome analysis identifies a novel interplay among commensal bacteria, metabolites and candidate targets in non‐small cell lung cancer
Source: Clin Transl Med. 2022 Jun 23;12(6):e947. doi: 10.1002/ctm2.947 (PMC9218934; doi:10.1002/ctm2.947)
Supplement: Supplementary file 2 — Supporting Information. Additional file 2: Table S1. Clinical features of NSCLC patients. Table S2. Data teleprocessing statistics and quality control information of 16S DNA sequencing. Table S3. Bacterial libraries after taxonomic assignment of OTUs at 97% minimum similarity level. Tables S4–S8 show gut microbial community features of LC patients at various levels: Table S4. phylum level; Table S5. class level; Table S6. order level; Table S7. family level; Table S8. genus level. Table S9. Differential metabolites in serum samples between the LC patients and healthy controls. Table S10. Differential metabolites in tumour samples between the LC patients and healthy controls. Table S11. Intersected metabolic pathways of differential metabolites in serum‐/tissues‐based metabolomics. Table S12. ROC curves of diagnostic performance for each metabolite in tissue‐based metabolomics. Table S13. Proteins in the serum‐based proteomics analysis. Table S14. Summary of differentially expressed proteins in serum samples of LC and healthy controls. [file CTM2-12-e947-s002.xls]

## Sheet: Supplementary Table S1
Table S1 Clinical features of NSCLC patients
	Cohort 1						Cohort 2
Methods	Metabolome (N°, %)		Proteomic (N°, %)		Microbiome (N°, %)		Metabolome (N°, %)
Characteristic	NSCLC group (55)	Control group (15)	NSCLC group (20)	Control group (4)	NSCLC group (46)	Control group (12)	Tumor tissue (40)	Pericarcinous tissue (40)
Gender (M/F)	23/32	6/9	7/13	1/3	21/25	6/6	20/20	20/20
Age (years old)	58.98±9.27	60.80±7.09	58.30±8.09	64.50±7.40	59.13±9.42	60.75±7.36	63.05±10.27	63.05±10.27
Histology
Adenocarcinoma	55 (100)	-	20 (100)	-	40 (87)	-	40 (100)	-
Squamous cell carcinoma	0 (0)	-	0 (0)	-	6 (13)	-	0 (0)	-
T status
T1&T2	51 (92.7)	-	20 (100)	-	42 (91.3)	-	39 (97.5)	-
T3&T4	4 (7.3)	-	0 (0)	-	4 (8.7)	-	1 (2.5)	-
N status
N0/N1	50 (90.9)/5 (9.1)	-	20 (100)	-	44 (95.7)/2(4.3)	-	40 (100)/0 (0)	-
M status			0 (0)
M0/M1	55 (100)/0 (0)				46 (100)/0 (0)		40 (100)/0 (0)	-
Tumor size
≤3 cm	50 (90.9)	-	19 (95)	-	41 (89.1)	-	30 (75)	-
> 3 cm	5 (9.1)	-	1 (5)	-	5 (10.9)	-	10 (25)	-
Smoking
Absence	40 (72.7)	12 (80)	14 (70)	4 (100)	39 (84.8)	10 (83.3)	25 (62.5)	-
Presence	15 (27.3)	3 (20)	6 (30)	0 (0)	7 (15.2)	2 (16.7)	15 (37.5)	-

## Sheet: Supplementary Table S2
Table S2 Data teleprocessing statistics and quality control information of 16S DNA sequencing
Sample	Raw_Reads	Clean_Reads	AvgLen (nt)	Q20	Q30	CG(%)	Effective (%)
CON|A1	36904	36795	419	0.936	0.847	0.524	99.7
CON|A2	36969	36876	414	0.918	0.821	0.514	99.75
CON|A3	30918	30877	422	0.901	0.787	0.52	99.87
CON|A4	35871	35783	417	0.924	0.832	0.497	99.75
CON|A5	37525	37465	418	0.926	0.835	0.502	99.84
CON|A6	37022	36972	418	0.923	0.826	0.5	99.86
CON|A7	37251	37190	417	0.892	0.774	0.522	99.84
CON|A8	35328	35148	423	0.868	0.752	0.556	99.49
CON|A9	37152	36918	418	0.934	0.85	0.52	99.37
CON|A10	37859	37633	426	0.933	0.847	0.537	99.4
CON|A11	36152	35929	416	0.928	0.835	0.519	99.38
CON|A12	37670	37508	422	0.92	0.824	0.509	99.57
LC|a1	35370	35260	415	0.94	0.855	0.499	99.69
LC|a2	35539	35432	420	0.928	0.835	0.527	99.7
LC|a3	36513	36371	419	0.913	0.816	0.527	99.61
LC|a4	35592	35412	416	0.913	0.817	0.52	99.49
LC|a5	36471	36276	414	0.928	0.84	0.502	99.47
LC|a6	37740	37536	418	0.935	0.851	0.504	99.46
LC|a7	35710	35558	410	0.894	0.783	0.518	99.57
LC|b1	35345	35233	421	0.911	0.805	0.528	99.68
LC|b2	36579	36496	419	0.938	0.849	0.487	99.77
LC|b3	36700	36621	415	0.941	0.855	0.504	99.78
LC|b4	35881	35801	413	0.929	0.839	0.499	99.78
LC|b5	35233	35136	417	0.928	0.835	0.505	99.72
LC|b6	38006	37933	424	0.907	0.806	0.507	99.81
LC|b7	35913	35858	416	0.919	0.822	0.513	99.85
LC|b8	36143	35981	416	0.912	0.816	0.514	99.55
LC|b9	35600	35303	418	0.916	0.815	0.512	99.17
LC|b10	35236	35005	412	0.934	0.85	0.505	99.34
LC|b11	37612	37354	414	0.936	0.854	0.501	99.31
LC|b12	36705	36481	416	0.935	0.851	0.505	99.39
LC|b13	35241	35063	418	0.934	0.849	0.509	99.49
LC|b14	37635	37507	419	0.917	0.82	0.502	99.66
LC|c1	37976	37856	413	0.937	0.851	0.522	99.68
LC|c2	36909	36794	414	0.924	0.828	0.55	99.69
LC|c3	37050	36910	418	0.935	0.841	0.508	99.62
LC|c4	37946	37874	416	0.927	0.825	0.51	99.81
LC|c5	36590	36481	416	0.938	0.853	0.5	99.7
LC|c6	36897	36823	415	0.912	0.811	0.51	99.8
LC|c7	38017	37953	415	0.904	0.794	0.521	99.83
LC|c8	37718	37666	420	0.92	0.824	0.499	99.86
LC|c9	36283	36156	413	0.909	0.812	0.512	99.65
LC|c10	35238	35178	424	0.896	0.783	0.53	99.83
LC|c11	35701	35412	411	0.924	0.832	0.53	99.19
LC|c12	36938	36733	419	0.936	0.853	0.531	99.45
LC|c13	37010	36920	423	0.909	0.802	0.509	99.76
LC|d1	35436	35362	410	0.932	0.835	0.509	99.79
LC|d2	37587	37529	416	0.915	0.816	0.52	99.85
LC|d3	37496	37416	413	0.907	0.802	0.529	99.79
LC|d4	36444	36383	416	0.919	0.822	0.498	99.83
LC|d5	35447	35330	422	0.921	0.826	0.509	99.67
LC|d6	35589	35491	416	0.927	0.836	0.496	99.72
LC|d7	35467	35301	413	0.903	0.804	0.529	99.53
LC|d8	35316	35017	418	0.915	0.813	0.513	99.15
LC|d9	36219	35986	419	0.925	0.835	0.536	99.36
LC|d10	36072	35830	427	0.931	0.842	0.541	99.33
LC|d11	37361	37151	423	0.936	0.852	0.508	99.44
LC|d12	36038	35766	420	0.915	0.813	0.513	99.25

## Sheet: Supplementary Table S3
Supplementary Table S3 Bacterial libraries after taxonomic assignment of OTUs at the 97 % minimum similarity level
OTU ID	CON|A10	LC|b12	LC|c12	LC|d10	LC|c10	LC|d6	LC|d9	LC|b14	LC|b9	CON|A7	LC|b13	CON|A5	CON|A11	CON|A1	LC|c8	LC|c3	LC|d12	LC|a3	CON|A6	LC|b7	LC|d2	LC|a6	CON|A9	CON|A12	CON|A3	LC|c13	CON|A4	LC|a4	LC|d7	LC|c1	LC|b1	LC|d8	LC|d5	LC|b2	LC|c11	LC|c6	LC|b4	CON|A2	LC|a5	LC|a2	LC|b5	LC|b10	LC|c7	LC|b6	LC|d4	LC|d11	LC|c4	CON|A8	LC|b11
OTU_1	11491	900	15259	24299	13891	1208	5406	3706	6063	9994	250	3466	842	6548	4023	2699	9278	9251	2011	133	5427	5184	5032	5793	8887	3741	238	1152	725	1839	1215	1281	2305	458	169	279	40	128	158	47	14	58	47	72	92	51	47	17	16
OTU_2	3	10549	4379	3	746	6978	203	2900	3257	2618	3088	11436	188	1489	44	594	2	812	2884	2017	1803	4402	6728	3739	1595	7663	6985	129	5527	2674	1931	1591	3091	4859	4670	1465	9031	23	5862	90	2177	7026	114	3423	4976	3779	1225	4	4097
OTU_3	1	5845	4202	3	0	18	222	0	0	0	1923	3	318	41	13	0	241	116	155	1533	506	2008	872	0	767	1	6	1189	4	4601	777	592	0	4	4082	438	2481	5966	284	1021	833	788	332	3	211	0	4206	1	3650
OTU_4	0	0	2	2	1	0	1210	0	2	0	10829	3	7774	8054	13	11729	0	5619	0	138	2950	3	0	0	3	0	0	10776	0	0	2	9962	10615	26	2	1960	0	4116	5	34	16410	1	14586	1	2	4	13909	1	6
OTU_5	8	740	88	1	4	129	1997	5718	4524	5224	395	418	5868	1099	2	2230	2	2204	765	716	2080	166	4028	1216	1801	130	1085	2308	1947	1599	1749	2271	859	5	1385	1188	2958	2028	3222	2726	2132	4820	2436	72	1866	4	1012	2	3079
OTU_6	154	0	0	0	83	0	0	0	4106	0	0	154	1	3	0	1897	0	90	3859	1	19	564	0	1274	3059	0	98	136	406	33	3572	1012	2003	5	0	49	0	0	1524	1787	2	0	919	0	0	0	507	0	0
OTU_7	8	61	0	315	4	2	2	69	37	176	37	0	45	299	58	33	73	10	85	544	93	0	481	4	1	7	42	319	18	3	13	28	0	6	1523	670	13	2241	9	13998	60	121	140	59	83	5	0	15	34
OTU_8	1576	0	650	0	19	0	31	0	2	622	1	0	4	3	13924	0	7074	136	2	404	8	0	472	0	157	180	214	0	956	21	1	18	0	0	1	0	10	1	0	1	198	188	1	0	432	1147	1	0	1379
OTU_9	2448	1	12	4	1016	467	2	124	252	1	1	1002	36	89	0	27	0	24	306	408	400	73	0	558	3	0	7	36	196	148	51	2	101	11671	125	473	77	277	590	38	0	45	5	196	225	581	119	0	123
OTU_10	4	9	6	1	20	1483	109	522	1446	0	2	86	134	43	0	12	1	227	3628	2592	185	178	68	1398	13	953	83	32	118	264	462	89	118	624	61	1508	848	8	447	13	424	445	9	419	2080	363	185	0	433
OTU_11	0	0	27	0	0	1215	205	0	131	0	184	136	166	1872	4	1062	0	155	34	0	553	1472	58	0	286	0	1	764	29	2102	59	142	26	1	199	137	642	1106	325	3	85	0	698	0	219	1	589	1	383
OTU_12	1	0	648	1	0	1024	75	0	75	0	1651	6	15	5	1819	507	686	686	240	83	75	127	1046	0	66	107	1152	181	2	1106	309	402	50	4	505	752	173	538	417	12	146	764	23	10	427	0	355	2	756
OTU_13	60	157	2	3	38	475	0	200	41	31	0	0	0	0	2	3	98	12	86	156	6	0	190	9	141	487	217	0	1990	70	2	0	1	1020	165	46	0	52	234	23	11	429	0	102	20	107	0	0	276
OTU_14	31	0	56	1	64	170	17	4	153	26	11	0	8	18	29	2	0	6	479	13	187	0	91	0	12	1819	3213	247	1367	70	20	2	0	0	2809	6	0	19	341	180	0	1	737	1009	0	0	0	1	27
OTU_15	6	0	165	9	333	525	0	1056	409	0	125	39	0	0	1	846	0	44	769	342	21	0	1	287	2	0	513	297	30	359	288	185	546	305	45	1005	403	41	595	20	4	196	63	986	948	79	822	1	3
OTU_16	0	165	145	0	248	664	101	0	56	0	480	2	130	226	1	224	495	71	59	691	193	430	274	0	21	0	4	135	381	382	166	15	0	0	25	968	170	23	358	561	505	1	311	71	214	2	0	0	437
OTU_17	71	30	4	1513	411	1047	26	2723	238	655	150	74	7	15	1	80	1659	69	128	445	128	237	101	1538	112	123	1853	18	136	266	13	5	0	1204	21	341	104	71	233	35	244	230	15	46	281	1866	241	0	1335
OTU_18	8675	2	0	159	950	10	30	32	60	31	2	240	3	0	14	0	175	62	11	154	16	0	200	344	590	479	3	0	0	102	11752	0	0	0	2	7	0	0	0	2	1	1	11	1	0	9180	0	0	3
OTU_19	1	0	0	0	1136	99	0	0	31	0	378	54	7	91	0	89	0	86	605	1032	162	7362	14	85	1274	0	14	2	236	749	348	7	120	3	201	8	275	25	635	131	8	273	1	430	3773	0	26	0	341
OTU_20	7	25	1	1	0	1208	47	0	1062	0	370	45	3	60	1073	0	23	210	149	25	209	155	192	0	194	33	7	373	1	2271	276	443	0	2	567	2	281	5	0	101	972	793	93	0	7	0	0	2	421
OTU_21	0	0	0	0	0	3	0	0	687	0	2296	0	0	0	3	0	0	0	0	1	417	0	0	0	541	0	1	529	595	4113	4	1027	0	0	0	394	0	1209	0	5	1	1	1	1	2	0	0	2	0
OTU_22	0	0	0	0	0	0	0	0	0	0	0	2	0	0	0	0	0	0	0	1	0	0	0	0	0	0	0	0	0	0	0	0	0	0	0	0	0	0	0	0	0	0	0	11528	0	0	0	0	0
OTU_23	83	0	0	0	97	4	62	108	116	0	0	258	73	186	2	2	0	121	272	774	638	359	87	8	0	0	5	37	127	222	248	79	358	148	8	246	46	241	301	49	2	183	35	20	583	0	0	0	128
OTU_24	4	0	0	0	79	8	0	1	0	0	0	4	0	0	2	956	0	0	1	0	679	0	746	996	3	0	0	5	304	0	0	1	0	1	0	16	1	3728	1	0	0	1443	1	2	1	0	0	0	3613
OTU_25	1	1	548	0	0	141	0	0	38	0	2	0	0	1	1203	2	89	0	0	78	28	0	145	0	0	0	266	13	0	46	6	2	1	0	2541	1	2	56	62	969	1	128	253	0	40	1	2	0	51
OTU_26	0	0	0	0	0	0	0	0	415	0	0	479	4	0	0	0	0	108	1207	22	61	8	0	153	123	0	30	108	40	109	45	12	0	1	26	111	367	56	318	4	506	153	0	24	786	0	100	0	149
OTU_27	14	0	100	0	2	990	82	0	119	139	164	5	266	0	1	241	0	30	63	37	107	46	37	0	19	0	2	175	53	76	64	531	234	0	912	106	394	99	724	70	135	455	328	4	297	0	77	0	24
OTU_28	0	0	254	0	58	205	28	76	105	0	0	27	175	558	0	0	0	127	27	378	158	64	87	41	1	0	0	229	1890	172	32	47	149	0	224	321	0	19	0	246	0	100	966	27	0	0	17	0	38
OTU_29	538	1375	232	20	746	1142	965	80	151	346	235	68	189	992	328	347	650	152	278	404	223	110	490	51	158	106	168	139	281	383	210	310	79	1	452	158	1571	91	578	61	228	696	154	117	476	63	991	0	257
OTU_30	66	7	1	1	79	892	35	3836	413	267	142	24	62	23	4	13	0	41	388	51	49	37	203	1234	221	2747	7582	18	141	88	55	69	44	501	19	86	402	750	438	40	136	136	6	286	612	3680	28	1	324
OTU_31	2	5	1	5	0	3	0	2	0	5	1	8	11	60	4	1	0	0	6	10	3	0	3	0	1	0	23	0	10	1	0	13	1	0	10	7	0	9	11	7	1	2	7	21	2	1	0	11116	1
OTU_32	47	479	295	0	0	201	54	80	132	760	103	93	123	274	192	51	86	90	163	133	176	35	147	79	144	56	406	145	269	106	276	126	34	1	105	84	120	103	648	78	91	504	616	4	217	5	61	0	244
OTU_33	276	2955	1	4	438	440	138	0	108	0	72	96	145	41	0	119	2571	33	531	957	528	1	0	954	155	458	14	15	1261	368	69	3	2121	72	18	506	218	27	110	16	221	71	19	262	141	469	187	0	226
OTU_34	0	0	3	0	0	64	34	0	76	1	0	55	21	8	0	0	0	29	176	416	980	84	1	0	5	0	9	56	8	47	51	20	0	0	3	0	0	13	32	4	144	0	4	14	317	1	47	0	1
OTU_35	0	0	1	0	1	0	0	4	0	0	0	571	115	0	0	4	0	492	1977	0	92	550	0	0	0	0	39	1076	0	47	278	2	0	0	0	0	0	0	0	9	1	0	148	0	0	0	0	0	38
OTU_36	52	408	1	16	73	19	3	37	17	51	0	218	31	60	225	1	176	2	44	32	32	24	25	31	11	14	1051	3	791	5	0	0	25	884	1	437	30	11	2	0	13	202	2	56	19	131	4	1	17
OTU_37	0	0	1	0	80	612	5	0	85	0	11	93	13	45	0	9	0	196	657	350	166	389	1	185	42	0	11	35	10	20	0	4	0	127	4	0	161	45	112	6	0	0	47	5	325	0	0	0	110
OTU_38	714	7	0	323	1318	0	7155	976	34	160	0	973	0	6	74	0	162	660	68	686	74	1	3985	41	8	921	8	0	5	5	76	27	0	0	0	144	0	0	0	0	0	0	0	4	3	1694	1	3	57
OTU_39	10	73	136	0	1	31	26	0	18	257	12	0	0	42	1	23	66	4	0	4	5	32	126	0	59	91	0	61	0	15	9	8	14	0	2459	5	25	437	165	24	10	1260	353	3	24	0	29	0	83
OTU_40	6	13	3	27	2	0	11	40	4	0	10	0	1	0	0	0	52	0	0	0	0	2	9	3058	0	255	0	0	358	0	0	8	0	0	17	0	0	0	3	0	0	129	0	0	0	12	0	317	16
OTU_41	1	3	7	0	2	54	62	0	109	535	82	29	23	2	0	24	97	75	21	138	107	68	34	0	66	92	299	81	0	136	90	19	0	1	190	0	69	58	457	175	72	347	1159	0	155	0	20	2	6
OTU_42	0	0	0	0	711	3623	43	0	0	0	1	142	174	0	1	134	0	1	886	313	179	1	0	1181	13	0	27	62	0	0	0	26	1	0	0	2190	1269	4	0	1	0	0	0	2	0	1	242	0	0
OTU_43	0	0	1	0	0	113	5	0	0	11	0	287	18	0	1	0	0	22	95	3	0	69	48	0	40	1	0	49	7	86	118	0	0	0	0	0	30	157	0	25	2	65	5	82	739	0	706	0	552
OTU_44	0	0	0	0	0	0	0	0	0	0	0	0	0	0	0	0	0	0	0	0	0	0	0	0	0	0	0	0	0	0	0	0	0	0	0	0	0	0	0	0	0	0	0	3842	0	0	0	0	0
OTU_45	0	0	1	0	0	353	15	0	0	0	0	32	191	5	0	24	0	63	85	0	185	0	0	0	441	0	1	39	0	71	61	416	0	0	649	35	166	211	533	1	149	0	29	52	346	0	18	0	196
OTU_46	38	126	47	1	0	66	136	6	4	16	126	135	1	13	172	123	0	30	50	188	198	0	2	0	1	160	4	64	663	24	76	1304	6	0	375	1	83	82	704	1	49	122	185	68	88	21	9	0	194
OTU_47	0	7	61	0	0	81	136	0	174	21	88	34	348	77	0	88	2	26	16	70	87	45	42	0	0	35	0	29	0	40	13	131	14	0	169	28	21	368	263	503	21	0	56	3	37	0	19	0	125
OTU_48	0	0	0	0	0	0	0	0	823	0	3147	0	0	0	0	0	0	0	0	0	0	0	0	0	0	0	0	0	0	0	0	0	0	0	0	0	0	0	0	1	0	0	0	649	0	0	499	0	1
OTU_49	4	10	17	6	0	14	6	15	1	4	14	172	22	224	4	5	1	1	27	74	17	4	23	0	6	2	18	33	22	9	6	11	1	6	233	65	3	154	13	1226	9	7	63	12	7	0	0	5021	4
OTU_50	0	0	0	0	0	0	15	2275	0	0	0	0	1	7	0	0	0	0	0	38	1	1	0	0	0	0	0	5	1	192	1	11	0	0	0	0	0	0	226	13	0	0	8	727	0	0	0	0	1008
OTU_51	0	0	0	0	0	0	68	0	0	0	0	0	114	3162	0	0	1	0	0	0	0	0	0	0	0	0	0	500	28	6	709	1378	955	4	0	2561	0	0	0	0	0	0	4	31	0	0	0	6	0
OTU_52	0	123	271	1	0	14	152	0	0	0	0	74	1	0	0	1295	0	47	1073	147	66	767	607	0	424	0	28	198	1	359	73	0	0	1	0	0	136	447	3	0	0	764	21	0	861	0	76	0	144
OTU_53	1	559	0	0	0	0	0	0	0	151	0	0	0	0	0	0	0	576	0	1631	0	112	0	0	0	0	0	761	1	0	0	4	0	0	0	0	0	0	34	0	4	0	0	2	0	0	0	0	0
OTU_54	1	0	44	4	1	0	13	53	105	1438	21	2289	95	140	0	25	172	3	5	29	89	36	127	0	24	0	14	7	403	24	76	53	23	78	124	106	2	17	86	59	16	708	45	147	17	0	19	0	80
OTU_55	6	33	7	8	0	0	12	7	7	31	332	0	0	11	38	0	5	7	14	6	2	0	49	0	1	0	1	0	52	5	158	40	0	15	2	1	8	4	70	63	356	1	1	0	0	0	25	0	101
OTU_56	0	0	0	0	0	0	0	0	0	590	0	0	0	0	0	0	0	0	7	3	11	0	0	0	0	0	125	0	121	3	0	0	0	1	0	83	35	1	2767	0	0	13	0	0	2	2883	0	0	0
OTU_57	41	0	0	0	0	0	0	0	0	0	0	0	0	0	5	0	0	0	0	0	0	0	0	0	19	3734	0	0	0	0	0	0	0	0	0	0	0	0	0	0	0	0	0	0	0	0	0	0	0
OTU_58	2	87	0	0	94	2	0	35	66	188	22	337	0	66	75	1	35	0	0	14	1	1	56	77	0	21	47	0	45	2	0	0	1	399	0	2	1	2	0	0	0	116	0	1	0	248	2	0	0
OTU_59	0	0	0	0	0	0	0	0	0	0	0	0	207	0	1	2	0	133	0	0	434	0	0	0	0	0	0	400	50	0	0	0	700	0	0	431	0	3	294	0	0	0	2	17	0	0	0	0	0
OTU_60	0	2	0	3	0	1	0	0	0	1	0	0	0	76	0	0	0	0	0	0	0	0	2	0	0	0	12	0	2	2	0	0	0	0	0	0	0	5	0	0	4	1	0	2	0	0	0	2772	0
OTU_61	0	0	0	0	0	7	0	0	0	3	0	46	0	0	0	0	1	0	43	102	1	33	0	0	15	0	2	1	0	1013	21	0	0	0	0	0	113	0	0	2	0	0	1	1	101	0	0	0	0
OTU_62	0	126	3	3	44	43	2	86	18	10	17	22	12	5	198	4	238	1	73	67	7	71	6	79	5	7	352	1	302	2	9	10	37	4	5	198	15	3	91	2	51	54	0	29	40	2	2	0	10
OTU_63	0	0	0	0	0	2	86	0	0	0	58	34	274	25	1	0	0	189	0	616	322	212	0	0	0	0	0	90	0	30	114	19	0	0	2	495	0	60	77	0	0	0	7	2	224	0	78	0	103
OTU_64	0	0	290	0	0	0	0	0	472	13	159	10	0	0	0	134	52	128	21	3	27	50	0	0	23	0	0	11	0	6	9	1	0	0	31	0	81	19	6	1	125	86	5	1	48	0	127	0	209
OTU_65	0	0	4	0	0	1	0	0	0	0	0	0	0	0	0	0	0	28	0	126	0	0	0	0	0	0	0	0	0	1	23	12	0	0	0	70	31	0	0	1	0	0	0	0	50	0	0	0	0
OTU_66	0	0	9	0	378	20	0	0	0	0	0	0	16	0	0	104	0	47	463	121	34	416	0	485	4	0	11	92	148	2	182	9	785	0	3	0	0	1	0	0	0	0	5	297	965	0	400	1	106
OTU_67	0	0	0	0	0	0	5	0	0	0	0	14	0	0	0	1	0	828	0	70	0	0	0	0	0	0	0	466	0	7	42	0	0	0	0	3	253	0	0	0	0	1	1	0	503	0	0	0	0
OTU_68	77	22	82	1	93	42	97	165	29	159	27	49	82	139	7	20	2	61	12	23	45	33	32	147	10	23	3	48	219	29	72	59	17	160	228	7	19	9	251	201	24	689	559	7	56	0	9	0	52
OTU_69	0	0	0	0	1	165	13	0	0	21	23	0	1	27	0	15	440	20	49	12	4	1	16	0	55	9	4	31	0	146	7	0	0	0	2	0	128	87	4	2	269	135	5	1	42	0	3	0	27
OTU_70	0	0	0	0	7	1	218	88	33	0	1	0	129	61	1873	1	0	31	230	27	21	0	64	0	54	0	7	14	0	1	71	8	382	0	218	29	192	42	13	25	0	69	308	221	5	0	0	0	13
OTU_71	1	0	0	3	6	20	24	0	50	321	0	17	10	0	2	0	0	6	0	27	35	0	17	43	0	0	0	3	1	1	0	1	0	0	2	2	424	540	7	0	23	22	1	24	0	278	0	0	33
OTU_72	0	0	2	0	0	0	13	0	0	0	0	0	18	6	0	12	0	60	0	483	995	0	0	0	0	0	0	304	0	6	13	0	0	0	0	0	0	21	0	0	0	0	2	1	0	0	0	0	3
OTU_73	0	0	0	0	0	30	20	0	149	0	29	17	54	22	0	8	1	76	270	365	179	88	0	0	0	0	9	64	1	49	64	36	24	0	5	200	37	13	10	12	61	0	6	18	63	0	36	0	26
OTU_74	0	11	19	0	0	140	46	0	0	105	17	50	0	81	39	116	0	32	29	78	86	6	0	0	21	7	0	32	1	53	110	87	3	0	87	34	33	12	155	3	40	17	10	5	121	5	16	0	158
OTU_75	0	0	0	1	162	0	1817	0	0	0	0	0	0	0	0	0	0	147	0	0	0	0	0	0	0	0	0	0	0	0	0	0	0	0	0	0	0	0	2	0	0	0	0	16	0	0	0	0	0
OTU_76	1	0	0	0	111	30	3	138	7	10	5	28	67	2	0	2	1	8	138	273	17	0	0	58	0	0	5	28	33	9	5	0	14	0	4	150	62	14	4	0	12	0	0	17	107	0	0	0	42
OTU_77	0	0	0	0	0	411	11	0	0	0	0	0	0	0	0	0	0	0	0	0	0	0	0	0	104	0	0	0	0	148	0	0	0	0	0	1	391	0	0	0	0	0	0	0	105	0	0	0	0
OTU_78	0	0	1	0	0	4	0	3	0	0	0	0	3	20	0	0	0	0	0	2	0	1	2	0	0	0	1	1	3	1	0	0	1	0	1	0	0	1	0	16	0	0	6	0	0	0	0	1823	0
OTU_79	0	0	0	0	0	6	0	0	0	0	1	47	0	0	0	1	0	8	1	0	0	1082	0	0	0	0	0	0	0	0	0	0	0	0	0	1543	2	0	0	1	0	0	0	2	104	0	328	0	0
OTU_80	0	0	0	0	0	284	123	0	0	0	127	12	16	127	0	0	0	4	0	85	208	0	0	0	155	0	0	0	0	393	1	0	0	0	0	0	0	29	138	0	99	31	0	0	0	0	197	0	6
OTU_81	0	0	0	0	0	0	1	0	0	0	0	15	0	1	11	0	3	1	0	64	0	0	0	0	0	0	0	0	2	0	0	0	0	151	4	1341	1	0	0	0	0	0	0	2	0	0	0	0	0
OTU_82	0	0	3	0	0	25	96	0	0	0	0	0	0	0	0	0	0	0	0	378	0	0	0	0	4	0	0	0	0	0	0	0	0	0	0	0	91	0	0	0	0	0	14	0	91	0	0	0	0
OTU_83	0	0	0	0	0	1	3	10	2	1	32	0	3	0	6	8	21	0	0	2	6	0	236	0	4	0	1	3	0	1	5	34	11	0	301	3	0	1059	1	985	78	0	91	0	0	1	0	0	18
OTU_84	0	0	0	0	0	0	0	0	0	0	0	0	0	0	0	0	0	0	0	0	0	0	0	0	0	0	53	0	0	2	0	0	0	0	0	0	0	0	0	0	0	0	0	0	0	0	0	0	0
OTU_85	0	256	12	0	14	55	37	7	31	248	45	0	153	129	11	7	80	22	4	11	21	42	153	10	28	136	10	7	86	14	63	108	60	1	182	2	96	181	46	46	49	233	235	2	19	20	9	1	28
OTU_86	2	3	0	0	349	8	1	34	22	8	22	18	0	0	80	0	34	2	8	115	23	11	0	62	0	0	5	4	158	0	2	2	7	155	2	28	4	1	1	0	5	12	0	6	15	2	0	0	7
OTU_87	0	1	0	0	0	31	30	0	31	109	81	4	30	0	1	100	459	26	26	5	107	53	70	191	46	0	408	57	0	131	43	70	75	0	37	18	66	131	62	89	147	212	137	0	44	1	48	0	34
OTU_88	0	0	0	0	0	0	0	0	0	0	0	0	3349	0	0	0	1	0	0	1	0	0	0	0	0	0	0	0	0	0	0	1194	0	0	0	0	0	0	0	0	0	0	0	0	0	0	0	0	0
OTU_89	0	0	3	0	0	0	0	0	124	0	207	0	607	4	0	0	0	0	0	0	15	0	0	0	0	0	0	62	0	212	0	14	0	0	0	15	0	0	0	1	0	0	0	0	242	0	0	0	60
OTU_90	1	0	0	0	0	1	65	3	169	0	0	74	31	10	0	0	0	42	367	116	7	374	0	0	1	0	284	28	3	9	28	27	0	1	5	268	64	0	70	2	0	39	3	7	128	1	0	0	75
OTU_91	0	0	0	0	3	0	0	0	0	0	0	8	0	0	0	0	0	144	0	0	0	0	0	0	3275	2836	0	0	0	0	1	0	0	0	0	0	0	0	1	0	0	0	0	8	0	0	0	3	0
OTU_92	0	1	0	0	1	0	0	3	2	9	4	3	5	4	1372	8	48	0	1	2	3	36	30	0	2	0	139	8	3	2	2	0	217	0	844	1	0	39	6	902	215	0	55	0	3	0	1	581	0
OTU_93	1379	0	0	0	0	0	0	0	0	0	31	0	0	0	0	0	0	0	0	0	0	0	0	0	206	0	0	38	174	0	0	92	0	0	0	44	0	125	0	0	0	0	0	0	0	0	0	1	0
OTU_94	0	42	0	0	0	0	0	0	0	0	0	12	0	0	0	0	0	0	0	0	0	0	1	0	0	0	0	0	0	0	0	0	0	44	0	0	0	0	890	3	0	0	0	0	0	0	0	0	0
OTU_95	0	0	0	0	0	0	1	0	0	0	0	0	156	280	0	0	0	0	149	322	26	0	0	0	0	0	2	36	0	1	179	395	8	0	0	130	0	0	0	0	0	651	0	2	0	0	0	0	0
OTU_96	14	0	0	0	100	3	24	0	64	0	0	6	0	39	0	1	0	15	85	78	34	0	0	17	1	0	5	41	91	15	0	70	8	0	0	43	102	0	129	0	0	13	8	84	80	69	0	0	19
OTU_97	0	16	0	42	25	1	0	9	0	78	0	400	1	0	70	0	2	0	1	2	4	6	6	39	0	5	9	0	61	1	0	1	0	154	1	6	1	1	1	0	1	8	0	0	0	28	0	0	6
OTU_98	0	0	69	0	0	0	68	0	0	0	12	1	13	0	0	145	0	31	0	3	84	133	0	0	0	0	0	38	0	32	1	50	0	0	0	0	51	38	45	1	74	32	54	0	209	0	50	0	30
OTU_99	0	0	0	166	0	0	888	0	0	0	0	0	0	0	0	0	0	267	0	0	0	0	0	0	0	0	0	0	0	0	0	0	0	3	0	0	0	0	0	2	0	0	0	0	0	0	0	0	0
OTU_100	1	635	0	0	25	0	9	1	35	0	0	48	2	33	0	2	0	58	139	186	51	66	0	0	40	43	153	33	0	79	16	1	0	0	3	240	115	1	57	9	3	29	8	0	142	0	0	0	12
OTU_101	0	0	0	1	0	0	0	4	1	1	0	0	32	48	0	1	0	0	1	0	0	0	3	0	1	0	0	1	59	0	0	1	0	0	7	4	0	12	5	2	0	0	3	18	0	0	0	1236	4
OTU_102	0	0	0	0	0	0	0	0	0	0	0	0	0	0	0	0	0	1	0	0	0	0	0	0	0	0	0	0	1274	0	0	0	0	0	0	0	0	0	3	0	0	0	0	0	0	0	0	0	2
OTU_103	0	0	22	0	0	23	6	0	7	81	0	1	14	0	0	3	30	30	33	18	18	6	7	0	14	0	1	29	0	64	6	20	0	0	8	5	39	49	19	13	39	0	17	0	36	0	2	0	144
OTU_104	1	1	0	1008	4	0	1	29	0	7	0	94	1	1	6	13	2	5	0	6	2	0	25	0	29	6	12	2	1	0	1	0	87	87	6	1	0	0	0	0	26	2	8	87	0	151	0	0	0
OTU_105	0	0	5	0	6	8	337	39	89	5	5	31	169	4	0	2	0	246	0	213	329	64	0	17	5	0	0	367	7	8	56	4	0	0	7	0	12	42	15	2	27	0	7	6	254	0	21	0	39
OTU_106	0	0	0	0	0	0	0	0	0	0	0	0	0	15	1	0	0	0	0	1	0	0	1	0	0	0	0	0	0	0	0	5	0	0	1	0	0	0	1	0	0	1	1	0	1	0	0	1092	0
OTU_107	56	0	0	0	60	3	14	0	53	152	0	1	5	2	0	0	0	0	35	2	2	0	0	0	0	0	2	1	5	30	23	0	0	0	3	0	55	6	0	2	0	0	0	1	0	0	0	0	0
OTU_108	3	0	3	0	29	1	2	167	0	0	0	820	1	10	0	0	127	3	10	24	40	0	0	162	0	0	1	2	25	0	0	0	33	0	1	17	1	1	0	0	0	50	0	6	6	0	2	0	3
OTU_109	0	0	0	0	0	0	0	0	0	0	0	8	0	0	0	0	0	0	0	0	0	0	0	0	0	0	0	1	0	0	0	0	3	967	0	0	0	0	0	0	1	0	0	0	0	0	0	0	0
OTU_110	45	156	13	0	0	4	1	9	11	0	40	12	1	7	0	10	10	2	15	14	47	0	45	0	2	0	1	10	55	0	12	68	1	0	11	2	3	65	2	36	27	0	217	3	8	26	13	0	3
OTU_111	0	0	0	0	0	0	492	0	0	0	0	3	1211	601	1	0	0	0	0	0	672	0	0	0	0	0	0	0	0	0	0	0	0	0	0	0	0	8	0	0	0	0	0	0	0	0	0	0	298
OTU_112	0	0	0	0	0	0	101	0	0	0	0	0	0	0	0	0	0	0	0	1	0	1	0	0	0	0	0	0	0	48	2	0	0	0	0	0	53	38	0	0	0	0	0	0	36	0	0	1	5
OTU_113	0	245	0	0	0	3	0	0	1	0	0	0	0	0	0	0	0	0	0	212	0	0	0	0	0	0	0	0	139	637	0	0	0	0	0	0	0	0	79	0	0	0	0	0	2	0	0	0	10
OTU_114	38	43	0	2	14	2	3	13	24	54	19	5	3	11	0	3	185	1	50	2	3	0	0	30	3	48	113	1	291	0	0	23	0	48	1	36	16	0	34	1	4	45	1	5	2	42	3	0	5
OTU_115	0	0	0	0	0	0	71	0	0	0	0	0	109	19	0	0	0	124	0	133	171	0	0	0	0	0	0	150	0	3	0	0	0	0	0	0	0	11	0	0	0	0	0	0	203	0	0	0	16
OTU_116	0	0	0	0	0	0	228	0	0	0	0	0	927	3	0	0	0	0	0	307	0	0	0	0	0	0	0	0	77	0	0	0	0	0	0	0	0	0	0	0	0	0	0	2	0	0	1	0	0
OTU_117	325	2	0	0	659	1	0	0	152	0	0	0	1	0	10	0	104	0	2	14	3	0	11	173	24	20	0	0	0	3	733	0	0	0	0	0	0	0	0	0	0	0	4	4	0	0	0	2	1
OTU_118	0	0	0	0	0	0	231	0	0	0	0	0	0	0	0	0	0	0	0	0	0	0	0	0	0	0	0	0	0	0	0	0	869	0	0	0	0	0	0	0	0	0	3	0	1	0	0	0	0
OTU_119	0	1	2	1	0	0	4	0	5	0	30	12	9	18	0	75	0	8	4	29	60	22	0	0	7	0	0	2	0	5	26	4	1	0	9	0	119	19	7	5	0	0	36	4	6	0	90	0	11
OTU_120	0	1	0	0	0	0	0	0	0	0	0	0	0	0	0	0	0	0	0	19	0	0	0	0	0	0	0	1	0	0	0	0	0	695	6	41	0	0	0	0	0	0	0	0	0	0	0	0	0
OTU_121	0	0	0	0	0	33	0	0	0	0	0	0	0	0	0	0	0	0	0	0	0	0	0	69	0	0	0	0	0	0	0	0	0	0	0	0	0	0	0	0	0	0	1	0	0	0	0	0	0
OTU_122	0	0	0	0	0	0	16	0	3	64	4	34	28	8	0	8	0	5	62	4	19	3	0	0	9	0	3	12	4	0	3	39	2	0	41	201	0	5	20	31	10	0	92	0	14	0	25	0	0
OTU_123	0	0	1	0	3	0	10	4	24	0	0	249	71	0	0	5	0	169	0	394	194	37	0	0	0	0	0	31	0	6	26	1	0	0	3	0	7	7	0	1	0	0	1	1	22	0	20	0	17
OTU_124	0	0	0	69	0	0	1	0	0	0	0	0	0	0	0	0	2	0	0	0	0	1	0	17	1454	2	0	0	0	1	0	0	0	0	1	0	0	0	1	0	0	4	0	0	0	0	0	2	7
OTU_125	0	75	0	0	0	0	0	0	0	0	0	5	0	0	0	0	0	0	28	0	0	0	0	0	6	0	3	0	0	5	3	0	0	0	0	3	258	0	0	0	0	0	0	0	0	0	0	0	0
OTU_126	0	254	0	0	1	0	0	0	0	0	0	0	0	0	0	9	302	0	0	1	0	0	0	0	0	0	0	0	0	2	0	0	0	0	0	0	0	0	62	0	17	0	14	0	49	0	0	0	0
OTU_127	5	140	1	0	3	3	23	62	30	0	0	0	17	8	0	8	5	6	136	164	42	0	0	0	0	0	7	22	87	6	11	0	16	1	2	37	67	13	41	0	12	24	1	48	15	0	11	0	7
OTU_128	0	0	0	0	0	0	946	0	0	0	0	0	0	0	0	0	0	0	0	0	0	0	0	0	0	0	0	0	0	0	12	0	0	0	0	0	12	0	0	0	0	0	1	0	142	0	0	0	0
OTU_129	0	0	0	0	0	0	0	0	0	0	0	0	0	0	0	2028	0	0	0	0	0	0	0	0	0	0	0	0	0	0	0	0	0	2	0	0	0	0	0	0	0	0	0	0	0	0	0	0	0
OTU_130	0	0	0	0	0	12	0	0	0	0	0	29	0	19	0	0	0	6	101	88	31	0	0	3	0	0	1	54	0	4	0	1	0	0	1	0	0	0	0	0	0	0	0	0	43	0	4	0	1
OTU_131	0	0	0	0	0	0	285	0	0	0	0	0	0	0	0	0	0	11	1	0	0	126	0	0	0	0	0	199	0	0	16	0	0	0	3	0	0	0	0	0	0	0	0	0	0	0	0	0	13
OTU_132	0	1	9	0	0	10	15	0	4	0	10	58	16	71	0	4	26	15	4	8	33	2	87	0	12	0	1	41	1	9	12	57	5	0	67	18	28	32	23	2	8	160	44	0	11	0	3	0	43
OTU_133	0	0	0	0	2	0	0	0	0	0	0	0	0	0	1	0	0	0	0	20	0	0	0	0	0	0	0	0	0	0	0	0	0	503	0	67	0	0	0	0	0	0	0	0	0	0	0	0	0
OTU_134	0	0	0	0	0	0	0	0	0	0	0	0	0	0	0	0	0	0	0	0	0	0	0	0	0	0	0	0	0	0	0	0	0	0	0	0	0	0	0	0	0	0	0	570	0	0	0	0	0
OTU_135	0	0	3	0	1	0	0	0	0	0	0	28	0	0	0	1	0	0	0	142	0	0	0	0	0	0	0	0	0	0	0	0	2	742	0	0	0	0	0	0	0	0	0	0	0	0	0	0	0
OTU_136	0	0	0	0	0	36	14	0	0	1	0	15	0	0	31	0	592	0	0	2	0	7	1	0	1	0	0	0	0	48	0	8	0	0	13	0	0	0	0	1	216	0	0	0	0	0	0	0	54
OTU_137	9	1	35	0	10	44	4	3	0	91	2	34	7	2	1	6	3	1	27	17	0	1	0	0	2	7	18	3	81	0	2	0	6	0	0	7	1	0	0	28	11	0	0	0	2	0	1	0	48
OTU_138	0	26	3	0	61	4	0	25	3	32	0	0	0	18	21	0	37	0	0	18	13	0	1	23	6	14	65	0	0	0	0	0	0	33	0	11	0	0	25	4	0	9	25	0	0	5	0	0	0
OTU_139	0	0	0	0	0	0	17	0	0	0	0	551	8	0	0	2	0	11	0	0	63	0	0	0	0	0	0	57	0	0	3	0	0	0	0	0	0	0	0	0	0	0	0	0	4	0	0	0	13
OTU_140	0	0	0	0	1	0	13	0	0	0	0	0	0	0	0	0	0	98	0	947	0	0	0	355	0	0	0	10	0	7	0	0	0	0	1	0	0	6	0	7	0	0	13	2	0	0	112	0	110
OTU_141	0	0	0	0	0	0	0	0	0	0	0	0	0	0	0	218	0	0	0	226	0	0	0	0	0	0	0	0	0	0	0	0	0	0	0	11	0	0	0	4	0	0	0	0	143	0	211	0	0
OTU_142	3	1	0	0	0	31	16	0	13	4	0	0	19	14	1	75	16	21	51	11	31	0	77	0	4	0	4	39	1	14	15	3	0	0	42	28	573	14	1	10	12	52	1	5	19	0	346	2	0
OTU_143	0	0	0	0	0	8	1	0	0	0	0	0	0	0	0	0	0	0	0	75	256	0	0	0	0	0	0	0	0	0	0	0	0	0	0	0	12	1	0	0	0	0	2	0	51	0	0	0	0
OTU_144	0	36	0	0	0	0	0	0	0	0	0	0	0	0	100	0	296	0	0	0	0	0	1	0	45	1	13	3	0	0	8	0	0	0	0	0	0	0	0	0	0	0	0	0	0	0	0	0	0
OTU_145	0	0	0	0	0	0	0	0	0	1	0	11	0	0	3	1	1	0	0	50	0	0	0	0	0	0	0	1	7	0	0	0	2	268	3	424	0	0	0	0	0	1	1	0	0	0	0	0	0
OTU_146	0	0	0	0	0	0	0	0	0	0	0	0	0	0	0	3	0	0	220	0	321	0	0	0	0	0	2	0	0	0	0	0	0	0	0	0	0	3	0	0	0	0	0	0	0	0	0	0	0
OTU_147	0	0	0	0	0	0	36	0	13	0	0	151	72	0	0	0	0	20	0	0	86	0	1	0	0	0	0	16	0	0	3	4	0	0	1	0	0	9	0	0	0	0	3	0	56	0	0	0	16
OTU_148	0	0	0	0	0	5	59	0	0	1	0	0	0	0	0	0	0	0	0	38	31	0	0	0	1	0	0	1	0	58	70	0	0	0	0	0	411	1	0	0	0	0	5	0	57	0	0	0	1
OTU_149	0	0	0	0	59	0	12	0	5	0	0	37	168	0	0	0	0	3	0	0	5	0	0	10	0	0	0	0	2	1	0	1	0	0	6	0	21	23	3	3	0	0	3	26	0	0	0	0	0
OTU_150	0	0	0	0	0	1	0	0	0	0	0	10	0	0	0	0	0	55	0	11	3	0	0	0	0	0	0	40	0	0	35	0	0	0	0	0	16	0	0	0	0	0	0	0	35	0	0	0	0
OTU_151	0	0	0	0	0	0	81	0	0	0	0	10	63	0	0	0	0	19	101	133	36	0	0	0	0	0	3	9	126	0	13	2	0	0	1	0	0	0	6	1	0	0	5	1	25	0	0	0	0
OTU_152	0	0	0	0	0	2	0	0	0	0	0	0	0	0	0	0	0	0	0	0	0	0	0	0	0	0	0	0	0	0	0	0	0	0	2	0	0	0	0	696	0	0	0	0	3	0	0	0	0
OTU_153	0	0	0	0	0	0	0	0	0	0	0	0	0	0	0	0	0	12	0	0	0	0	1	0	0	0	0	0	0	0	10	0	0	0	0	0	0	0	445	0	0	0	0	0	0	0	0	0	0
OTU_154	2	0	0	0	0	13	0	0	0	0	3	1	0	1	0	0	0	6	17	6	0	0	22	0	2	0	0	2	5	0	5	0	0	0	1	0	1	2	0	21	120	0	362	0	1	0	0	0	2
OTU_155	0	0	0	0	0	0	0	0	0	0	0	0	0	0	0	0	0	0	0	0	0	0	0	2	0	0	0	0	0	0	0	0	0	389	0	0	0	0	0	0	0	0	0	2	0	0	0	0	0
OTU_156	0	0	0	0	0	0	1	0	0	0	0	22	0	0	0	1	0	67	85	167	12	0	0	77	0	0	0	4	0	2	0	3	0	0	6	0	31	1	0	1	0	0	0	0	35	1	0	0	17
OTU_157	0	0	0	0	0	0	0	0	0	0	0	0	0	0	0	0	0	0	0	0	0	0	0	0	0	0	0	0	0	0	32	0	73	0	0	0	0	0	0	644	0	0	0	0	0	0	0	0	0
OTU_158	0	0	14	0	0	34	20	0	3	0	14	4	9	0	0	33	0	5	38	14	36	21	0	0	0	0	1	11	16	3	15	22	0	0	161	0	62	31	45	22	39	0	59	30	10	0	1	0	62
OTU_159	0	0	0	0	0	0	0	0	0	0	0	0	0	0	0	0	0	0	392	0	0	0	0	0	0	0	11	0	0	0	0	0	0	0	0	0	0	0	0	0	0	0	0	0	0	0	0	0	0
OTU_160	0	0	0	0	0	0	0	0	0	0	0	0	763	0	0	0	0	0	0	0	0	0	2	0	0	0	0	0	0	0	0	0	44	0	0	0	0	0	0	0	0	0	0	0	0	0	0	0	0
OTU_161	0	0	2	0	0	0	0	38	0	0	0	0	0	0	0	1	0	0	0	6	0	0	0	0	0	0	0	4	10	0	0	0	0	0	0	135	2	0	0	0	0	27	0	3	0	0	0	0	10
OTU_162	0	0	1	0	0	7	20	0	46	12	22	2	11	0	0	54	0	24	20	12	11	2	38	0	0	1	1	24	1	2	34	17	13	0	5	0	35	3	31	4	42	0	20	0	28	0	30	0	27
OTU_163	2	55	3	3	19	8	2	16	1	15	1	100	0	52	0	0	15	3	5	20	4	16	6	22	2	0	2	1	98	0	0	0	1	0	1	27	8	1	2	0	0	32	0	4	0	11	2	0	6
OTU_164	0	29	0	0	6	19	0	18	0	0	0	10	39	0	0	0	0	1	13	70	0	0	0	0	0	0	0	4	0	1	20	0	0	0	0	0	46	0	0	0	0	17	1	0	5	0	0	0	21
OTU_165	0	0	0	0	0	0	0	0	0	0	0	97	0	0	0	0	0	0	0	0	0	0	0	0	0	0	0	0	0	0	0	0	0	0	0	0	0	0	0	0	0	0	129	0	0	0	0	0	0
OTU_166	0	0	0	0	2	5	0	0	0	0	0	29	0	0	0	3	0	0	9	0	73	0	0	21	0	0	0	0	0	0	1	2	0	0	0	122	5	2	0	0	12	0	0	2	0	0	0	0	1
OTU_167	0	0	0	0	0	0	0	0	0	0	0	0	0	0	0	0	0	0	0	2	0	0	0	0	0	0	0	0	0	0	0	0	0	353	0	1	0	0	0	0	0	0	0	0	0	0	0	0	0
OTU_168	0	0	0	0	0	19	7	0	0	0	0	0	0	0	0	0	0	0	0	4	0	0	0	0	0	0	0	2	0	15	79	0	0	0	0	0	0	64	0	2	0	0	0	0	23	0	50	0	0
OTU_169	0	0	0	0	394	0	0	0	0	0	0	0	0	0	0	0	0	0	0	0	0	0	0	0	0	0	0	0	0	0	0	0	0	0	0	0	0	0	0	0	0	0	0	0	0	0	0	0	0
OTU_170	0	0	0	0	0	0	4	17	59	7	4	39	24	14	1	32	0	27	8	12	59	0	1	0	0	0	0	30	0	18	5	4	1	0	5	53	37	22	91	1	1	54	2	2	55	0	32	0	3
OTU_171	0	0	0	0	0	0	0	0	0	0	0	0	0	0	2	0	0	0	0	14	0	0	0	0	0	2	0	1	0	0	0	1	3	219	13	28	0	0	0	0	0	0	1	0	0	0	0	0	0
OTU_172	0	0	4	0	105	0	0	0	0	2	1	59	0	0	0	0	1	0	3	0	4	6	0	1	0	0	4	0	2	0	0	0	8	26	22	41	0	0	13	0	0	4	0	0	8	3	0	0	0
OTU_173	0	420	0	0	0	0	0	0	0	0	0	0	0	0	601	0	3	0	1	0	1	0	1	10	0	0	48	0	0	0	0	0	37	0	1	0	0	0	0	10	0	0	1	0	0	0	0	156	0
OTU_174	0	0	22	0	0	0	8	0	3	0	5	7	4	1	0	1	0	10	0	10	7	0	0	0	0	1	0	10	0	3	0	14	0	0	23	0	5	23	0	0	8	11	98	0	0	0	5	0	17
OTU_175	2	0	0	0	0	0	0	0	0	0	0	0	0	0	0	0	0	0	0	0	0	0	0	0	0	0	0	0	0	0	0	0	0	0	0	0	0	0	0	0	0	0	0	0	0	0	0	0	899
OTU_176	11	0	0	0	0	0	0	0	32	0	0	20	0	0	0	0	0	31	19	135	40	0	0	29	4	0	1	3	217	5	4	1	0	0	0	0	27	7	0	0	7	0	5	18	26	0	6	0	6
OTU_177	1	0	0	0	0	0	0	7	0	0	0	19	0	0	2	0	0	0	0	0	0	0	0	11	0	0	0	0	0	0	0	0	0	9	1	0	0	0	0	0	0	2	0	228	0	0	0	9	0
OTU_178	0	0	0	0	0	1	2	2	0	0	0	5	0	0	0	0	0	1	27	30	4	7	0	0	0	0	2	5	0	0	0	0	0	0	0	0	2	2	0	0	0	0	1	0	17	0	2	1	1
OTU_179	0	0	0	0	0	0	8	0	0	0	0	8	9	0	0	0	0	188	1	262	36	0	0	0	0	0	0	1	0	0	81	0	0	0	0	0	0	12	0	0	0	0	0	0	0	0	0	0	0
OTU_180	40	0	0	0	0	5	0	0	0	42	0	0	0	5	0	0	0	0	2	6	7	0	5	0	3	6	0	0	398	0	0	1	0	0	2	0	2	0	0	0	0	0	0	6	0	13	0	0	26
OTU_181	0	0	0	0	0	0	0	0	0	0	1	0	0	185	0	0	0	18	0	2	1	0	0	0	0	0	0	0	3	0	0	0	0	0	9	3	0	0	0	2	0	0	0	0	0	4	1	2	6
OTU_182	10	0	1	38	0	0	0	0	5	0	0	0	1	0	0	0	0	0	0	0	0	1	0	0	0	0	0	0	0	0	0	20	0	0	34	0	0	0	3	0	0	143	0	0	0	6	0	0	28
OTU_183	2	0	0	0	0	4	0	0	2	0	4	0	17	1	0	0	0	0	2	13	6	2	0	0	0	0	0	19	29	0	0	0	0	64	0	11	28	0	0	0	0	1	0	3	8	0	0	0	11
OTU_184	0	0	0	0	0	2	1	0	4	0	0	2	1	0	0	0	0	0	1	2	13	11	0	0	0	0	0	1	0	0	0	1	0	0	0	40	14	1	0	0	1	5	0	0	15	0	0	0	0
OTU_185	0	603	0	0	0	0	0	0	0	0	0	0	0	0	0	0	0	0	0	0	0	0	0	0	0	0	0	0	0	0	0	0	0	0	0	0	0	0	0	0	0	0	0	0	0	0	0	0	0
OTU_186	0	9	0	0	13	0	3	0	2	0	5	1	5	5	3	2	0	0	2	0	3	1	72	0	14	74	0	1	0	0	5	28	3	33	1	0	0	1	137	1	9	3	0	0	5	0	1	0	0
OTU_187	0	0	0	0	0	0	0	0	0	0	0	0	0	0	0	0	2	0	0	12	0	0	0	0	0	0	0	0	1	0	0	1	0	53	0	173	0	0	0	0	0	0	0	0	0	0	0	0	0
OTU_188	0	0	0	0	12	0	1	0	0	0	0	0	1	0	0	0	0	1	0	9	4	0	0	0	0	0	0	7	5	0	2	0	1	48	0	36	10	1	0	0	0	0	0	1	6	0	4	0	1
OTU_189	0	0	0	0	0	1	0	0	0	0	0	0	0	24	0	0	0	0	0	233	111	0	0	0	0	0	0	0	0	6	26	2	0	0	0	123	0	0	1	0	0	0	0	1	0	0	0	0	0
OTU_190	0	15	0	1	3	12	0	0	4	0	0	0	6	0	0	6	0	3	0	17	20	0	0	0	0	0	0	10	5	1	2	0	5	28	0	14	7	0	8	1	9	21	0	1	19	0	5	0	9
OTU_191	0	0	0	0	0	0	11	0	0	0	0	0	0	0	0	0	10	0	0	0	33	2	0	0	59	0	0	0	0	176	17	0	0	0	0	1	35	0	0	0	0	0	1	0	14	0	6	0	25
OTU_192	0	0	0	0	0	0	110	0	0	0	0	0	0	0	0	0	0	0	0	0	0	0	0	0	0	0	0	0	0	1	16	0	0	0	0	0	15	0	0	0	0	0	0	0	271	0	0	0	0
OTU_193	0	0	0	0	0	0	10	0	0	0	0	0	0	0	1	0	0	2	0	19	112	0	0	0	0	0	0	0	0	1	14	0	0	0	0	0	0	47	0	0	0	0	0	0	1	0	2	0	0
OTU_194	0	0	0	0	0	0	0	0	0	0	0	0	0	0	0	0	0	0	0	0	0	0	0	0	0	0	0	0	0	0	0	0	0	0	0	0	0	0	0	0	0	0	0	0	0	0	0	0	0
OTU_195	0	0	0	0	0	0	0	122	0	0	0	0	0	0	0	0	0	0	0	1	2	0	0	0	0	0	0	0	0	0	1	0	0	0	0	0	0	0	0	0	0	112	0	0	0	0	0	0	0
OTU_196	17	0	0	0	49	7	12	0	0	0	0	8	1	7	0	0	0	28	10	0	116	0	0	0	1	0	0	45	0	4	0	0	11	0	0	0	30	2	0	0	0	0	2	6	47	0	0	0	4
OTU_197	0	0	0	0	0	0	0	0	0	0	0	0	0	0	0	0	0	0	0	0	0	0	0	0	0	0	0	0	0	0	0	0	0	0	0	0	0	0	0	0	0	0	0	268	0	0	0	0	0
OTU_198	1	0	0	0	0	0	3	0	0	0	5	10	0	13	0	17	0	1	19	0	14	1	0	0	0	0	0	0	8	0	0	28	4	0	0	0	42	3	0	0	0	0	4	0	6	0	9	0	44
OTU_199	0	0	0	0	0	0	0	0	40	0	0	0	0	0	0	0	0	0	0	0	0	0	0	0	0	0	0	19	0	0	0	0	0	0	0	0	0	0	0	0	0	0	0	0	63	0	0	0	0
OTU_200	0	0	0	0	1	0	1	2	0	1	7	4	4	0	23	1	0	1	0	0	4	3	0	11	0	0	0	0	1	0	0	2	0	22	0	78	1	0	0	0	2	1	0	21	0	0	0	0	0
OTU_201	0	1	0	0	0	0	2	7	0	0	1	0	1	0	0	0	4	0	0	0	0	0	0	142	0	14	0	0	12	0	0	0	0	1	2	0	0	0	1	0	0	7	0	0	0	0	0	10	2
OTU_202	0	0	0	0	0	0	0	0	0	0	0	0	0	0	0	0	0	0	0	0	411	0	0	0	0	0	0	0	0	0	0	0	0	0	0	0	0	8	0	0	0	0	0	0	0	0	0	0	0
OTU_203	0	0	0	0	1	0	0	0	0	0	0	0	0	0	0	0	0	0	0	12	0	0	0	0	0	0	0	0	0	0	0	0	1	216	0	6	0	0	0	0	0	0	0	0	0	0	0	0	0
OTU_204	0	0	0	0	1	0	0	0	0	0	0	0	0	0	0	0	0	0	0	0	0	0	98	0	0	0	0	0	0	0	0	0	0	0	1	1	199	0	0	0	0	0	0	0	0	0	0	0	0
OTU_205	0	0	0	0	0	0	0	0	0	0	0	24	0	0	0	0	0	11	75	0	2	0	0	13	0	0	4	4	5	0	3	3	0	0	1	0	6	5	0	1	0	0	0	2	0	0	0	0	17
OTU_206	0	0	0	0	0	0	153	0	0	0	0	0	0	0	0	0	0	0	0	0	0	0	0	0	0	0	0	0	0	23	1	0	0	0	0	0	45	0	0	0	0	0	3	0	94	0	0	0	0
OTU_207	0	0	0	0	0	3	80	0	0	0	0	17	4	0	0	0	0	54	0	0	157	3	0	0	0	0	0	1	0	0	0	8	0	0	0	0	0	10	0	0	0	0	2	0	0	0	0	0	1
OTU_208	0	0	0	0	0	0	0	0	0	0	0	0	0	0	0	0	0	0	0	0	0	0	0	0	0	0	0	0	0	3	0	0	0	0	0	0	0	0	0	0	0	0	0	0	25	0	0	0	0
OTU_209	0	0	0	210	7	0	0	0	0	0	0	0	0	0	0	0	0	0	0	0	0	0	0	0	9	0	0	0	0	0	0	0	0	0	0	0	0	0	0	0	0	0	0	2	0	0	0	0	0
OTU_210	0	0	1	2	0	1	0	2	0	0	1	91	0	4	0	1	0	0	57	28	1	0	3	0	0	0	3	2	3	0	1	2	0	0	6	27	0	1	0	19	0	1	6	2	1	0	0	0	2
OTU_211	0	0	0	9	0	72	17	0	30	0	0	3	2	4	0	0	0	12	17	0	11	0	63	0	0	0	0	0	0	1	2	0	2	0	0	0	26	4	0	0	1	0	0	0	24	0	3	0	51
OTU_212	0	0	0	0	0	0	0	0	0	0	0	0	0	0	0	0	0	0	0	0	0	0	0	0	0	0	0	0	0	0	0	0	0	0	0	0	0	0	0	0	0	0	0	431	0	0	0	0	0
OTU_213	0	0	0	0	0	0	34	0	0	0	0	0	0	0	0	0	0	0	0	0	18	0	0	0	0	0	0	0	0	18	0	0	0	1	0	72	54	0	0	0	0	0	0	0	0	0	30	0	0
OTU_214	0	1	0	2	0	0	1	2	0	0	0	0	0	0	0	0	2	0	0	0	0	0	0	111	0	12	0	0	10	0	0	0	0	0	1	0	0	0	1	0	0	1	0	0	0	0	0	17	0
OTU_215	0	0	0	2	2	1	1	4	0	0	0	27	0	3	3	0	2	0	0	0	0	1	0	79	0	13	0	0	18	0	1	0	0	35	0	0	0	0	0	0	0	1	3	0	1	0	0	11	1
OTU_216	0	0	0	33	0	0	0	0	0	0	0	0	0	0	15	0	0	0	0	0	45	0	0	0	0	0	0	0	40	0	2	0	0	1	0	49	2	1	0	30	0	0	1	3	1	0	0	0	0
OTU_217	0	0	0	0	0	0	0	0	0	0	0	0	0	0	0	0	0	0	0	0	0	0	0	0	0	0	0	0	0	0	0	0	0	0	3	0	0	0	0	0	0	0	0	189	0	0	0	0	0
OTU_218	0	1	0	0	0	0	0	0	0	0	0	0	0	0	0	0	0	0	0	180	0	0	0	0	0	0	0	0	0	0	0	0	0	0	9	213	0	1	0	0	0	1	0	0	0	0	0	0	0
OTU_219	0	0	0	0	206	0	1	0	0	0	0	10	0	0	0	0	1	0	0	0	0	0	0	0	116	0	0	0	0	0	0	0	0	1	0	0	0	0	0	0	0	0	0	54	0	0	0	5	0
OTU_220	0	0	11	0	0	0	24	31	13	49	9	0	15	22	0	33	0	7	1	2	8	7	37	0	10	0	0	3	0	4	0	16	0	0	4	3	0	0	6	15	7	0	8	0	5	0	8	0	0
OTU_221	0	0	1	0	0	1	78	0	0	0	0	8	2	0	0	0	0	10	0	12	14	0	0	0	0	0	0	0	0	0	0	0	0	0	0	0	2	1	0	0	0	0	0	0	0	0	6	0	0
OTU_222	0	0	0	0	0	0	177	0	0	0	0	0	0	0	0	0	0	0	0	0	0	0	0	0	0	0	0	0	0	0	0	0	0	0	0	0	0	0	0	0	0	0	0	0	0	0	0	0	0
OTU_223	0	0	0	0	0	0	0	0	0	0	0	0	0	0	0	0	0	0	0	10	0	0	0	0	0	0	0	0	3	0	0	1	0	65	1	175	0	0	0	0	0	0	0	0	0	0	0	0	0
OTU_224	0	0	0	0	0	0	0	0	0	0	0	0	0	0	0	0	0	0	0	0	0	0	0	0	0	0	0	0	0	0	0	0	0	0	0	1	189	0	0	0	0	0	0	0	0	0	0	0	0
OTU_225	0	0	0	0	0	1	0	0	0	0	0	108	0	0	0	0	0	0	0	0	0	0	0	0	0	0	0	0	0	0	35	0	0	0	0	0	4	0	0	0	0	0	0	0	0	0	0	1	0
OTU_226	0	0	0	0	0	0	8	0	0	0	0	0	0	3	0	0	0	151	0	0	0	0	0	0	0	0	0	0	0	1	0	0	0	0	1	0	0	0	0	0	0	0	0	2	0	0	0	0	0
OTU_227	0	0	0	0	0	0	0	0	0	0	0	0	0	0	0	0	0	0	0	0	0	0	0	0	0	0	0	0	0	1	0	0	0	0	0	0	0	0	0	0	0	0	0	0	0	0	0	0	0
OTU_228	3	0	0	1	1	0	0	5	2	0	1	58	1	0	5	0	3	0	0	0	0	0	0	104	1	27	0	0	19	0	1	0	0	48	1	0	1	1	2	0	0	6	3	0	0	0	0	34	0
OTU_229	0	0	0	0	0	0	0	0	0	1	0	0	0	0	0	0	0	0	0	0	0	0	0	0	0	0	0	0	0	0	0	0	0	0	0	0	0	0	0	0	0	214	0	0	0	0	0	0	0
OTU_230	0	0	0	0	0	0	4	0	0	2	0	0	4	0	0	0	0	0	0	1	0	1	0	0	0	0	0	0	0	0	2	0	0	0	0	0	4	15	0	0	0	10	0	0	17	0	0	0	0
OTU_231	35	0	0	272	82	10	7	0	0	51	0	0	8	6	0	0	0	6	0	2	2	0	0	0	1	5	0	1	4	4	0	0	0	0	0	0	6	6	0	1	0	0	0	0	0	33	0	0	1
OTU_232	0	0	0	0	277	0	0	0	0	0	0	0	0	0	0	0	0	0	0	0	0	0	0	0	0	0	0	0	0	0	0	0	0	0	0	0	0	0	0	0	0	0	0	0	0	0	0	0	0
OTU_233	0	0	0	0	0	0	115	0	0	0	0	0	127	0	0	0	0	0	0	0	0	0	1	0	0	0	0	0	0	0	0	0	0	0	0	0	0	0	0	0	0	0	0	0	0	0	0	0	0
OTU_234	0	2	0	0	0	0	2	0	0	0	0	0	0	9	9	0	0	0	2	23	0	0	0	0	0	0	0	3	0	0	0	0	0	0	0	193	0	0	0	0	0	0	0	0	1	0	1	0	0
OTU_235	0	0	0	0	0	0	6	0	7	0	0	15	3	1	0	0	0	5	19	29	22	0	0	0	0	0	1	6	4	1	3	6	0	0	0	0	8	2	2	0	10	3	2	0	8	0	0	0	4
OTU_236	0	0	0	0	0	0	0	0	0	0	0	0	0	1	0	0	0	0	0	141	0	0	0	0	0	0	0	0	0	0	0	0	0	0	0	65	0	0	8	0	0	0	0	0	0	0	1	0	0
OTU_237	0	0	0	0	0	0	0	0	0	0	0	0	0	0	0	0	0	0	0	0	0	0	0	0	0	0	0	0	0	0	0	2	0	0	0	0	0	0	0	0	0	30	0	0	0	0	0	0	160
OTU_238	0	0	0	0	0	0	4	0	0	0	0	0	0	1	0	0	0	0	0	0	0	0	0	0	0	0	0	0	0	0	0	0	0	0	0	0	145	0	0	0	0	0	0	0	0	0	0	0	0
OTU_239	0	0	0	0	0	0	9	14	0	0	0	0	0	25	0	0	0	14	0	15	2	0	0	0	0	0	0	3	0	0	0	0	0	0	0	0	0	5	0	0	5	0	11	0	3	0	0	0	2
OTU_240	1	0	1	1	0	0	0	1	1	0	0	0	0	0	0	0	3	0	0	0	0	0	1	149	0	19	0	0	22	0	0	0	0	0	1	0	0	0	0	0	0	14	0	0	0	2	0	21	1
OTU_241	1	0	0	0	0	1	2	0	0	0	0	4	6	19	0	0	0	4	13	26	2	0	0	0	0	0	0	13	9	0	1	5	2	0	0	0	14	1	0	0	11	20	0	1	7	0	0	0	9
OTU_242	0	0	0	0	0	0	0	0	0	0	0	0	0	0	0	0	0	0	0	0	197	0	0	0	0	0	0	0	0	0	0	0	0	0	0	0	0	0	0	0	0	0	0	0	0	0	0	0	0
OTU_243	0	0	0	0	0	0	0	0	0	0	0	0	0	0	4	1	0	0	0	0	1	0	0	0	0	0	0	27	56	0	0	0	0	0	0	0	2	0	0	1	0	0	0	2	0	10	0	0	0
OTU_244	0	0	0	0	0	0	0	0	0	0	0	0	0	0	0	0	0	0	0	0	0	0	0	0	0	0	0	0	0	0	0	0	0	0	0	136	0	0	0	0	0	0	0	0	0	0	0	0	0
OTU_245	0	0	0	0	0	0	0	0	77	0	0	0	0	12	0	0	0	0	11	0	0	0	0	7	0	0	0	0	0	0	2	0	1	0	0	0	0	0	0	0	0	0	0	0	0	0	111	0	0
OTU_246	0	0	0	2	0	0	0	1	0	0	0	0	0	0	0	0	1	0	0	0	0	0	0	92	0	8	0	0	7	0	0	0	0	3	0	0	0	0	0	0	0	1	0	0	0	0	0	4	2
OTU_247	0	0	0	0	5	0	0	0	0	0	0	0	0	7	0	0	0	2	0	0	16	0	0	0	5	0	0	0	0	2	0	2	0	0	0	48	0	0	0	0	0	0	0	0	68	0	0	0	0
OTU_248	0	0	0	0	0	0	0	0	0	0	0	133	0	0	0	0	0	0	0	0	0	0	0	0	0	0	0	0	0	0	0	0	0	0	0	0	0	0	0	0	0	0	0	0	0	0	0	0	0
OTU_249	2	39	0	13	16	2	1	2	0	6	0	21	2	5	152	1	25	0	19	13	13	0	0	17	2	0	21	0	6	0	0	0	3	0	30	8	1	0	1	0	1	4	0	6	9	27	0	0	3
OTU_250	1	2	0	1	9	0	3	6	0	0	0	0	0	0	1	0	2	0	0	0	0	1	1	161	0	6	3	0	8	0	1	0	0	9	0	0	0	0	0	1	0	3	0	0	0	0	0	14	2
OTU_251	0	1	0	0	0	0	1	0	0	0	0	6	0	0	0	0	0	0	0	0	0	0	2	25	132	7	0	0	5	0	0	0	0	4	0	1	0	0	0	1	0	1	0	24	0	0	0	4	1
OTU_252	0	1	0	0	0	0	138	0	0	0	0	0	0	0	0	0	0	8	0	22	0	0	0	0	0	0	0	0	0	0	6	0	0	1	10	0	0	0	0	0	0	0	0	0	0	0	0	0	0
OTU_253	0	0	136	0	0	0	0	0	0	0	0	50	0	0	0	0	0	0	0	0	0	0	0	18	2	0	0	0	1	0	0	0	0	0	3	0	1	0	0	0	0	0	0	0	0	0	0	0	0
OTU_254	1	0	0	0	0	0	0	1	1	0	0	44	0	0	2	0	3	0	0	0	0	2	0	34	0	8	0	0	13	0	0	0	0	25	0	0	0	0	0	0	0	2	1	0	0	0	0	3	4
OTU_255	0	0	0	0	0	70	0	0	0	0	0	0	0	0	0	0	0	2	0	1	0	0	2	0	7	34	0	0	4	0	0	0	0	0	0	0	0	0	0	0	0	0	0	0	0	0	0	0	0
OTU_256	0	0	0	0	0	0	37	0	0	0	0	0	144	0	0	0	0	0	0	0	0	0	0	0	0	0	0	12	0	0	0	0	0	0	0	0	0	0	0	0	0	0	0	0	0	0	0	0	0
OTU_257	0	0	0	0	0	1	43	0	0	0	2	0	7	0	0	0	0	0	0	0	0	10	0	0	0	0	0	33	0	0	0	0	0	0	0	0	0	0	0	1	0	0	0	0	2	0	0	0	5
OTU_258	5	22	14	0	0	27	13	10	48	168	13	3	21	83	0	14	10	12	48	42	26	29	57	0	55	0	81	19	156	12	28	12	8	0	9	33	25	40	52	4	25	14	59	1	56	0	6	1	40
OTU_259	0	0	0	0	0	0	0	0	0	0	0	0	0	0	2	0	0	0	0	39	0	0	0	0	0	0	0	0	0	0	0	0	2	216	2	41	0	0	0	0	1	0	0	0	0	0	0	0	0
OTU_260	0	0	0	0	0	0	2	19	0	4	0	0	8	3	0	1	0	4	3	0	17	0	0	0	0	0	49	2	32	0	0	0	0	0	2	0	1	0	0	0	0	6	4	21	0	18	0	0	0
OTU_261	0	0	0	0	0	1	7	0	2	0	0	5	0	4	0	1	0	11	13	0	0	1	0	0	0	0	0	3	0	0	0	10	0	0	2	0	4	12	0	0	0	0	1	0	2	0	2	0	0
OTU_262	0	0	0	0	0	0	0	0	0	0	0	0	0	0	0	1	2	0	0	88	0	0	0	4	0	0	0	2	0	0	0	0	1	51	2	134	0	0	1	1	0	0	1	3	0	0	0	0	0
OTU_263	1	0	0	4	0	0	0	1	0	0	1	0	2	20	0	0	0	0	0	0	1	6	2	0	0	0	3	0	0	0	0	5	0	3	11	5	2	1	3	13	0	0	10	1	0	0	0	160	0
OTU_264	0	0	0	0	0	0	0	0	0	0	0	0	0	0	0	0	0	0	0	0	0	0	0	0	0	0	0	0	0	0	0	0	0	2	0	0	0	0	0	105	0	0	0	0	0	0	0	0	0
OTU_265	0	1	0	0	0	0	9	0	14	0	0	0	6	8	0	0	0	3	0	3	4	5	1	0	3	0	0	11	0	0	0	0	5	0	0	1	11	1	2	0	3	0	3	0	15	0	5	0	2
OTU_266	0	0	0	0	0	0	0	0	0	0	0	0	0	0	0	0	240	0	0	0	0	0	0	0	0	0	0	0	0	0	0	0	0	0	0	0	0	0	0	0	0	0	0	0	0	0	0	0	0
OTU_267	0	0	0	0	0	0	0	0	0	0	0	10	65	0	0	0	0	55	0	2	38	0	0	0	0	0	0	4	0	1	35	0	0	0	0	0	0	1	0	0	0	0	0	0	8	0	0	0	0
OTU_268	0	0	0	0	0	0	31	0	0	0	0	0	7	2	0	1	0	39	0	0	38	0	0	0	0	0	0	0	0	0	0	0	0	0	0	0	0	4	0	0	0	0	0	0	0	0	0	0	0
OTU_269	0	9	0	0	19	0	0	14	0	0	0	0	4	0	0	0	9	0	0	0	0	0	2	0	0	0	0	0	0	0	0	0	0	0	0	0	5	1	0	0	0	0	0	0	0	9	0	0	0
OTU_270	0	0	44	0	0	0	0	0	0	0	0	51	0	0	0	0	0	0	0	0	0	0	0	0	0	0	0	0	0	0	0	0	4	0	0	0	0	0	4	0	0	0	0	0	0	0	0	0	0
OTU_271	1	0	0	0	12	0	0	1	0	2	0	0	3	2	0	0	44	5	0	4	1	5	0	0	0	0	0	0	0	2	2	0	0	0	0	0	3	0	0	0	0	0	0	1	4	6	0	1	0
OTU_272	0	8	0	0	0	0	0	0	1	41	1	0	0	0	3	0	0	0	0	0	0	0	5	0	0	0	0	0	2	0	0	0	0	0	1	0	0	0	0	0	0	0	0	0	1	0	0	0	0
OTU_273	0	97	0	0	0	0	0	1	34	0	6	0	0	1	34	0	0	0	0	2	14	0	0	0	0	0	0	0	0	7	12	0	0	0	0	0	0	0	53	15	0	0	0	0	0	0	0	0	0
OTU_274	0	0	0	0	0	18	1	0	45	0	13	9	8	0	0	16	0	12	17	26	23	0	0	20	0	0	2	15	16	13	3	0	11	0	0	0	6	0	0	0	6	0	0	5	14	0	1	0	1
OTU_275	0	0	0	0	0	0	19	0	0	0	0	0	8	0	0	0	0	0	0	5	0	0	0	0	0	0	0	24	0	1	0	0	0	0	0	2	0	14	0	0	0	0	0	0	5	0	0	0	0
OTU_276	0	0	0	0	2	0	6	20	0	0	0	0	0	0	0	0	0	1	0	5	0	0	0	0	0	0	0	1	0	0	0	1	58	0	0	0	0	3	0	0	0	0	1	0	12	0	0	0	7
OTU_277	0	0	0	0	0	0	0	0	0	0	0	0	0	0	0	0	0	0	0	0	0	0	2	0	0	0	0	0	0	0	0	0	0	0	0	0	2	0	0	0	0	0	0	0	0	24	0	59	0
OTU_278	0	18	1	0	12	14	1	0	5	0	0	0	0	1	0	0	37	3	1	3	10	1	0	5	5	0	1	5	1	8	4	7	1	0	7	0	0	3	9	6	4	11	7	24	9	0	7	0	6
OTU_279	0	0	0	0	67	0	5	0	0	0	0	0	0	0	0	0	0	0	0	0	12	0	0	0	0	0	25	1	0	0	2	0	2	0	0	0	0	2	2	0	0	58	0	0	8	10	0	0	0
OTU_280	0	0	0	1	0	0	1	1	0	0	0	4	0	0	2	0	0	0	0	0	0	0	0	57	0	3	0	0	16	0	0	0	0	0	0	0	0	0	0	0	0	4	0	0	0	0	0	13	3
OTU_281	0	0	0	0	2	0	0	0	0	0	0	13	0	0	8	0	0	0	0	53	0	0	0	0	0	0	0	0	0	0	0	0	0	9	7	1	0	0	0	0	0	0	0	0	0	0	0	0	0
OTU_282	0	0	0	0	0	0	0	0	0	0	0	0	0	0	0	0	0	0	0	0	0	0	0	0	0	0	0	0	0	0	0	0	0	0	0	87	0	0	0	0	0	0	0	0	0	0	0	0	0
OTU_283	0	0	0	0	0	0	0	0	0	0	0	0	0	0	0	0	1	0	0	3	0	0	0	0	0	0	0	0	0	0	0	0	0	143	0	0	0	0	0	0	0	0	0	0	0	0	0	0	0
OTU_284	0	0	0	0	0	14	8	0	0	0	0	0	66	0	0	0	0	0	0	0	0	0	0	0	0	0	0	0	0	0	0	0	0	0	0	0	0	0	0	0	0	0	0	0	0	0	0	0	1
OTU_285	0	0	0	0	0	1	2	0	6	0	0	0	1	1	0	0	0	2	0	12	38	0	0	0	0	0	0	0	0	0	0	0	0	0	0	0	0	0	0	0	4	0	0	0	8	0	0	0	1
OTU_286	0	0	0	0	1	0	0	7	19	0	0	0	0	0	0	0	0	5	0	11	0	0	0	0	0	0	0	8	0	0	0	0	0	0	0	0	20	0	0	0	0	0	0	0	14	0	0	0	9
OTU_287	0	0	0	0	0	0	0	0	0	0	0	76	0	0	0	0	0	0	0	0	0	0	0	0	0	0	0	0	2	0	0	0	0	0	0	0	0	0	0	0	0	0	0	0	0	0	0	0	0
OTU_288	0	0	4	0	0	0	0	0	0	0	0	0	0	0	0	0	0	0	0	0	0	0	0	0	0	0	0	0	0	0	0	0	0	0	0	0	0	0	0	0	0	0	0	0	0	0	0	0	0
OTU_289	0	0	0	0	0	0	0	0	0	1	0	0	0	0	6	1	1	0	0	14	0	0	0	0	0	0	0	0	0	0	0	0	0	190	0	59	0	0	0	0	0	0	0	0	0	0	0	0	0
OTU_290	0	0	0	0	0	0	0	0	0	0	0	71	3	0	0	0	0	0	0	0	4	0	0	0	0	0	0	0	0	2	0	0	0	0	0	0	0	1	0	0	0	0	0	1	0	0	0	0	7
OTU_291	0	0	1	0	38	0	4	0	0	0	0	6	0	0	0	0	0	4	9	0	7	0	0	0	2	0	1	6	0	0	0	2	0	0	0	0	0	1	1	0	0	23	1	0	0	0	6	0	9
OTU_292	0	0	0	0	3	2	1	0	0	0	0	8	4	0	0	0	0	6	0	0	10	0	0	0	0	0	0	1	0	0	6	0	1	0	0	0	0	0	0	0	0	0	0	0	6	0	0	0	0
OTU_293	0	0	0	0	0	0	0	0	0	0	0	4	0	0	0	0	6	0	0	8	0	0	0	0	0	0	0	1	0	0	0	0	0	51	0	26	0	0	0	0	0	0	0	0	0	0	0	0	0
OTU_294	0	0	0	0	0	0	0	0	0	0	0	0	0	0	0	0	0	0	0	0	0	0	0	0	0	0	0	0	0	0	0	0	0	0	0	0	0	0	0	0	0	0	0	117	0	0	0	0	0
OTU_295	12	0	0	0	5	0	0	1	0	0	0	1	2	2	0	0	0	0	0	0	0	0	3	31	0	0	0	0	32	0	0	0	0	0	0	0	2	0	1	0	3	0	0	0	3	0	0	0	0
OTU_296	0	0	0	0	0	0	3	0	0	0	0	0	0	0	0	0	0	1	0	5	87	0	0	0	0	0	0	0	0	0	0	0	0	0	0	0	0	0	0	0	0	0	0	0	0	0	0	0	0
OTU_297	0	0	5	0	0	0	0	0	0	1	0	0	0	0	0	0	0	0	0	0	0	0	0	0	0	0	0	0	2	0	0	0	0	4	0	0	0	0	0	0	0	0	0	0	0	0	0	86	0
OTU_298	0	0	0	0	0	0	0	0	0	0	0	3	0	0	0	0	0	0	0	4	3	0	0	0	0	0	0	0	0	1	0	0	0	0	0	0	0	0	0	0	0	3	0	0	3	0	0	0	0
OTU_299	0	0	0	0	0	0	0	0	0	0	0	5	0	0	0	2	0	0	0	0	57	0	0	0	0	0	0	0	0	0	0	0	0	0	0	2	0	0	0	0	0	4	0	0	9	0	0	0	0
OTU_300	0	0	0	0	1	0	0	31	0	8	0	0	5	0	0	0	1	0	0	0	0	0	0	0	1	0	23	0	25	0	0	0	0	28	0	0	1	0	0	0	0	0	0	0	0	0	0	0	0
OTU_301	0	0	0	0	0	0	0	0	0	0	0	0	0	6	0	0	0	12	0	0	0	0	0	0	0	0	0	63	0	0	0	0	1	0	0	0	0	0	0	0	0	0	0	0	0	0	0	0	0
OTU_302	0	0	0	0	1	0	21	0	0	0	0	0	0	0	0	0	0	0	0	0	0	1	1	0	0	0	0	0	0	0	3	0	0	0	0	5	0	0	0	0	0	0	0	0	0	0	0	48	0
OTU_303	0	0	0	1	0	0	0	0	0	0	0	1	0	0	0	0	22	0	0	0	0	0	0	0	0	0	22	0	0	0	0	0	0	0	2	0	1	3	0	0	0	0	0	1	4	7	0	0	4
OTU_304	0	0	2	0	3	0	42	0	19	0	0	0	3	0	0	10	0	2	0	3	5	3	0	0	0	0	0	9	3	2	1	0	3	0	1	0	12	4	2	0	3	16	1	0	9	0	7	0	5
OTU_305	0	0	0	0	0	0	0	0	0	0	0	0	0	0	0	0	0	0	0	10	52	0	0	0	0	0	0	0	0	0	0	0	0	0	0	0	0	0	0	0	0	0	0	1	0	0	0	0	0
OTU_306	0	0	0	0	0	0	0	0	0	0	0	0	0	0	0	0	0	0	0	0	65	0	0	0	0	0	0	0	0	0	0	0	0	0	0	0	0	1	0	0	0	0	0	0	0	0	0	0	0
OTU_307	0	0	0	0	1	0	0	8	0	15	0	0	0	0	0	0	7	0	0	0	0	0	0	0	0	0	0	0	0	0	0	0	0	24	0	0	1	0	0	0	0	17	0	0	0	0	0	0	0
OTU_308	0	0	0	0	0	0	0	0	0	0	0	0	0	0	0	0	0	0	0	0	0	0	0	0	0	0	0	0	0	0	0	0	0	0	0	134	0	0	0	0	0	0	0	0	0	0	0	0	0
OTU_309	0	0	0	0	0	0	0	1	0	0	0	0	0	0	3	0	0	0	43	2	2	1	0	0	0	0	2	0	4	0	0	0	1	0	0	0	0	0	0	0	0	1	0	0	1	0	0	0	0
OTU_310	0	0	0	0	0	0	0	0	0	0	0	0	0	0	0	0	0	0	0	0	0	0	0	0	0	0	0	0	0	0	0	0	0	0	0	67	0	0	0	0	0	0	0	0	0	0	0	0	0
OTU_311	0	114	0	0	0	0	0	0	0	0	0	0	0	0	0	0	0	0	0	38	0	0	0	0	0	0	0	18	1	72	0	1	0	0	0	0	0	0	0	0	0	0	0	0	0	0	0	0	0
OTU_312	0	0	0	0	0	0	0	50	0	83	0	0	0	0	21	0	0	0	0	0	0	0	0	0	0	0	0	0	0	0	0	0	0	0	0	0	0	0	0	0	0	0	0	0	0	0	0	0	0
OTU_313	0	11	0	0	0	9	0	0	0	2	0	0	0	0	1	0	14	0	2	0	1	0	0	0	0	0	2	0	7	1	0	0	0	0	0	0	0	0	0	0	1	3	0	0	0	0	0	0	0
OTU_314	0	0	0	0	0	0	0	0	0	0	0	18	11	0	0	0	0	7	0	0	32	0	0	0	0	0	0	0	0	0	0	1	0	0	0	0	0	0	0	0	0	0	1	0	0	0	0	0	0
OTU_315	0	0	0	0	0	0	0	0	0	0	0	0	0	0	0	0	0	0	0	0	0	0	63	0	0	0	0	0	0	0	0	0	0	0	0	0	0	0	0	0	0	0	0	0	0	0	0	0	0
OTU_316	0	0	0	0	0	0	0	0	0	0	0	0	0	0	0	0	0	0	0	0	0	0	0	0	0	0	0	0	0	0	0	0	0	61	0	0	0	0	0	0	0	0	0	0	0	0	0	0	0
OTU_317	0	0	1	0	0	0	20	0	0	0	0	0	16	3	0	0	0	0	0	0	0	0	0	0	0	0	0	24	0	0	0	0	0	0	0	0	0	0	0	0	0	0	0	0	0	0	0	0	0
OTU_318	0	0	0	0	0	0	0	0	0	0	0	0	0	0	0	0	0	0	0	0	0	0	0	0	0	0	0	1	0	0	0	0	0	0	0	0	0	0	0	0	0	0	0	0	0	0	0	0	0
OTU_319	0	0	0	1	0	0	0	0	0	0	0	0	0	0	0	0	4	0	0	0	0	0	0	30	0	3	0	0	1	0	0	1	0	0	1	0	0	0	0	0	0	1	0	0	0	0	0	11	1
OTU_320	28	0	0	0	1	2	0	0	0	0	0	0	16	2	0	0	0	9	14	0	14	0	0	0	0	0	0	13	0	2	0	0	0	0	0	66	2	0	0	1	0	0	0	20	0	0	0	0	0
OTU_321	0	1	0	0	0	0	0	0	0	0	0	0	0	0	0	0	0	0	0	0	0	0	0	0	0	4	0	0	0	0	0	0	0	0	0	0	0	0	0	0	0	0	0	0	0	0	0	113	0
OTU_322	0	0	0	0	0	0	9	0	0	0	0	0	7	1	0	0	0	0	0	0	27	2	0	0	0	0	0	0	0	0	13	0	0	0	0	0	0	0	0	0	0	0	1	0	0	0	0	0	0
OTU_323	0	1	0	0	0	0	1	0	53	0	0	14	4	0	0	0	0	0	0	18	19	0	0	0	0	0	0	4	0	12	0	0	0	0	0	0	5	2	0	0	0	64	0	1	0	0	0	0	2
OTU_324	0	0	0	0	0	0	2	0	0	0	0	8	7	0	0	0	0	1	0	0	0	0	0	0	0	0	1	7	0	0	6	0	0	0	0	0	0	0	1	6	0	0	0	0	0	0	0	0	4
OTU_325	0	0	0	0	0	0	0	0	0	0	0	0	0	0	0	0	0	0	0	0	0	0	0	0	0	0	0	0	0	0	0	0	73	0	0	0	0	0	0	0	0	0	0	0	0	0	0	0	0
OTU_326	0	0	0	0	0	0	0	0	0	0	0	46	0	0	0	1	0	0	29	0	0	0	0	0	0	0	1	0	0	0	0	0	0	0	0	0	0	0	0	0	0	0	10	3	0	0	0	0	0
OTU_327	0	0	0	0	0	0	46	0	0	0	0	0	0	0	0	0	0	0	0	0	0	0	0	0	0	0	0	0	0	0	0	0	0	0	0	0	0	0	0	0	0	0	0	0	0	0	0	0	0
OTU_328	0	0	0	0	0	0	4	0	0	0	0	0	6	0	1	0	0	6	0	0	7	0	0	0	0	0	0	4	0	0	2	0	2	0	1	0	0	1	0	2	6	0	0	0	5	0	0	0	3
OTU_329	0	1	0	1	0	0	0	0	0	0	0	0	0	0	0	0	0	0	0	0	0	0	0	34	0	7	0	0	1	0	0	0	0	3	1	0	0	0	0	0	0	1	0	0	0	0	0	5	0
OTU_330	0	0	0	0	0	0	0	0	0	0	0	38	0	0	0	0	0	0	0	0	0	0	0	0	0	0	0	0	0	0	0	0	0	4	0	0	0	0	0	0	0	0	1	0	0	0	0	0	0
OTU_331	2	0	0	0	0	0	2	0	2	0	0	0	0	1	0	0	0	2	2	7	5	0	0	5	0	0	0	0	3	0	0	3	0	0	0	0	2	2	0	1	0	0	0	4	0	0	4	0	0
OTU_332	0	0	0	0	0	0	0	0	0	0	0	0	0	0	9	0	1	0	0	21	0	0	0	0	0	0	0	0	0	0	0	0	0	110	0	5	0	0	0	0	0	0	0	1	0	0	0	0	0
OTU_333	0	0	0	3	0	0	1	4	0	0	0	0	0	0	0	0	0	0	0	0	0	0	0	29	0	0	0	0	1	0	0	0	0	0	0	0	0	0	0	0	0	1	0	0	0	0	0	3	1
OTU_334	0	0	0	0	1	0	0	0	0	0	0	1	0	0	0	0	0	0	0	5	0	0	0	0	0	0	0	0	0	0	0	0	0	104	1	7	0	0	0	0	0	0	0	0	0	0	0	0	0
OTU_335	0	0	0	0	0	0	0	0	0	0	0	0	0	0	0	0	0	0	0	1	0	0	0	0	0	0	0	0	0	0	0	0	0	0	0	0	0	0	0	0	0	69	0	0	0	0	0	0	1
OTU_336	0	0	0	0	7	0	0	29	0	10	0	0	0	0	0	0	0	4	0	0	1	17	0	7	0	7	0	16	5	28	0	1	0	0	0	0	2	0	0	0	0	0	0	0	2	0	0	0	0
OTU_337	0	0	0	0	0	0	0	0	0	0	46	0	0	0	0	0	0	0	0	0	0	0	0	0	0	0	0	0	0	0	0	0	0	0	0	0	0	0	0	0	0	0	0	0	0	0	0	0	0
OTU_338	2	2	1	3	0	2	1	2	0	0	1	0	1	8	0	0	0	0	1	0	0	0	0	0	1	0	1	0	6	0	2	2	1	0	0	2	0	1	1	0	1	1	2	2	3	0	0	0	0
OTU_339	0	0	0	0	0	0	0	0	4	0	0	0	1	0	0	0	0	1	0	0	5	0	0	4	0	0	0	0	0	1	0	0	0	0	0	0	0	1	0	0	0	0	0	1	25	0	0	0	0
OTU_340	0	1	0	0	0	0	0	2	0	0	0	8	0	0	0	0	0	0	0	0	0	0	0	18	0	0	0	0	2	0	0	0	0	0	0	1	0	0	0	0	0	0	0	0	2	0	1	10	0
OTU_341	0	0	0	0	0	0	0	10	0	0	0	0	0	0	0	0	0	2	0	0	0	0	0	0	0	0	0	0	0	0	0	0	0	0	0	0	12	0	0	0	0	7	0	0	0	0	0	0	0
OTU_342	0	0	0	0	0	0	0	0	0	0	0	0	0	0	0	0	0	41	0	0	0	0	0	0	0	0	0	0	0	0	0	0	0	0	0	0	0	0	0	0	0	0	0	0	0	0	0	0	0
OTU_343	0	0	0	0	0	0	28	0	0	0	0	0	0	0	0	0	0	0	0	0	0	0	0	0	0	0	0	0	0	1	0	0	0	0	0	0	32	0	0	0	0	0	0	0	0	0	0	0	0
OTU_344	0	0	0	0	0	0	0	0	0	0	0	0	0	0	61	0	0	0	0	0	0	0	0	0	0	0	0	0	0	0	0	0	0	0	0	0	0	0	0	0	0	0	0	0	0	0	0	0	0
OTU_345	1	0	0	0	1	4	0	12	0	0	0	2	0	0	0	0	0	1	0	0	1	0	0	0	0	0	0	1	3	0	0	0	0	0	0	0	0	0	0	0	0	4	1	0	0	0	0	0	0
OTU_346	0	0	0	0	0	35	0	0	0	0	0	0	0	0	0	0	0	0	0	0	0	0	0	0	0	0	0	0	22	0	0	0	0	0	0	0	0	0	0	0	0	0	0	0	0	0	0	0	0
OTU_347	0	0	0	0	0	0	6	0	0	0	0	0	0	7	0	0	0	0	0	0	0	0	0	0	0	0	0	0	0	36	14	0	0	0	0	0	26	0	0	0	0	0	1	0	34	0	0	0	0
OTU_348	0	0	0	0	0	0	0	0	0	0	0	0	0	0	0	0	0	0	0	0	7	0	0	0	0	0	0	0	0	0	0	0	0	0	0	0	0	0	0	0	21	0	0	0	14	0	0	0	8
OTU_349	0	0	0	0	0	0	0	0	0	0	0	7	0	0	0	0	0	0	0	24	0	0	0	0	0	0	0	0	0	0	0	0	0	31	0	0	0	0	0	0	0	0	1	0	0	0	0	0	0
OTU_350	0	0	0	0	0	0	0	0	0	0	0	0	0	0	0	0	0	0	0	0	0	0	0	0	0	61	0	0	0	0	0	0	0	0	0	0	0	0	0	0	0	0	0	0	0	0	0	0	0
OTU_351	0	0	0	0	51	0	0	0	0	0	0	0	0	0	0	0	0	0	0	0	0	0	0	0	0	0	0	0	0	0	0	0	0	0	0	0	0	0	0	0	0	0	0	0	0	0	0	0	0
OTU_352	0	1	0	0	0	0	0	0	0	0	1	10	0	0	1	0	0	0	0	0	0	0	0	15	0	2	1	0	10	0	0	0	0	1	0	0	0	0	2	0	0	1	0	0	0	0	0	2	0
OTU_353	0	0	0	0	0	0	6	0	0	0	0	0	0	0	0	0	0	0	0	0	0	0	0	0	0	0	0	0	0	0	0	0	0	0	0	0	0	0	0	0	0	0	0	0	2	0	0	0	0
OTU_354	0	0	0	0	0	0	1	0	0	0	1	7	0	0	0	0	0	0	0	0	0	0	0	17	0	1	0	0	4	0	0	0	0	0	0	0	0	0	0	0	0	0	0	0	0	0	0	6	0
OTU_355	0	0	0	0	0	0	22	0	0	0	0	0	3	0	0	0	0	0	0	0	0	0	0	0	0	0	0	0	0	0	0	0	9	0	0	0	0	0	0	0	0	0	0	0	0	0	0	0	0
OTU_356	0	0	0	0	0	0	0	0	0	0	0	0	0	0	0	0	0	0	0	0	0	0	0	0	0	0	39	0	0	0	0	0	0	0	0	0	0	0	0	0	0	0	0	0	0	0	0	0	0
OTU_357	0	0	0	0	0	0	45	0	0	0	0	0	0	0	0	0	0	0	0	0	0	0	0	0	0	0	0	0	0	0	0	0	0	0	0	0	1	0	0	0	0	0	1	0	0	0	0	0	0
OTU_358	2	0	0	7	0	1	1	1	0	0	1	0	1	27	0	0	0	0	1	11	1	0	1	0	0	5	0	0	4	1	1	4	0	0	0	1	1	2	2	4	2	0	7	0	1	0	0	0	2
OTU_359	31	0	0	0	0	0	0	0	0	0	0	0	0	0	0	0	0	0	0	0	0	0	0	0	0	0	0	0	0	0	0	0	0	0	0	0	0	0	0	0	0	2	0	8	0	0	0	0	0
OTU_360	0	0	0	0	0	0	3	0	0	0	0	15	0	0	0	0	0	5	22	4	1	0	0	0	0	0	0	9	0	2	2	0	1	0	0	0	0	1	0	0	0	0	0	0	13	0	0	0	9
OTU_361	0	0	0	0	0	0	0	0	0	0	0	0	0	0	0	0	34	0	0	0	0	0	0	0	0	0	0	0	0	0	0	0	0	0	0	0	0	0	0	0	0	0	0	0	0	0	0	0	0
OTU_362	0	0	0	0	0	0	0	0	0	0	0	0	0	0	0	0	0	0	0	0	0	0	0	7	0	0	0	0	0	1	0	0	0	0	0	33	0	0	0	0	0	0	0	0	0	0	0	0	0
OTU_363	0	0	0	0	0	0	4	0	0	0	0	22	0	0	0	0	0	0	0	0	0	0	0	0	0	0	0	0	0	0	0	0	0	0	0	0	0	0	0	0	0	0	0	0	0	0	0	0	0
OTU_364	0	0	0	0	0	0	0	0	0	0	0	0	10	0	0	1	0	0	0	0	4	0	0	0	0	0	0	0	0	0	0	2	0	0	0	1	0	0	0	1	0	0	0	0	30	0	0	0	0
OTU_365	0	0	0	0	0	0	0	0	0	0	0	0	0	0	0	0	32	0	0	0	0	0	0	0	0	0	0	0	0	0	0	0	0	0	0	0	0	0	0	0	0	0	0	0	0	0	0	0	0
OTU_366	0	0	0	0	0	0	0	2	6	0	0	0	0	0	0	0	0	0	0	0	0	0	0	1	0	0	0	1	3	0	0	1	1	0	0	0	0	0	0	1	1	0	0	1	0	2	0	0	0
OTU_367	0	0	0	0	0	0	0	0	0	0	0	0	0	0	0	0	0	0	0	0	1	0	0	0	0	0	0	0	0	28	0	0	0	0	0	0	0	0	0	0	0	0	0	0	0	0	0	0	0
OTU_368	0	0	0	0	0	0	0	0	0	0	0	0	0	0	35	0	0	0	0	0	0	0	0	0	0	0	0	0	0	0	0	0	0	0	0	0	0	0	0	0	0	0	0	0	0	0	0	0	0
OTU_369	0	0	2	0	0	0	1	0	0	0	0	0	0	0	0	0	0	0	0	0	0	0	0	92	0	0	0	0	0	3	0	0	0	0	0	0	0	0	0	0	0	0	0	11	0	0	0	0	0
OTU_370	0	0	0	0	0	0	0	0	0	0	0	0	0	0	0	0	0	0	0	7	0	0	0	0	0	0	0	2	0	0	1	0	0	0	0	0	0	0	0	0	2	1	0	0	5	0	0	0	1
OTU_371	0	0	0	0	0	0	0	0	0	0	0	0	0	20	0	0	0	0	0	0	0	0	1	0	0	0	0	0	0	0	0	1	0	0	2	0	0	1	0	3	1	0	1	0	0	0	0	0	0
OTU_372	0	0	0	0	0	2	1	2	2	0	0	0	0	0	0	0	0	0	3	5	6	1	0	0	0	0	0	0	6	0	0	0	0	0	0	0	3	0	0	0	0	0	0	1	3	0	0	0	1
OTU_373	0	0	0	2	53	0	0	0	0	0	0	0	0	0	0	0	0	0	0	0	0	0	0	0	0	3	0	0	0	0	0	0	0	0	0	0	0	0	0	0	0	0	0	13	0	0	0	5	1
OTU_374	0	0	0	0	0	0	0	0	0	0	0	0	0	0	0	0	0	0	0	0	0	0	0	0	0	0	0	0	0	0	0	0	0	0	0	0	0	0	0	0	0	0	0	0	0	0	0	0	0
OTU_375	0	0	0	0	0	0	4	0	0	0	0	1	0	0	0	0	0	3	0	0	12	0	0	0	0	0	0	11	0	0	0	0	0	0	0	0	0	0	0	0	0	0	0	0	0	0	0	0	0
OTU_376	1	0	0	2	0	0	0	2	0	0	0	0	0	0	0	0	0	0	0	0	0	0	0	17	0	3	0	0	4	0	0	0	0	15	0	0	0	0	0	0	0	3	0	0	0	0	0	5	1
OTU_377	0	0	0	0	0	0	0	0	0	0	0	0	0	0	0	0	0	33	0	0	0	0	0	0	0	0	0	0	0	0	0	0	0	0	0	0	0	0	0	0	0	0	0	0	0	0	0	0	0
OTU_378	0	0	0	0	0	0	22	0	0	0	0	0	0	0	0	0	0	0	0	0	0	0	0	0	0	0	0	0	0	0	0	0	16	0	0	0	0	0	0	0	0	0	0	0	0	0	0	0	0
OTU_379	0	0	0	0	0	0	0	0	0	0	0	0	0	0	2	0	55	0	0	0	0	0	0	0	0	0	0	0	0	0	0	0	0	0	0	0	0	0	0	0	0	0	0	0	1	0	0	0	0
OTU_380	0	0	0	0	0	0	0	0	0	0	0	35	0	0	0	0	0	0	0	1	0	0	0	0	0	0	0	0	0	0	0	0	0	0	0	0	0	0	0	0	0	0	0	0	1	0	0	0	0
OTU_381	0	0	0	0	0	7	0	0	0	0	0	0	0	0	0	68	0	23	0	0	4	28	0	30	0	0	0	0	0	0	0	1	91	0	0	0	0	0	0	0	0	0	0	68	6	0	0	0	14
OTU_382	0	0	0	0	0	0	9	0	0	0	0	2	2	0	0	0	0	3	0	27	0	0	0	0	0	0	0	2	0	0	1	1	0	0	0	0	1	1	0	0	0	0	0	0	4	0	4	0	0
OTU_383	0	0	0	0	0	0	18	0	0	0	0	0	4	0	0	0	0	0	0	0	0	0	0	0	0	0	0	21	0	0	0	0	0	0	0	0	0	0	0	0	0	0	0	0	0	0	0	0	0
OTU_384	0	0	0	26	0	0	0	0	0	0	0	0	0	0	0	0	0	0	0	0	0	0	0	0	0	31	0	0	0	0	0	0	0	46	0	0	0	0	0	0	0	0	0	0	0	0	0	17	0
OTU_385	1	1	0	2	7	6	0	5	2	0	0	10	0	1	119	0	32	0	2	1	1	0	0	26	1	0	2	0	48	0	0	0	0	0	0	6	0	0	0	0	0	4	0	0	2	2	0	0	1
OTU_386	0	0	0	0	0	0	0	1	0	0	0	0	4	0	0	0	0	0	0	1	1	2	0	0	0	0	0	0	0	0	1	0	0	0	0	3	0	0	0	0	0	7	0	0	2	0	0	0	0
OTU_387	0	0	0	0	0	0	0	0	0	0	0	0	0	0	0	1	0	0	0	0	0	0	0	0	0	0	0	0	0	0	0	0	0	0	0	0	0	0	0	0	0	24	0	0	0	0	0	0	0
OTU_388	0	0	0	0	0	0	0	0	0	0	0	0	0	0	0	0	0	0	0	0	0	0	0	0	0	0	0	0	0	0	0	0	0	2	0	35	0	0	0	0	0	0	0	0	0	0	0	0	0
OTU_389	0	0	1	0	0	0	0	0	0	0	0	0	1	0	0	0	0	0	0	1	0	0	0	0	0	0	0	0	0	0	0	0	0	0	0	4	1	0	0	0	0	10	0	0	12	0	0	0	0
OTU_390	0	1	0	0	0	0	0	0	0	0	0	0	0	21	0	0	0	0	0	15	2	0	0	0	0	0	0	0	0	0	0	0	0	2	0	0	0	0	6	1	0	0	2	0	1	0	0	0	0
OTU_391	0	0	0	0	0	0	0	0	0	0	0	0	0	0	0	0	0	0	0	0	0	0	0	0	0	0	0	0	0	1	0	0	0	0	0	0	0	0	0	0	0	0	0	0	0	0	0	0	0
OTU_392	0	0	0	0	0	0	0	0	0	0	0	0	0	0	0	0	0	0	0	0	35	0	0	0	0	0	0	0	0	0	0	0	0	0	0	0	0	0	0	0	0	0	0	0	0	0	0	0	0
OTU_393	0	0	0	0	0	0	0	21	0	1	0	0	0	0	0	0	0	0	0	1	0	0	0	0	0	0	0	0	0	0	0	0	0	0	0	0	0	0	0	0	0	0	0	0	0	0	0	0	0
OTU_394	0	0	0	0	0	0	0	0	0	0	0	32	0	0	0	0	0	0	0	0	0	0	0	0	0	0	0	0	0	0	0	0	0	0	0	0	0	0	0	0	0	0	0	0	0	0	0	0	0
OTU_395	0	0	0	0	8	0	0	0	0	0	0	0	0	0	0	0	0	0	0	0	0	0	0	0	0	3	0	0	3	0	0	0	0	0	0	0	0	0	0	0	0	0	0	0	0	0	0	5	2
OTU_396	0	0	0	0	0	0	0	0	0	0	0	0	0	0	0	0	0	0	0	0	0	0	0	0	0	0	0	0	0	0	0	0	0	0	0	0	0	0	0	26	0	0	0	0	0	0	0	0	0
OTU_397	0	0	0	0	0	0	0	4	0	0	0	0	0	0	5	0	0	5	0	7	2	1	0	0	0	0	0	3	2	0	0	0	0	0	0	0	0	0	0	0	0	6	0	0	2	0	0	4	0
OTU_398	0	0	0	0	0	0	0	0	0	0	0	1	0	0	0	0	0	0	0	2	0	0	0	0	0	0	0	0	0	0	0	0	0	0	0	0	0	0	0	0	1	1	0	0	0	0	0	0	0
OTU_399	0	16	0	0	0	1	0	0	0	0	0	0	0	0	0	0	0	0	0	0	0	0	0	0	0	0	0	0	13	0	1	0	0	0	0	1	2	2	0	0	0	1	0	0	2	1	1	0	2
OTU_400	0	0	0	0	0	0	21	0	0	0	0	0	3	0	0	0	0	1	0	0	0	0	0	0	0	0	0	0	0	0	0	0	0	0	0	0	0	0	0	0	0	0	0	0	2	0	0	0	0
OTU_401	0	0	0	0	0	0	23	0	0	0	0	0	2	0	0	0	0	13	0	0	0	0	0	0	0	0	0	0	0	0	3	0	0	0	0	0	0	0	0	0	0	0	0	0	0	0	0	0	0
OTU_402	0	0	0	0	0	0	0	0	0	0	0	0	0	0	0	0	0	0	0	28	0	0	0	0	0	0	0	0	0	0	0	0	0	0	0	0	0	0	0	0	0	0	0	0	0	0	0	0	0
OTU_403	0	0	0	0	0	0	0	0	0	0	0	0	0	0	0	0	0	0	0	0	0	0	0	0	0	0	0	0	0	0	0	0	0	0	3	0	0	0	0	54	0	0	0	0	0	0	0	0	0
OTU_404	0	0	0	0	0	0	0	0	0	0	0	0	0	0	8	0	0	0	0	0	0	0	0	0	0	0	0	0	0	0	0	0	0	0	0	0	0	0	0	0	0	0	0	0	0	0	0	0	0
OTU_405	0	0	0	0	0	0	2	0	0	0	0	3	0	0	0	0	0	0	0	27	0	0	0	0	0	0	0	1	0	0	3	0	0	0	0	0	4	0	0	0	0	1	0	0	3	0	0	0	0
OTU_406	0	0	0	0	0	1	0	0	0	0	1	0	0	0	0	0	0	1	0	0	0	0	0	0	0	0	0	1	4	0	0	0	0	0	2	0	6	4	0	0	3	0	0	0	2	0	0	0	0
OTU_407	0	0	0	0	0	0	0	0	0	0	0	0	0	0	0	0	0	0	0	0	0	0	0	9	0	4	0	0	0	0	0	0	0	0	0	0	0	0	0	0	0	0	0	0	0	0	0	1	0
OTU_408	0	1	0	0	0	6	0	8	2	4	0	0	0	0	0	0	0	0	1	0	0	3	0	0	2	0	77	0	1	3	0	0	0	0	0	0	19	0	4	0	1	8	0	3	1	0	0	0	0
OTU_409	0	1	0	0	0	0	0	0	0	26	0	0	0	0	0	0	1	0	0	0	0	0	2	0	0	0	0	0	0	0	0	0	0	0	0	0	0	0	0	0	0	0	0	0	0	0	0	0	0
OTU_410	0	0	0	0	0	0	0	0	0	0	0	0	0	0	1	0	0	0	0	0	0	0	0	0	0	0	0	0	0	0	0	0	0	4	0	18	0	0	0	0	0	0	0	0	0	0	0	0	0
OTU_411	0	0	0	0	0	0	26	0	0	0	0	0	0	0	0	0	0	0	0	0	0	0	0	0	0	0	0	0	0	0	0	0	0	0	0	0	0	0	0	0	0	0	0	0	0	0	0	0	0
OTU_412	0	0	0	0	0	0	30	0	5	0	0	0	0	0	0	0	0	0	0	0	0	0	0	0	0	0	0	0	0	0	0	0	0	0	0	0	0	0	0	0	0	0	0	0	0	4	0	0	0
OTU_413	0	0	0	0	0	0	25	0	0	0	0	0	0	0	0	0	0	0	0	0	0	0	0	0	0	0	0	0	0	0	0	0	0	0	0	0	0	0	0	0	0	0	0	0	0	0	0	0	0
OTU_414	0	0	0	0	0	0	0	0	0	0	0	0	0	0	0	0	0	0	0	0	0	1	0	0	0	0	0	0	0	0	0	0	0	3	0	0	0	0	0	0	0	0	0	65	0	0	0	0	0
OTU_415	1	1	0	0	0	0	1	0	0	0	0	0	0	0	0	0	0	0	0	0	1	0	0	0	0	0	3	0	1	0	0	1	1	0	0	1	0	0	0	0	3	1	0	3	0	0	0	0	0
OTU_416	0	0	0	0	0	0	0	0	0	0	0	0	0	0	0	0	0	0	0	0	0	0	0	1	43	0	0	0	0	0	0	0	0	0	0	0	0	0	0	0	0	0	0	3	0	0	0	6	0
OTU_417	0	0	0	0	0	0	0	0	0	0	0	10	0	0	0	0	0	0	0	0	0	0	0	0	0	0	0	0	0	0	0	0	0	0	0	0	5	0	0	0	4	0	0	0	2	0	0	0	0
OTU_418	0	0	0	0	0	0	0	0	0	0	0	0	0	0	0	0	0	0	0	0	0	0	0	0	0	0	0	0	0	0	0	0	0	0	0	0	0	0	0	0	1	0	0	0	19	0	0	0	0
OTU_419	0	0	0	0	0	0	5	0	0	0	0	0	0	0	0	0	0	13	0	0	0	0	0	0	0	0	0	0	0	0	0	0	0	0	0	0	0	0	0	0	0	0	0	0	0	0	0	0	0
OTU_420	0	0	0	0	0	0	0	0	0	0	0	0	0	0	0	0	0	11	0	0	0	0	0	0	0	0	0	0	7	0	0	0	0	0	0	0	0	0	0	0	0	0	0	0	0	0	0	0	0
OTU_421	0	0	0	0	0	0	9	0	0	0	0	0	0	0	0	0	0	0	0	0	0	0	0	0	0	0	0	13	0	0	0	0	0	0	0	0	0	0	0	0	0	0	1	0	0	0	0	0	0
OTU_422	0	0	0	0	0	0	19	0	0	0	0	0	1	0	0	0	0	0	0	0	0	0	0	0	0	0	0	0	0	0	0	0	0	0	0	0	0	0	0	0	0	0	0	0	0	0	0	0	0
OTU_423	0	0	0	0	0	0	19	0	0	0	0	0	0	0	0	0	0	0	0	0	0	0	0	0	0	0	0	0	0	0	0	0	0	0	0	0	0	0	0	0	0	0	0	0	0	0	0	0	0
OTU_424	0	0	0	0	0	0	0	0	0	0	0	0	0	0	0	0	0	0	0	22	0	0	0	0	0	0	0	0	0	0	0	1	0	0	0	0	0	0	0	0	0	0	0	0	0	0	0	0	0
OTU_425	0	0	0	0	0	0	3	0	0	0	0	0	0	0	0	0	0	2	0	0	8	0	0	0	0	0	0	9	0	0	0	0	0	0	0	0	0	0	0	0	0	0	0	0	0	0	0	0	0
OTU_426	0	0	0	0	0	0	0	0	0	0	0	9	0	0	0	0	0	0	0	0	2	0	0	0	0	0	0	0	0	0	1	0	0	0	0	0	0	2	2	0	4	0	0	0	0	0	0	0	0
OTU_427	0	0	0	0	0	0	0	0	0	0	0	8	1	0	0	0	7	2	0	3	3	0	0	0	0	0	0	0	0	0	0	0	0	0	0	0	0	0	0	0	0	0	0	0	0	0	0	0	0
OTU_428	0	0	0	0	0	0	0	0	0	0	0	0	0	0	0	0	0	0	0	0	0	0	0	0	0	0	0	0	0	0	0	0	30	0	0	0	0	0	0	0	0	0	0	0	0	0	0	0	0
OTU_429	0	0	0	0	0	0	0	0	0	0	0	0	0	0	0	0	0	0	0	0	0	0	0	0	0	0	0	0	0	0	0	0	0	0	0	0	0	0	0	0	0	0	0	34	0	0	0	0	0
OTU_430	0	0	0	0	0	0	0	0	0	0	0	0	0	0	0	0	0	0	0	0	0	0	0	5	0	3	0	0	0	0	0	0	0	0	0	0	0	0	0	0	0	1	0	0	0	0	0	3	0
OTU_431	0	0	0	0	0	0	3	0	0	0	0	0	0	0	0	0	0	0	0	0	0	0	0	0	0	0	0	0	0	0	0	0	0	0	0	0	0	0	0	0	0	0	0	0	0	0	0	0	0
OTU_432	0	0	0	0	0	0	24	0	0	0	0	0	3	0	0	0	0	9	0	0	0	0	0	0	0	0	0	0	0	0	0	0	0	0	0	0	0	1	0	0	0	0	0	0	0	0	0	0	0
OTU_433	0	0	0	0	0	0	13	0	0	0	0	0	0	0	0	0	0	0	0	0	0	0	0	0	0	0	0	2	0	0	0	0	0	0	0	0	0	0	0	0	0	0	0	0	0	0	0	0	0
OTU_434	0	0	0	0	0	0	11	0	0	0	0	0	9	0	0	0	0	7	0	0	0	0	0	0	0	0	0	0	0	0	0	0	0	0	0	0	0	0	0	0	0	0	0	0	1	0	0	0	1
OTU_435	0	0	0	0	0	0	11	0	0	0	0	0	1	4	0	0	14	2	2	6	7	0	0	0	0	0	0	0	0	0	0	1	0	0	0	0	0	0	1	0	0	0	0	0	0	0	0	0	1
OTU_436	0	0	0	0	0	0	0	0	0	0	0	0	0	0	0	0	0	0	0	0	0	0	0	0	0	0	0	0	0	0	0	0	0	0	0	0	0	0	0	0	0	0	0	19	0	0	0	0	0
OTU_437	0	0	0	0	0	0	0	0	0	0	0	0	5	0	0	0	0	3	0	7	0	0	0	0	0	0	0	1	0	0	0	0	0	0	0	0	0	0	0	0	0	0	0	1	3	0	0	0	0
OTU_438	0	0	0	0	0	0	5	0	0	0	3	8	0	0	0	0	0	2	5	4	3	0	0	0	0	0	0	3	0	0	0	1	0	0	0	0	3	2	0	0	0	0	0	0	1	0	4	0	0
OTU_439	1	0	0	0	0	0	0	3	0	0	0	0	0	0	0	1	0	0	0	1	0	0	0	0	0	0	0	2	0	0	0	0	1	0	0	0	1	2	0	0	1	0	0	0	0	0	0	0	0
OTU_440	0	0	0	0	0	0	0	0	0	0	0	22	0	0	0	0	0	0	0	0	0	0	0	0	0	0	0	0	0	0	0	0	0	0	0	0	0	0	0	0	0	0	0	0	0	0	0	0	0
OTU_441	0	0	0	0	0	0	0	0	0	0	0	0	0	0	0	17	0	0	0	0	0	0	0	0	0	0	0	0	0	0	0	0	0	1	0	0	0	0	0	0	0	0	0	0	0	0	0	0	0
OTU_442	0	0	0	0	0	0	0	0	0	0	0	0	0	16	0	0	0	0	0	0	0	0	0	0	0	0	0	0	0	0	0	0	0	0	0	0	0	0	0	0	0	0	0	0	0	0	0	0	0
OTU_443	0	0	0	0	0	0	0	0	0	0	0	0	0	0	0	0	1	0	0	1	0	0	0	0	0	0	0	0	0	0	0	0	0	21	0	5	0	0	0	0	0	0	0	0	0	0	0	0	0
OTU_444	0	0	0	0	0	0	0	0	0	0	0	4	1	0	0	0	0	0	0	2	0	1	0	0	0	0	0	1	0	1	0	0	0	0	0	0	0	0	0	0	0	0	0	0	11	0	0	0	0
OTU_445	0	0	0	0	1	0	0	0	1	0	0	3	0	0	0	1	0	0	0	6	1	0	0	0	0	0	0	0	0	0	0	1	0	0	1	0	0	0	0	0	0	0	0	0	0	0	0	7	0
OTU_446	0	0	0	0	0	0	0	0	0	0	0	0	20	0	0	0	0	0	0	0	0	0	0	0	0	0	0	0	0	0	0	0	0	0	0	0	0	0	0	0	0	0	0	0	0	0	0	0	0
OTU_447	0	0	0	0	0	0	0	0	0	0	0	0	0	0	1	0	0	0	0	12	0	0	0	0	0	0	0	0	0	0	0	0	0	0	4	0	0	0	0	0	0	0	0	0	0	0	0	0	0
OTU_448	0	0	0	0	0	0	0	0	0	0	0	0	0	0	0	0	0	0	0	0	0	0	0	0	0	0	0	0	0	0	0	1	0	0	0	0	0	0	0	0	0	1	0	19	0	2	0	5	0
OTU_449	0	0	0	0	0	0	0	0	0	0	0	0	2	0	0	0	0	2	0	0	9	0	0	0	0	0	0	5	0	0	0	0	0	0	0	0	0	0	0	0	0	0	0	0	0	0	0	0	0
OTU_450	0	0	0	0	0	0	1	0	0	0	0	0	0	0	0	0	0	4	0	3	3	0	0	0	0	0	0	0	0	0	0	0	0	0	0	1	0	0	0	0	1	0	0	0	1	0	0	0	0
OTU_451	0	0	0	0	0	0	2	0	4	0	0	0	0	0	0	0	0	0	0	0	12	0	0	0	0	0	0	2	0	1	0	0	0	0	0	0	0	0	0	0	0	0	0	0	0	0	0	0	0
OTU_452	0	0	0	0	0	0	0	0	0	0	0	0	0	12	0	0	0	0	0	0	1	1	0	0	0	0	0	0	0	0	0	0	0	0	0	0	0	0	0	0	0	0	0	0	2	0	0	0	0
OTU_453	0	0	0	0	0	0	0	0	0	0	0	0	0	0	0	0	0	0	0	0	0	0	0	0	0	0	0	0	0	0	0	0	0	8	0	0	0	0	0	0	0	0	0	0	0	0	0	15	0
OTU_454	0	0	0	0	0	0	0	0	0	0	0	0	0	0	0	0	0	0	0	15	0	0	0	0	0	0	0	0	0	0	0	0	0	2	0	0	0	0	0	0	0	0	0	0	0	0	0	0	0
OTU_455	0	0	0	1	0	0	0	0	0	0	0	0	0	0	0	0	0	0	0	12	1	0	0	0	0	0	0	1	0	0	0	0	0	0	0	0	1	0	0	0	0	0	0	0	0	0	0	0	0
OTU_456	0	0	0	0	0	0	0	0	0	0	0	0	0	0	0	0	0	0	0	0	0	0	0	0	0	0	0	0	0	0	0	0	0	0	0	0	1	0	0	0	0	0	0	0	0	0	0	0	0
OTU_457	2	0	0	2	0	0	0	0	0	0	1	0	0	0	0	0	0	0	0	0	1	0	0	0	0	0	0	0	0	0	0	1	0	0	0	0	0	0	0	0	0	1	8	0	0	0	0	0	0
OTU_458	0	0	0	0	0	0	1	0	0	0	0	0	0	0	0	3	0	0	0	0	7	0	0	0	0	0	0	0	0	0	0	0	0	0	0	0	0	0	0	0	0	0	0	0	0	0	9	0	0
OTU_459	0	0	0	0	3	0	0	0	5	0	0	0	2	0	0	1	0	0	0	5	0	0	0	0	0	0	0	0	0	0	0	0	0	0	0	0	0	1	0	0	0	0	0	0	0	0	1	0	0
OTU_460	0	0	0	0	0	0	7	0	0	0	0	0	0	0	0	0	0	6	0	0	6	0	0	0	0	0	0	0	0	1	1	0	0	0	0	0	0	0	0	0	0	0	0	0	3	0	0	0	0
OTU_461	0	0	0	0	0	0	0	0	1	0	0	0	0	0	0	0	1	4	0	3	5	2	0	0	0	0	0	0	0	0	1	0	1	0	0	1	0	0	0	0	0	0	0	1	0	0	0	0	0
OTU_462	0	0	0	0	2	0	0	0	0	0	0	0	0	0	0	0	6	0	3	0	2	0	0	0	0	0	0	2	0	0	0	0	0	0	0	0	0	0	0	0	0	0	0	0	0	0	0	0	1
OTU_463	0	6	0	0	0	0	0	10	0	2	0	0	0	6	0	0	1	0	0	1	1	0	0	0	0	0	0	0	0	0	0	0	0	0	0	0	0	0	0	0	1	0	2	0	0	0	0	0	1
OTU_464	0	0	0	0	0	0	0	0	0	12	0	0	0	0	0	0	0	0	0	0	0	0	0	0	0	0	0	0	0	0	0	0	0	0	0	0	0	0	0	0	0	0	0	0	0	0	0	0	0
OTU_465	0	1	0	0	0	0	0	2	1	0	0	0	1	2	0	0	0	0	0	3	0	0	4	0	0	0	0	0	9	0	1	1	0	0	1	2	0	1	0	0	0	2	0	0	0	0	0	0	0
OTU_466	0	0	0	0	0	0	8	0	0	1	0	0	1	0	0	0	0	0	0	0	0	0	0	0	0	0	0	0	0	0	0	0	0	0	0	0	0	1	0	0	2	0	0	0	7	0	0	0	0
OTU_467	0	0	0	0	0	0	0	0	0	0	0	0	0	0	0	0	0	0	0	0	0	0	0	0	0	0	0	0	0	0	0	0	0	0	0	17	0	0	0	0	0	0	0	0	0	0	0	0	0
OTU_468	0	0	0	0	0	0	13	0	0	0	0	12	1	0	0	0	0	0	0	0	0	0	0	0	0	0	0	0	0	0	0	0	0	0	0	0	0	0	0	0	0	0	0	0	0	0	0	0	0
OTU_469	0	0	0	0	0	0	9	0	0	0	0	0	0	0	0	0	0	0	0	0	0	0	0	0	0	0	0	0	0	0	0	0	0	0	0	0	0	0	0	0	0	0	0	0	0	0	0	0	0
OTU_470	0	0	0	0	0	0	0	0	0	0	0	0	0	0	0	0	0	0	0	18	0	0	0	0	0	0	0	0	0	0	0	0	0	0	0	0	0	0	0	0	0	0	0	0	0	0	0	0	0
OTU_471	0	0	0	0	40	0	0	0	0	0	0	0	0	0	0	0	0	0	0	0	0	0	0	0	0	0	0	0	0	0	0	0	0	0	0	0	0	0	0	0	0	0	0	0	0	0	0	0	0
OTU_472	0	4	1	2	0	1	0	0	0	0	1	0	0	2	0	0	0	0	0	3	0	0	0	0	0	0	0	0	0	0	0	0	0	0	3	2	0	0	0	0	0	0	4	0	0	0	1	0	0
OTU_473	0	0	0	0	0	0	0	4	0	0	0	0	0	0	0	0	0	0	0	5	0	0	0	0	0	0	0	1	0	0	0	0	1	0	0	0	0	0	0	0	0	0	0	1	2	0	0	0	0
OTU_474	1	0	0	0	4	0	0	0	0	0	0	1	0	0	0	0	0	0	0	2	0	0	0	1	0	0	0	0	0	0	0	0	0	0	0	0	0	0	0	0	0	0	0	0	0	0	0	0	0
OTU_475	0	0	0	0	0	1	0	0	1	0	0	0	1	0	0	0	0	0	0	0	0	1	0	0	0	0	0	1	0	0	0	0	0	0	0	0	1	0	0	0	0	0	0	1	1	0	0	0	1
OTU_476	1	0	0	2	0	0	0	0	1	0	0	0	0	0	0	0	0	0	0	0	0	0	0	0	0	0	0	0	0	0	0	2	0	0	4	0	0	0	0	0	0	10	0	0	0	0	0	0	6
OTU_477	1	0	1	0	0	0	0	0	0	0	0	0	0	0	0	0	0	0	0	14	0	0	0	0	0	0	0	0	0	0	0	0	0	0	0	0	0	0	0	0	0	0	0	0	0	0	0	0	0
OTU_478	0	0	0	1	0	0	0	1	0	0	0	0	0	0	0	0	0	0	0	0	0	0	0	2	0	1	0	0	0	0	0	0	0	6	0	0	0	0	0	0	0	0	0	2	0	0	0	3	0
OTU_479	0	0	0	0	0	0	1	0	0	0	0	0	0	0	2	0	0	1	0	33	1	0	0	0	0	0	0	0	0	0	0	0	0	0	0	26	0	0	0	0	0	0	0	0	0	0	0	0	0
OTU_480	0	0	0	0	0	0	0	0	0	0	0	0	0	0	0	0	0	0	0	0	0	0	0	0	0	0	0	0	0	0	0	0	0	2	0	0	3	0	0	0	0	0	0	0	0	0	0	0	0
OTU_481	0	0	0	0	0	0	0	0	0	0	0	0	0	0	0	0	0	0	0	0	0	0	0	0	0	0	0	0	0	0	0	0	0	12	0	0	0	0	0	0	0	0	0	0	0	0	0	0	0
OTU_482	0	0	0	0	0	0	0	0	0	0	0	0	1	0	0	0	0	2	0	14	0	0	0	0	0	0	0	2	0	0	0	0	0	0	0	0	0	0	0	0	0	0	0	0	0	0	0	0	0
OTU_483	0	0	0	0	0	0	10	0	0	0	0	0	0	0	0	0	0	0	0	0	0	0	0	0	0	0	0	11	0	0	0	0	0	0	0	0	0	0	0	0	0	0	0	0	0	0	0	0	0
OTU_484	0	0	0	0	0	0	16	0	0	0	0	0	0	0	0	0	0	0	0	0	0	0	0	0	0	0	0	0	0	0	0	0	0	0	0	0	0	0	0	0	0	0	0	0	0	0	0	0	0
OTU_485	0	0	0	0	0	0	11	0	0	0	0	0	0	0	0	0	0	0	0	0	0	0	0	0	0	0	0	0	0	0	0	0	0	0	0	0	0	0	0	0	0	0	0	0	0	0	0	0	0
OTU_486	0	0	0	0	0	0	10	0	0	0	0	0	0	0	0	0	0	0	0	0	0	0	0	0	0	0	0	0	0	0	0	0	9	0	0	0	0	0	1	0	0	0	0	0	0	0	0	0	0
OTU_487	0	0	0	0	0	0	1	0	0	0	0	0	0	0	0	0	0	1	0	0	1	0	0	0	0	0	0	0	0	0	0	0	0	0	0	0	1	1	0	0	0	9	0	0	5	0	0	0	0
OTU_488	0	0	0	0	0	0	0	0	0	0	0	0	0	0	0	0	0	0	0	6	0	0	0	0	0	0	0	0	0	0	0	0	0	0	0	1	0	0	0	0	0	0	0	0	0	0	0	0	0
OTU_489	0	0	0	0	0	1	0	0	0	0	0	0	1	0	1	0	0	5	0	0	1	0	0	2	0	0	0	0	2	0	0	0	0	0	0	0	0	0	0	0	0	0	0	0	0	0	0	0	0
OTU_490	0	0	0	0	0	0	0	0	0	0	1	0	0	0	0	0	0	0	0	0	42	0	2	0	0	0	0	0	0	0	0	0	0	0	0	0	0	0	0	0	0	0	0	0	0	0	0	0	0
OTU_491	0	0	0	0	0	0	0	0	0	0	0	0	1	0	0	0	0	0	0	3	4	0	0	0	0	0	0	0	0	0	0	0	0	0	0	0	0	0	0	0	0	0	0	0	2	0	0	0	0
OTU_492	0	1	0	0	0	0	0	1	0	0	0	0	0	0	0	0	0	0	0	0	0	0	0	7	0	2	0	0	0	0	0	0	0	0	0	0	0	0	0	0	0	0	0	0	0	0	0	0	0
OTU_493	0	0	0	0	0	0	0	0	0	0	0	0	0	0	0	0	0	0	0	0	0	0	0	11	0	0	0	0	0	0	0	0	0	0	0	0	0	0	0	0	0	0	0	0	0	0	0	1	0
OTU_494	0	0	0	0	0	0	0	0	0	0	0	0	0	0	0	0	0	0	0	0	0	0	0	7	0	2	0	0	0	0	0	0	0	3	0	0	0	0	0	0	0	0	0	0	0	0	0	0	0
OTU_495	0	0	0	0	0	0	2	0	0	0	0	2	0	0	0	0	0	0	0	0	0	0	0	0	0	0	0	0	0	0	0	0	0	0	0	0	0	0	0	0	0	0	0	0	2	0	0	0	1
OTU_496	0	0	0	0	0	0	0	0	0	0	0	3	1	0	0	0	0	0	6	9	2	0	0	0	0	0	1	0	0	0	3	0	0	0	0	0	0	0	0	0	0	0	0	0	4	0	0	0	0
OTU_497	0	0	0	0	0	0	0	0	0	0	0	1	9	0	0	0	0	1	0	1	0	0	0	0	0	0	0	0	0	0	0	1	0	0	0	0	0	0	0	0	0	0	0	0	0	0	0	0	0
OTU_498	0	5	0	0	0	0	0	0	0	0	0	0	0	0	0	0	0	0	0	0	0	0	0	17	0	0	7	0	0	0	0	0	0	0	0	0	0	0	0	0	0	0	0	0	1	0	0	0	0
OTU_499	0	0	0	0	0	0	0	0	0	0	0	0	0	0	0	0	0	1	0	0	0	0	0	0	0	0	0	1	0	0	0	0	0	0	0	0	0	0	0	0	0	0	0	0	20	0	0	0	6
OTU_500	0	0	0	0	0	0	10	0	0	0	0	0	0	0	0	0	0	0	0	0	0	0	0	0	0	0	0	0	0	0	0	0	0	0	0	0	0	0	0	0	0	0	0	0	0	0	0	0	0
OTU_501	0	1	0	0	0	0	0	0	0	7	0	0	0	2	3	0	1	0	0	0	1	1	10	0	0	0	3	0	0	0	0	1	0	0	57	0	0	0	0	65	0	0	13	0	0	0	0	2	0
OTU_502	0	0	0	0	0	0	0	0	0	0	0	0	0	0	0	0	0	0	0	0	0	0	0	0	0	0	0	0	0	0	0	0	0	0	0	0	0	0	0	0	0	0	0	0	0	0	0	14	0
OTU_503	0	0	0	0	0	0	0	0	0	0	0	0	0	0	0	0	0	1	0	1	0	2	0	0	0	0	0	0	6	0	0	0	0	0	0	0	0	0	0	0	0	0	2	0	0	0	0	0	0
OTU_504	1	1	0	0	26	0	1	0	0	0	0	0	0	0	0	0	0	0	0	0	1	0	0	2	0	0	0	0	0	0	1	0	0	0	1	0	0	0	5	0	0	0	1	0	0	0	0	2	1
OTU_505	0	0	0	0	0	0	0	0	0	0	0	0	0	0	0	0	0	0	0	0	0	0	0	0	0	0	0	0	0	0	0	0	0	0	0	0	0	0	0	0	0	0	0	10	0	0	0	0	0
OTU_506	0	0	0	0	0	0	0	1	0	0	0	1	0	0	0	0	0	0	1	0	0	28	0	0	3	1	0	0	1	7	0	0	0	0	0	0	0	0	1	0	0	0	0	3	6	0	0	0	0
OTU_507	0	0	0	0	0	0	0	0	1	0	0	0	0	0	0	0	0	0	0	2	0	3	0	3	0	0	0	0	1	0	0	0	0	0	0	0	2	0	0	0	1	0	0	0	0	0	0	0	0
OTU_508	0	0	0	0	0	0	0	0	0	0	0	0	1	0	0	0	0	0	0	1	9	0	0	0	0	0	0	0	0	0	0	0	0	0	0	0	0	0	0	0	0	0	0	0	0	0	0	0	0
OTU_509	0	0	0	0	0	0	0	0	0	0	0	0	0	0	0	0	0	0	1	5	7	0	0	0	0	0	0	0	0	0	0	0	0	0	0	0	0	0	0	0	0	0	0	0	0	0	0	0	0
OTU_510	0	0	0	0	0	0	0	0	0	0	0	0	0	0	0	0	0	0	0	0	0	0	0	7	0	0	0	0	0	0	0	0	0	0	0	0	0	0	0	0	0	0	0	0	0	0	0	0	0
OTU_511	0	0	0	0	0	0	0	0	0	0	0	8	0	0	0	0	0	0	0	0	0	0	0	0	0	0	0	0	0	0	0	0	0	2	0	0	0	0	0	0	0	0	0	0	0	0	0	0	0
OTU_512	0	0	0	0	0	0	0	0	0	0	0	4	7	0	0	0	0	0	0	0	0	0	0	0	0	0	0	0	0	0	0	0	0	0	0	0	0	0	0	0	0	0	0	0	0	0	0	0	0
OTU_513	0	0	0	0	0	0	5	0	0	0	0	3	5	0	0	0	0	6	0	0	0	0	0	0	0	0	0	6	0	0	0	0	0	0	0	0	0	0	0	0	0	0	0	0	5	0	0	0	0
OTU_514	0	0	0	0	0	0	0	0	0	0	0	0	0	0	0	0	0	6	0	6	0	0	0	0	0	0	0	0	0	0	0	0	0	0	0	0	0	0	0	0	0	0	0	0	0	0	0	0	0
OTU_515	0	0	0	0	0	0	0	0	0	0	0	0	0	0	0	0	0	0	0	0	0	0	0	0	0	0	0	0	0	0	0	0	0	0	0	30	0	0	0	0	0	0	0	0	0	0	0	0	0
OTU_516	0	0	0	0	0	0	0	0	0	0	0	0	0	1	0	0	1	0	0	0	0	0	0	0	0	0	0	0	0	0	0	0	0	1	0	0	0	0	0	0	0	0	0	0	0	0	1	15	0
OTU_517	0	0	0	0	0	0	0	0	0	0	0	0	0	0	0	0	0	0	0	2	0	0	0	0	0	0	0	0	0	0	0	0	0	19	0	0	0	0	0	0	0	0	0	0	0	0	0	0	0
OTU_518	0	0	0	0	5	5	0	0	0	0	0	0	0	0	0	0	3	0	0	0	0	0	0	0	2	0	0	0	0	0	0	0	0	0	0	0	0	0	0	0	0	0	0	12	0	0	0	0	0
OTU_519	0	0	0	0	0	0	0	1	0	0	0	0	0	3	0	0	0	0	0	2	1	0	0	0	0	0	0	0	0	0	0	1	0	0	1	0	0	0	0	0	0	0	1	1	0	0	0	1	0
OTU_520	0	0	0	0	0	0	0	0	0	0	0	0	0	0	1	0	0	0	0	0	0	0	0	0	0	0	0	0	0	0	0	0	0	15	0	0	0	0	0	0	0	0	0	0	0	0	0	0	0
OTU_521	0	4	0	0	0	0	0	0	0	0	0	0	0	0	0	0	0	0	0	0	0	2	0	0	0	0	0	0	0	0	0	0	0	0	0	0	0	0	0	0	0	0	0	0	0	0	0	0	0
OTU_522	0	0	0	0	0	0	0	0	4	0	0	0	8	0	0	0	0	0	0	2	1	0	0	0	0	0	0	0	0	1	1	0	0	0	0	0	1	0	0	0	0	0	0	0	1	0	0	0	0
OTU_523	0	0	0	0	0	0	0	0	0	0	0	1	0	0	0	0	0	0	0	0	8	0	0	0	0	0	0	0	0	0	0	0	0	0	0	0	0	0	0	0	0	0	0	0	0	0	0	0	0
OTU_524	0	0	0	0	0	0	0	0	0	0	0	6	0	0	0	0	1	0	0	0	0	0	0	9	0	1	0	0	0	0	0	0	0	3	1	0	0	0	0	0	0	0	0	0	0	0	0	0	0
OTU_525	0	0	0	0	0	0	0	0	0	0	0	12	0	0	0	0	0	0	0	0	0	0	0	0	0	0	0	0	0	0	0	0	0	0	0	0	0	0	0	0	0	0	0	0	0	0	0	0	0
OTU_526	0	0	0	0	0	0	3	0	0	0	0	7	0	0	0	0	0	0	0	0	0	0	0	0	0	0	0	0	0	0	0	0	0	0	0	0	0	0	0	0	0	0	0	0	0	0	0	0	0
OTU_527	0	0	0	0	0	0	0	0	0	0	0	1	0	0	0	0	0	0	0	0	0	0	0	0	0	0	0	0	0	0	0	0	0	2	0	0	0	0	0	0	0	1	0	0	0	0	0	17	0
OTU_528	0	1	0	0	11	10	0	0	0	21	0	0	0	0	18	0	0	0	0	0	0	0	0	0	0	2	0	0	0	1	0	0	0	0	0	0	1	1	0	0	0	1	0	0	0	0	0	0	14
OTU_529	0	0	0	0	0	0	0	0	0	0	0	0	0	0	0	0	0	0	0	0	0	0	0	0	0	9	0	0	0	0	0	0	0	0	0	0	0	0	0	0	0	0	0	0	0	0	0	0	0
OTU_530	0	0	0	0	0	0	0	0	0	0	0	0	0	0	0	0	0	0	0	0	0	0	0	0	0	0	11	0	0	0	0	0	0	0	0	0	0	0	0	0	0	0	0	0	0	0	0	0	0
OTU_531	0	0	0	0	0	0	2	0	0	0	0	0	0	0	0	0	0	7	0	0	0	0	0	0	0	0	0	0	0	0	0	0	0	0	0	0	0	3	0	0	0	0	0	0	0	0	0	0	0
OTU_532	0	0	0	0	0	0	0	0	0	0	0	0	0	0	0	0	0	0	0	0	0	0	0	0	0	4	0	0	0	0	0	0	0	2	1	23	0	0	0	0	0	0	0	0	0	0	0	1	0
OTU_533	0	0	0	0	0	0	0	0	0	0	0	0	0	8	0	0	0	0	0	0	0	0	0	0	0	0	0	0	0	0	0	0	0	0	0	0	0	0	0	0	2	0	0	0	0	0	0	9	0
OTU_534	0	0	0	0	0	0	0	0	0	0	0	0	0	0	0	0	0	0	0	0	0	0	0	0	0	0	0	0	0	0	0	0	0	9	0	0	0	0	0	0	0	0	0	0	0	0	0	0	0
OTU_535	0	0	0	0	0	0	4	0	0	0	0	3	8	0	0	0	0	0	0	0	0	0	0	0	0	0	0	1	0	0	0	0	0	0	0	0	0	0	0	0	0	0	0	0	8	0	0	0	0
OTU_536	0	0	0	0	3	0	0	1	0	0	0	0	0	0	0	0	0	1	0	0	0	0	0	0	0	0	0	0	0	0	0	0	0	0	0	0	0	0	0	0	0	0	0	0	0	0	0	0	0
OTU_537	0	0	0	0	0	0	4	0	0	0	0	0	3	0	0	0	0	1	0	0	0	0	0	0	0	0	0	0	0	0	0	0	0	0	0	0	0	0	0	0	0	0	0	0	0	0	0	0	0
OTU_538	0	0	0	0	3	0	0	0	0	0	0	0	0	0	0	0	0	0	0	0	0	0	0	0	0	0	0	1	0	0	0	0	0	0	0	0	0	0	0	0	0	0	0	0	0	0	0	0	0
OTU_539	0	0	0	0	0	0	16	0	0	0	0	0	0	0	0	0	0	0	0	0	0	0	0	0	0	0	0	0	0	0	0	0	0	0	0	0	0	0	0	0	0	0	0	0	0	0	0	0	0
OTU_540	0	0	0	0	0	0	19	0	0	0	0	0	3	0	0	0	0	1	0	1	0	0	0	0	0	0	0	1	0	0	4	0	0	0	0	0	0	0	0	0	0	0	0	0	0	2	0	0	1
OTU_541	0	0	0	0	0	0	0	0	0	0	0	0	0	0	0	0	0	0	0	0	0	0	0	0	0	0	0	4	0	0	0	0	0	0	0	0	0	0	0	0	2	0	0	0	0	0	0	0	0
OTU_542	0	0	0	0	0	0	0	0	0	0	0	0	0	0	0	0	0	0	0	17	0	0	0	0	0	0	0	0	0	0	0	0	0	0	0	0	0	0	0	0	0	0	0	0	1	0	0	0	0
OTU_543	0	0	0	0	0	0	0	0	0	0	0	0	0	0	0	0	0	0	0	4	0	0	0	0	0	0	0	0	0	0	0	0	0	0	0	0	3	0	0	0	0	0	0	0	0	0	0	0	0
OTU_544	0	0	0	0	0	0	0	0	0	0	0	0	0	0	0	0	0	0	0	0	0	0	0	0	0	0	9	0	0	0	0	0	0	0	0	0	0	0	0	0	0	0	0	0	0	0	0	0	0
OTU_545	0	0	0	0	0	0	1	0	0	0	0	2	0	0	0	0	0	4	0	0	0	0	0	0	0	0	0	14	0	0	0	0	0	0	0	0	0	0	0	0	0	0	0	0	0	0	0	0	0
OTU_546	0	0	0	0	0	0	0	0	0	0	0	0	0	0	0	0	0	0	0	0	0	0	0	0	0	0	0	0	0	0	0	0	0	0	0	0	0	0	0	0	0	10	0	0	0	0	0	0	0
OTU_547	0	0	1	0	0	0	0	0	0	0	0	4	4	0	0	1	0	2	0	0	0	0	0	0	0	0	0	0	0	0	1	0	0	0	0	0	0	0	0	0	0	5	1	0	4	0	0	0	3
OTU_548	0	0	0	0	0	0	0	0	0	0	0	0	0	0	0	0	0	0	0	0	0	0	0	0	0	0	0	0	0	0	0	0	0	0	0	0	0	0	0	0	0	0	0	6	0	0	0	0	0
OTU_549	0	0	0	0	0	0	0	0	0	0	0	0	0	0	0	0	0	2	0	2	0	0	0	0	0	0	0	0	0	1	0	0	0	0	0	0	0	0	0	0	0	0	0	0	0	0	0	0	0
OTU_550	0	0	0	0	0	0	0	0	0	0	0	0	0	0	0	0	0	0	0	0	0	6	0	0	0	0	0	0	0	0	0	0	0	0	0	0	0	0	0	0	0	0	0	0	0	0	0	0	0
OTU_551	0	0	0	0	0	0	0	0	0	0	0	0	1	0	0	1	0	0	0	2	1	0	0	0	0	0	0	0	0	0	0	0	0	0	0	4	0	0	0	0	0	0	0	0	0	0	0	0	0
OTU_552	0	0	2	0	31	0	1	0	0	0	0	0	0	14	0	0	0	50	0	117	69	0	0	0	0	0	0	26	0	0	0	0	0	1	0	0	1	0	0	0	0	0	25	0	4	0	0	0	0
OTU_553	0	0	0	0	0	0	0	3	0	0	0	0	1	0	0	0	0	5	0	0	0	0	0	10	0	4	0	0	2	0	0	0	0	0	0	0	0	0	0	0	0	0	0	0	0	0	0	0	0
OTU_554	0	0	0	0	0	0	0	13	0	0	0	0	0	0	0	0	0	0	0	0	0	0	0	0	0	0	0	0	0	0	0	0	0	0	0	0	0	0	0	0	0	0	0	0	0	0	0	0	0
OTU_555	0	0	0	0	0	0	0	4	0	0	0	0	0	0	0	0	0	1	0	0	0	0	0	0	0	0	0	0	0	0	0	0	0	0	0	0	0	0	0	0	0	0	0	1	0	3	0	0	0
OTU_556	0	0	0	0	0	0	2	0	0	0	0	12	0	0	0	0	0	2	0	0	0	0	0	0	0	0	0	0	0	0	0	0	0	0	0	0	0	0	0	0	0	0	0	0	0	0	0	0	1
OTU_557	0	0	0	0	0	0	0	0	0	0	0	8	0	0	0	0	0	0	0	0	0	0	0	0	0	0	0	0	0	0	0	0	0	0	0	0	0	0	0	0	0	0	0	0	0	0	0	0	0
OTU_558	0	0	0	0	0	0	0	0	0	0	0	20	0	0	0	0	0	0	0	0	0	0	0	0	1	0	0	0	0	0	0	0	0	0	0	0	0	0	0	0	0	0	0	0	0	0	0	0	0
OTU_559	0	0	0	0	1	0	0	0	0	0	1	3	0	0	0	0	0	0	0	5	0	0	0	0	0	2	0	0	0	0	0	0	0	0	0	0	0	0	0	0	0	0	0	0	0	0	0	0	0
OTU_560	0	0	0	0	0	0	0	0	0	0	0	0	0	0	0	0	0	0	0	0	0	0	0	0	0	0	0	0	0	0	0	0	0	0	0	0	0	0	0	0	0	0	0	0	0	0	0	0	13
OTU_561	1	0	0	1	0	0	0	0	1	0	0	0	0	0	0	0	0	0	0	0	0	0	0	0	0	0	0	0	0	0	0	0	0	0	0	0	0	0	0	0	0	3	0	0	0	0	0	0	2
OTU_562	0	0	0	0	0	0	0	0	0	0	0	0	0	0	0	0	0	0	12	5	0	0	0	0	0	0	1	0	0	0	0	0	0	0	0	0	0	0	0	0	0	11	0	0	0	0	0	0	0
OTU_563	0	0	0	0	0	0	0	0	0	0	0	0	0	0	0	0	0	0	0	2	0	0	0	0	0	0	0	0	0	0	0	0	0	0	0	7	0	0	0	0	0	0	0	0	0	0	0	0	0
OTU_564	0	0	0	0	0	0	0	0	0	0	0	0	0	0	0	0	0	0	0	0	0	0	0	0	0	0	0	0	0	0	0	0	0	0	0	2	0	0	0	0	5	0	0	0	0	0	0	0	0
OTU_565	0	0	1	0	0	0	1	0	0	0	0	0	0	0	0	0	0	0	0	0	0	0	0	0	0	0	0	0	0	0	0	0	0	0	0	0	0	0	0	0	0	0	0	0	0	0	0	0	0
OTU_566	0	0	0	0	0	0	0	0	0	0	0	0	0	0	0	0	0	0	0	0	0	0	0	0	0	0	0	0	2	0	0	0	0	1	0	0	0	0	0	0	0	0	0	0	0	0	0	0	0
OTU_567	0	0	0	0	0	0	0	0	0	0	0	0	0	0	0	0	0	0	0	0	0	0	0	0	6	0	0	0	0	0	0	0	0	2	0	0	0	0	0	0	0	0	0	0	0	0	0	1	0
OTU_568	0	0	0	0	0	0	0	0	0	0	1	0	3	0	0	0	0	2	0	6	0	0	0	0	0	0	0	0	0	0	1	0	0	0	0	0	0	1	0	0	0	0	0	0	0	0	0	0	0
OTU_569	0	0	0	0	0	0	0	0	0	0	0	0	0	0	0	0	0	0	0	0	0	0	0	0	0	0	0	0	0	0	0	0	20	0	0	0	0	0	0	0	0	0	0	0	0	0	0	0	0
OTU_570	0	0	0	0	0	0	0	0	0	0	0	0	0	0	0	0	0	0	0	0	0	0	0	0	0	0	0	0	0	0	0	0	0	0	0	0	0	0	0	0	0	0	0	2	0	0	0	9	0
OTU_571	0	0	0	0	0	0	5	0	14	0	0	0	6	1	0	3	0	3	2	3	5	0	0	0	0	0	0	8	2	4	8	2	13	0	1	0	14	6	14	0	9	0	0	0	2	0	3	0	0
OTU_572	0	0	0	0	0	0	0	0	0	0	0	0	0	1	0	0	0	0	0	0	0	1	0	0	0	0	0	0	0	0	0	0	0	0	2	0	0	0	0	0	0	4	0	0	0	0	0	1	3
OTU_573	0	0	0	0	0	0	0	0	0	0	0	0	0	0	0	0	0	0	0	0	20	0	0	0	0	0	0	1	0	0	0	0	0	0	0	0	0	0	0	0	1	0	0	0	0	0	0	0	0
OTU_574	0	0	0	0	0	0	0	0	0	0	0	0	0	0	0	0	0	1	0	0	1	0	0	0	0	0	0	1	0	0	0	0	0	0	0	0	2	0	0	0	0	0	0	0	1	0	0	0	0
OTU_575	0	0	0	0	0	0	0	0	0	0	0	0	0	0	0	0	0	0	0	0	0	0	0	8	0	0	0	0	0	0	0	0	0	0	0	0	0	0	0	0	0	0	0	0	0	0	0	0	0
OTU_576	0	0	0	0	0	0	0	0	0	0	0	0	0	0	0	0	0	0	0	0	0	0	0	4	0	0	0	0	0	0	0	0	0	0	0	0	0	0	0	0	0	0	0	0	0	0	0	0	0
OTU_577	0	0	0	1	0	0	0	0	0	0	0	0	0	0	0	0	0	0	0	0	0	0	0	6	0	1	0	0	0	0	0	0	0	0	0	0	0	0	0	0	0	0	0	0	0	0	0	0	0
OTU_578	0	0	0	0	0	0	0	1	0	0	0	0	0	0	0	0	0	0	0	0	0	0	0	7	0	0	0	0	0	0	0	0	0	0	0	0	0	0	0	0	0	0	0	0	0	0	0	0	0
OTU_579	0	0	0	0	0	0	0	0	0	0	0	0	0	0	1	0	0	0	0	2	0	0	0	5	0	0	0	0	0	0	0	0	0	0	0	0	0	0	0	3	0	0	0	0	0	0	0	0	0
OTU_580	0	0	0	0	0	0	0	0	0	0	0	5	0	0	0	0	0	0	0	0	0	0	0	0	0	2	0	0	0	0	0	0	0	0	0	0	0	0	0	0	0	0	0	0	0	0	0	0	0
OTU_581	0	0	0	0	0	0	0	0	0	0	0	4	0	0	0	0	0	0	0	0	0	0	0	0	0	0	0	0	0	0	0	0	0	0	0	0	0	0	0	0	0	0	0	0	0	0	0	0	0
OTU_582	0	0	0	0	0	0	1	0	0	0	0	0	0	0	0	0	0	1	0	0	0	0	0	0	0	0	0	0	0	0	0	0	1	0	1	0	0	0	0	0	0	1	0	0	0	0	0	0	3
OTU_583	0	0	0	0	0	0	0	0	3	0	0	0	1	0	0	0	0	0	0	1	1	0	0	0	0	0	0	0	0	0	0	0	0	0	0	0	0	0	0	0	0	0	0	0	0	0	0	0	1
OTU_584	0	0	0	0	0	0	8	0	0	0	0	0	0	0	0	0	0	0	0	0	0	0	0	0	0	0	0	1	0	0	0	0	0	0	0	0	4	0	0	0	0	0	0	0	0	0	0	0	5
OTU_585	0	0	0	0	0	0	0	0	0	0	3	0	0	0	0	0	1	0	0	0	0	0	4	0	0	0	0	0	0	0	0	0	0	0	7	0	0	0	0	15	0	0	0	0	0	0	0	0	3
OTU_586	0	0	0	0	0	0	0	0	0	0	0	0	0	3	0	0	0	0	0	0	0	0	0	0	0	0	0	0	0	0	0	0	0	0	0	0	0	0	1	0	1	0	0	0	0	0	0	0	0
OTU_587	0	0	3	0	2	0	0	0	0	0	0	6	0	0	0	0	0	0	0	0	0	0	0	0	0	0	0	0	0	0	0	0	0	0	12	0	0	1	1	0	0	0	0	0	0	0	0	0	0
OTU_588	0	0	0	0	0	0	0	0	0	0	0	0	0	0	0	0	0	0	0	0	0	0	0	0	0	0	0	0	0	0	0	0	0	15	0	0	0	0	0	0	0	0	0	0	0	0	0	0	0
OTU_589	0	0	0	0	0	0	0	0	0	0	0	0	0	0	0	0	0	0	0	1	0	0	0	0	0	0	0	2	0	0	0	0	0	0	0	0	0	0	0	0	0	0	0	0	1	0	0	0	1
OTU_590	0	0	0	1	0	0	0	0	0	0	0	0	0	0	0	0	0	0	0	0	0	0	0	0	0	0	0	0	2	0	0	0	2	0	0	0	0	0	0	0	0	0	0	0	1	0	0	0	0
OTU_591	0	0	0	0	0	0	4	0	0	0	0	0	0	0	0	0	0	3	0	0	0	0	0	0	0	0	0	0	0	0	0	0	0	0	0	0	2	0	0	0	0	0	0	0	0	0	0	0	0
OTU_592	0	0	0	0	0	0	7	0	0	0	0	0	0	0	0	0	0	7	0	0	0	0	0	0	0	0	0	0	0	0	0	0	0	0	0	0	0	0	0	0	0	0	0	0	0	0	0	0	0
OTU_593	0	0	0	0	0	0	0	0	0	0	0	0	0	0	0	0	0	0	0	0	0	0	0	0	0	0	0	0	0	0	0	0	0	0	0	0	0	0	7	0	0	0	0	0	0	0	0	0	0
OTU_594	0	1	1	0	0	0	0	0	0	0	0	1	0	3	0	0	1	0	0	0	1	0	1	0	0	0	0	0	12	0	0	0	0	0	1	0	0	0	0	0	0	1	0	0	0	0	0	0	0
OTU_595	0	0	0	0	0	0	5	0	0	0	0	0	0	0	0	0	0	0	0	0	0	0	0	0	0	0	0	0	0	0	0	0	0	0	0	0	0	0	0	0	0	0	0	0	0	0	0	0	0
OTU_596	0	0	0	0	0	0	9	0	0	0	0	0	0	0	0	0	0	0	0	0	0	0	0	0	0	0	0	0	0	0	0	0	0	0	0	0	0	0	0	0	0	0	0	0	0	0	0	0	0
OTU_597	0	0	0	0	0	0	4	0	0	0	0	0	0	0	0	0	0	0	0	0	0	0	0	0	0	0	0	0	0	0	0	0	0	0	0	0	0	0	0	0	0	0	0	0	0	0	0	0	0
OTU_598	0	0	0	0	0	0	9	0	0	0	0	0	0	0	0	0	0	3	0	0	2	0	0	0	0	0	0	0	0	0	0	1	0	0	0	0	0	0	0	0	0	0	0	0	0	0	0	0	0
OTU_599	0	0	0	0	0	0	2	0	0	0	0	0	0	0	0	0	0	0	0	0	0	0	0	0	0	0	0	5	0	0	0	0	0	0	0	0	0	0	0	0	0	0	0	0	0	0	0	0	0
OTU_600	0	0	0	0	0	0	0	0	0	0	0	0	7	0	0	0	0	0	0	0	0	0	0	0	0	0	0	0	0	0	0	0	0	0	0	0	0	0	0	0	0	0	0	0	0	0	0	0	0
OTU_601	0	0	0	0	0	0	0	0	0	0	0	0	0	0	0	0	0	0	0	0	0	0	0	0	0	0	0	0	0	0	0	0	0	0	0	0	0	0	0	9	0	0	0	0	0	0	0	0	0
OTU_602	0	0	0	0	0	0	0	0	0	0	0	0	0	0	0	0	0	0	0	0	0	0	0	0	0	0	0	0	0	0	0	0	31	0	0	0	0	0	0	0	0	0	0	0	0	0	0	0	0
OTU_603	1	0	0	3	0	0	0	0	0	0	0	0	0	0	0	0	0	0	0	0	0	0	0	0	0	0	0	0	0	0	0	0	0	0	1	0	0	0	0	0	0	4	0	0	0	0	0	0	1
OTU_604	0	0	0	0	0	0	0	0	0	0	0	0	1	0	0	0	0	0	0	0	3	0	0	0	0	0	0	1	0	0	0	0	0	0	0	0	0	0	0	0	0	0	0	0	0	0	0	0	0
OTU_605	0	0	0	0	0	0	0	0	0	0	0	0	0	2	0	0	0	0	0	0	2	0	0	0	0	0	0	0	0	0	0	1	0	0	0	0	0	0	0	0	0	0	0	0	0	0	0	0	0
OTU_606	0	0	0	0	0	0	2	0	0	0	0	0	3	0	0	0	0	0	0	5	2	0	0	0	0	0	0	1	0	0	0	0	0	0	0	0	2	0	0	0	0	0	0	0	2	0	0	0	0
OTU_607	0	0	0	0	0	0	0	0	0	0	0	0	0	0	0	0	0	0	0	0	0	0	0	4	0	0	0	0	0	0	0	0	0	0	0	0	0	0	0	0	0	0	0	0	0	0	0	0	0
OTU_608	0	0	0	0	0	0	0	0	0	0	0	0	0	0	7	0	0	0	0	0	0	0	0	1	0	0	0	0	0	0	0	0	0	0	1	0	0	0	0	0	0	0	0	0	0	0	0	0	0
OTU_609	0	0	0	0	0	0	0	0	0	0	0	0	0	0	0	0	0	0	0	0	0	0	0	8	0	0	0	0	0	0	0	0	0	0	0	0	0	0	0	0	0	2	0	1	0	0	0	0	0
OTU_610	0	0	0	0	0	0	0	0	0	0	0	0	0	0	0	0	0	0	0	0	0	0	0	3	0	1	0	0	0	0	0	0	0	0	0	0	0	0	0	0	0	0	0	0	0	0	0	0	0
OTU_611	0	0	0	0	0	0	0	0	0	0	0	0	0	0	1	0	0	0	0	0	0	0	0	8	4	4	0	0	0	0	0	0	0	1	0	0	0	0	2	0	0	0	0	0	0	0	0	1	1
OTU_612	62	1	0	1	17	0	2	405	6	101	0	0	0	1	13	0	78	0	0	0	0	0	0	0	3	141	2	0	0	0	20	0	0	0	0	0	0	0	0	0	0	0	0	0	0	158	0	0	0
OTU_613	0	0	0	0	0	0	0	0	0	0	0	14	0	0	0	0	0	0	0	0	0	0	0	0	0	0	0	0	0	0	0	0	0	0	0	0	0	0	0	0	0	0	0	0	0	0	0	0	0
OTU_614	0	0	0	0	0	0	0	0	0	0	0	4	0	0	0	0	0	0	0	0	0	0	0	0	0	0	0	0	0	0	0	0	0	0	0	0	0	0	0	0	0	1	1	0	0	0	0	0	0
OTU_615	0	0	1	0	0	0	0	0	0	0	0	4	0	0	0	0	0	0	0	0	0	0	0	0	0	0	0	0	0	0	0	0	0	0	0	0	0	0	0	1	0	0	0	0	0	0	0	0	0
OTU_616	0	0	0	0	0	0	0	0	0	0	0	0	0	0	0	0	0	0	0	0	0	0	0	0	0	0	0	0	0	0	0	0	0	0	0	0	0	0	0	0	0	0	0	0	0	0	0	0	7
OTU_617	0	0	0	0	0	0	0	0	0	0	0	0	0	0	0	0	0	0	0	1	0	0	0	0	0	0	0	1	0	0	1	0	0	0	0	0	0	0	0	0	0	0	0	0	3	0	0	0	1
OTU_618	0	0	0	0	0	0	0	0	0	0	0	0	0	0	0	0	0	1	4	0	2	0	0	0	0	0	0	2	0	0	0	0	0	0	0	0	0	0	0	0	0	0	0	0	0	0	0	0	0
OTU_619	0	0	0	0	0	0	0	0	0	0	0	0	0	0	0	0	0	0	0	0	0	0	0	0	0	2	0	0	0	0	0	0	0	0	0	0	0	0	0	0	0	0	0	0	0	0	0	7	0
OTU_620	0	0	0	0	0	0	0	0	0	0	0	0	0	0	0	0	0	0	0	2	0	0	0	0	0	0	0	0	0	0	0	0	0	0	0	8	0	0	0	0	0	0	0	0	0	0	0	0	0
OTU_621	0	0	0	0	0	0	0	0	0	0	0	0	0	0	0	0	0	0	0	0	0	0	0	0	0	0	0	0	0	0	0	0	0	0	0	8	0	0	0	0	0	0	0	0	0	0	0	0	0
OTU_622	0	0	0	0	0	0	0	0	0	0	0	0	0	3	0	0	0	0	0	0	0	0	0	0	0	0	1	0	0	0	0	0	0	0	0	0	0	0	1	0	0	0	0	0	0	0	0	0	0
OTU_623	0	0	0	0	0	0	0	0	0	0	0	0	0	0	0	0	0	0	0	0	0	0	0	4	0	2	0	0	0	0	0	0	0	5	0	0	0	0	0	0	0	0	0	0	0	0	0	1	0
OTU_624	0	0	0	0	0	0	0	0	0	0	0	0	0	0	0	0	0	0	0	0	0	0	0	0	0	0	0	0	0	0	0	9	0	0	0	0	0	0	0	0	0	0	0	0	0	0	0	0	0
OTU_625	0	0	0	0	1	0	0	0	1	0	0	0	0	0	0	0	0	0	0	2	0	0	0	0	0	0	0	1	0	0	0	0	0	0	0	0	0	0	0	0	0	0	0	0	1	0	0	0	0
OTU_626	0	0	0	0	0	0	0	0	0	0	0	0	0	0	0	0	0	8	0	0	0	0	0	0	0	0	0	0	0	0	0	0	0	0	0	0	0	0	0	0	0	0	0	0	0	0	0	0	0
OTU_627	0	0	0	0	0	0	1	0	0	0	0	0	11	0	0	0	0	4	3	0	0	1	0	0	0	0	0	0	0	2	2	4	0	0	0	0	16	0	4	1	1	0	0	0	2	0	1	0	3
OTU_628	0	0	0	0	0	0	0	0	0	0	0	0	0	0	0	0	0	0	0	0	1	0	0	0	0	0	0	0	0	0	0	0	0	0	0	0	0	0	8	0	0	0	0	0	0	0	0	0	0
OTU_629	0	0	0	0	0	0	11	0	0	0	0	0	2	0	0	0	0	0	0	0	0	0	0	0	0	0	0	0	0	0	0	0	0	0	0	0	0	0	0	0	0	0	0	0	0	0	0	0	0
OTU_630	0	0	0	0	0	0	6	0	0	0	0	0	0	0	0	0	0	0	0	0	0	0	0	0	0	0	0	0	0	0	0	1	0	0	0	0	0	0	0	0	0	0	0	0	0	0	0	0	0
OTU_631	0	0	0	0	0	0	0	0	0	0	0	0	4	0	0	0	0	0	0	0	0	0	0	0	0	0	0	0	0	0	0	0	0	0	0	0	0	0	0	0	0	0	0	0	0	0	0	0	0
OTU_632	0	0	0	0	0	0	0	0	0	0	0	0	0	0	0	0	0	5	0	0	0	0	0	0	0	0	0	0	0	0	0	0	0	0	0	1	10	0	0	0	0	0	0	0	0	0	0	0	0
OTU_633	0	0	0	0	0	0	1	0	1	0	0	1	1	0	0	0	0	0	0	0	3	7	0	0	0	0	0	5	0	0	1	0	0	0	0	0	0	0	0	0	0	0	0	0	0	0	0	0	2
OTU_634	0	0	0	0	0	0	0	0	0	0	0	0	0	0	0	0	0	0	0	0	0	0	0	0	1	0	0	0	0	0	9	0	0	0	0	0	0	0	0	0	0	1	0	0	0	0	0	0	1
OTU_635	0	0	0	0	9	0	0	0	0	0	0	1	0	0	0	0	0	0	0	0	0	0	0	0	0	0	0	0	0	0	0	0	0	0	0	0	0	0	0	0	0	0	0	0	0	0	0	0	0
OTU_636	0	0	0	29	0	0	0	0	0	0	0	0	0	0	0	0	0	0	0	0	0	0	0	0	21	0	0	0	0	0	0	0	0	0	0	0	0	0	0	0	0	0	0	0	0	0	0	0	0
OTU_637	0	0	0	0	0	0	0	0	0	0	0	0	0	0	0	0	0	0	0	0	0	0	0	0	0	0	0	0	0	0	0	0	0	0	0	0	0	0	0	0	0	0	0	6	0	0	0	0	0
OTU_638	0	0	0	0	0	0	0	1	0	0	0	0	0	1	0	0	0	0	0	0	0	0	0	1	0	0	0	1	0	0	0	0	1	0	0	1	0	0	1	0	0	0	1	0	0	0	0	0	0
OTU_639	0	0	0	0	1	1	0	4	0	3	0	0	0	0	0	0	0	0	21	0	0	0	0	0	0	0	1	0	0	0	0	0	1	0	0	0	1	0	0	0	0	0	0	1	2	0	0	0	0
OTU_640	0	0	1	0	0	0	0	0	0	0	0	0	0	1	0	0	0	0	0	0	0	1	0	0	0	0	0	0	0	0	0	0	0	0	0	0	0	0	0	0	0	0	0	0	0	0	1	0	0
OTU_641	0	0	0	0	0	0	2	0	0	0	0	0	1	0	0	0	0	0	0	1	3	0	0	0	0	0	0	1	0	0	0	0	0	0	0	0	0	0	0	0	0	0	0	0	1	0	0	0	0
OTU_642	0	0	0	0	0	0	1	0	0	0	0	0	0	0	0	0	0	0	0	0	0	0	0	3	0	0	0	0	0	0	0	0	0	0	0	0	0	0	0	0	0	0	0	0	0	0	0	0	0
OTU_643	0	0	0	0	0	0	0	0	0	0	0	0	0	0	0	0	1	0	0	0	0	0	0	4	0	3	0	0	0	0	0	0	0	0	0	0	0	0	0	0	0	0	0	0	0	0	0	0	0
OTU_644	0	0	0	0	0	0	0	0	0	0	0	5	0	0	0	0	0	0	0	0	0	0	0	0	0	0	0	0	0	0	0	0	0	0	0	0	0	0	0	0	0	0	0	0	0	0	0	0	0
OTU_645	0	0	0	0	0	0	0	0	0	0	0	4	0	0	0	0	0	0	0	0	0	0	0	0	0	0	0	0	0	0	0	0	0	0	0	0	0	0	0	0	0	0	0	0	0	0	0	0	0
OTU_646	0	0	0	0	0	0	3	0	0	0	0	4	0	0	0	0	0	0	0	0	0	0	0	0	0	0	0	0	0	0	0	0	0	0	0	0	0	0	0	0	0	0	0	0	0	0	0	0	0
OTU_647	0	0	0	0	0	0	0	0	0	0	0	3	0	0	0	0	0	0	0	0	0	0	0	0	0	0	0	0	0	0	0	0	0	0	0	0	0	0	0	0	0	0	0	0	0	0	0	0	0
OTU_648	0	0	0	0	0	0	0	0	0	0	0	5	0	0	0	0	0	0	0	0	0	0	0	0	0	0	0	0	0	0	0	0	0	0	0	0	0	0	0	0	0	0	0	0	0	0	0	0	0
OTU_649	0	0	0	0	0	0	0	0	0	0	0	6	0	0	0	0	0	0	0	0	0	0	0	0	0	0	0	0	0	0	0	0	0	0	0	0	0	0	0	0	0	0	0	0	0	0	0	0	0
OTU_650	0	0	2	0	0	0	0	0	0	0	0	0	0	0	0	0	0	0	0	0	0	0	0	0	0	0	1	0	0	0	1	0	0	0	0	0	0	0	0	0	0	0	0	0	0	0	0	0	0
OTU_651	0	0	0	0	0	0	0	0	0	0	0	0	0	0	0	0	0	0	0	0	0	0	0	0	0	0	0	0	0	0	0	0	0	0	0	0	0	0	0	0	0	0	0	0	0	0	0	0	6
OTU_652	0	0	0	1	0	0	0	0	0	0	0	0	0	0	0	0	0	0	0	0	0	0	0	0	0	0	0	0	0	0	0	0	0	0	1	0	0	0	0	0	0	4	0	0	0	0	0	0	3
OTU_653	0	0	0	0	0	0	0	0	0	0	0	0	2	0	0	1	0	1	0	1	0	0	0	0	0	0	0	0	0	0	0	0	0	0	0	0	0	0	0	0	0	0	0	0	0	0	0	0	1
OTU_654	0	0	0	0	0	0	0	0	0	0	0	0	0	3	0	0	0	0	0	0	0	0	2	0	0	0	0	0	0	0	0	0	0	0	0	1	0	0	0	1	0	0	0	0	0	0	0	0	0
OTU_655	0	0	0	1	0	0	0	0	0	0	0	0	1	5	0	0	0	0	0	0	0	0	0	0	0	0	0	0	0	0	0	0	0	0	1	0	0	0	0	2	0	0	0	1	0	0	0	0	0
OTU_656	0	1	0	0	0	0	0	0	0	0	0	0	0	0	0	0	0	0	0	0	0	0	0	0	0	0	0	0	0	0	0	0	0	0	0	0	0	0	0	0	0	0	0	0	0	0	0	0	0
OTU_657	0	0	97	0	2	4	2	2	5	1	11	12	19	9	1	4	0	10	35	7	10	2	13	0	5	0	0	25	2	1	19	9	0	0	11	3	25	6	64	20	8	0	50	0	25	0	9	0	8
OTU_658	0	0	0	0	0	0	0	0	1	0	0	0	0	0	0	0	0	0	3	0	0	0	0	0	4	0	0	0	0	0	0	0	0	0	0	0	0	0	0	0	0	0	0	0	0	0	0	0	0
OTU_659	0	0	0	0	0	0	0	0	0	0	0	0	0	0	0	0	0	0	0	0	0	0	0	0	0	2	0	0	0	0	1	0	0	2	0	0	0	0	0	0	0	0	0	0	0	0	0	0	0
OTU_660	0	0	0	0	0	0	0	0	0	0	0	0	0	0	0	0	0	0	0	0	0	0	0	0	0	0	0	0	0	0	0	0	0	0	0	0	0	0	0	0	0	0	0	0	5	0	0	0	0
OTU_661	0	0	0	0	0	0	0	0	0	0	0	0	0	0	0	0	0	0	0	0	0	0	0	0	0	0	0	0	0	0	0	0	0	0	0	0	0	0	1	0	0	0	0	0	4	0	0	0	0
OTU_662	0	0	0	0	0	0	0	0	0	0	0	0	2	0	0	0	0	0	0	2	0	0	0	0	0	0	0	0	0	0	0	0	0	0	0	0	0	0	0	0	0	0	0	0	1	0	0	0	0
OTU_663	0	0	0	0	0	0	0	0	0	0	0	0	0	0	0	0	0	4	0	0	0	0	0	0	0	0	0	0	0	0	0	0	0	0	0	0	0	0	0	0	0	0	0	0	0	0	0	0	0
OTU_664	0	0	0	0	0	0	0	0	0	0	0	0	1	0	0	0	0	1	0	0	0	0	0	0	0	0	0	0	0	0	0	0	0	0	0	0	0	0	0	0	0	0	0	0	0	0	0	0	0
OTU_665	0	0	0	0	0	0	2	0	0	0	0	0	0	0	0	0	0	3	0	0	0	0	0	0	0	0	0	0	0	0	0	1	2	0	0	0	0	0	0	0	0	0	0	0	0	0	0	0	0
OTU_666	0	0	0	0	0	0	0	0	0	0	0	0	0	0	0	0	0	0	0	0	0	0	0	0	0	0	0	0	0	0	0	0	0	0	0	0	0	0	0	0	0	0	0	0	0	0	0	0	0
OTU_667	0	0	0	0	0	0	0	0	0	0	0	0	0	0	0	0	0	0	0	0	0	0	0	0	0	0	0	0	0	0	0	0	0	0	0	0	0	0	0	0	0	0	0	0	0	0	0	0	0
OTU_668	0	0	0	0	0	0	0	0	0	0	0	0	13	0	0	0	0	0	0	0	0	0	0	0	0	0	0	0	0	0	0	0	0	0	0	0	0	0	0	0	0	0	0	0	0	0	0	0	0
OTU_669	0	0	0	0	0	0	0	0	0	0	0	0	1	0	0	0	0	0	0	1	0	0	0	0	0	0	0	3	0	0	1	0	0	0	1	0	0	0	0	0	0	0	0	0	4	0	0	0	0
OTU_670	0	0	0	0	0	0	0	0	0	0	0	0	0	0	0	0	0	0	0	5	0	0	0	0	0	0	0	0	0	0	0	0	0	0	0	0	0	0	0	0	0	0	0	0	0	0	0	0	0
OTU_671	0	0	0	0	0	0	0	0	0	0	0	0	0	0	0	0	0	0	0	5	0	0	0	0	0	0	0	0	0	0	0	0	0	0	0	0	0	0	0	0	0	0	0	0	0	0	0	0	0
OTU_672	0	0	0	4	0	0	0	0	0	0	0	0	0	0	0	0	0	0	0	0	0	0	0	0	0	0	0	0	0	0	0	0	0	0	0	0	0	0	0	0	0	0	0	0	0	0	0	0	0
OTU_673	0	0	0	0	0	0	0	0	0	0	0	0	0	0	0	0	0	0	0	0	0	0	0	0	0	0	0	0	0	0	0	0	0	0	0	0	0	0	1	1	0	0	0	0	0	0	0	0	0
OTU_674	0	0	0	0	0	0	1	0	0	0	0	0	0	0	0	0	0	0	0	0	0	0	0	0	0	0	0	0	0	0	0	0	0	0	1	0	0	0	0	0	0	0	0	0	0	0	0	3	0
OTU_675	0	0	0	0	0	0	0	0	0	0	0	0	0	0	0	0	0	0	0	0	0	0	0	0	0	0	0	0	5	0	0	0	0	0	0	0	0	0	0	0	0	0	0	0	0	0	0	0	0
OTU_676	0	0	0	0	0	0	0	0	0	0	0	0	0	0	0	0	0	0	0	0	0	0	0	0	0	0	0	0	2	0	0	0	0	0	0	0	0	0	0	0	0	1	1	0	0	0	0	2	0
OTU_677	0	0	0	0	11	0	0	0	0	0	0	0	0	0	0	0	0	0	0	0	1	0	0	0	0	0	0	0	0	0	0	0	0	0	0	0	1	0	0	0	0	0	0	0	0	0	0	0	0
OTU_678	0	0	0	0	0	0	0	0	0	0	0	0	0	0	0	0	0	0	0	0	0	0	0	0	0	0	0	0	0	0	0	0	0	0	0	0	0	0	0	0	0	0	0	7	0	0	0	6	0
OTU_679	0	0	0	0	0	0	0	0	0	0	0	0	0	0	0	0	0	0	0	0	0	0	0	0	0	0	0	0	0	0	0	0	0	0	0	0	0	0	0	0	3	0	0	0	0	0	0	1	0
OTU_680	0	0	0	0	0	0	0	0	0	0	0	0	0	0	0	0	0	0	0	0	0	0	0	0	6	0	0	0	0	0	0	0	0	0	0	0	0	0	0	0	0	0	0	0	0	0	0	1	0
OTU_681	0	0	0	0	0	0	0	0	0	0	0	0	0	0	0	0	0	0	0	0	0	0	0	0	0	0	0	0	0	0	0	0	2	0	0	0	0	0	0	0	0	0	1	0	0	0	0	0	0
OTU_682	0	0	0	0	0	0	0	0	0	0	0	0	0	0	0	0	0	0	0	0	0	0	0	0	0	0	0	0	0	0	0	0	0	0	0	0	0	0	0	0	0	0	0	6	0	0	0	0	0
OTU_683	0	0	0	0	1	0	0	0	0	0	0	0	0	0	0	0	0	0	0	0	0	0	0	0	0	0	0	0	0	0	0	0	0	0	0	0	0	0	0	0	0	0	0	1	0	0	0	0	0
OTU_684	0	0	0	0	0	0	0	0	0	0	0	0	0	0	0	0	0	0	0	0	0	0	0	0	0	0	0	0	0	0	0	0	0	0	0	0	0	0	0	0	0	0	1	2	0	0	0	0	0
OTU_685	0	0	0	0	0	0	0	0	0	0	0	4	0	0	0	0	0	0	0	0	0	0	0	0	0	0	0	0	0	2	0	0	0	0	0	0	3	0	0	0	0	0	0	0	0	0	0	0	0
OTU_686	0	0	0	0	0	0	0	0	0	0	0	0	0	0	1	0	0	0	0	10	0	0	0	0	0	0	0	0	0	0	0	0	0	1	0	5	0	0	0	0	0	0	0	0	0	0	0	0	0
OTU_687	0	0	0	0	0	0	0	0	0	0	0	0	0	0	0	0	0	0	0	0	0	3	0	0	0	0	0	0	0	0	0	0	0	0	0	0	0	0	0	0	0	0	0	0	0	0	0	0	0
OTU_688	0	0	0	0	0	0	0	0	0	0	0	0	0	0	0	0	0	1	0	0	2	0	0	0	0	0	0	0	0	0	0	0	0	0	0	0	0	0	0	0	0	0	0	0	0	0	0	0	0
OTU_689	0	0	0	0	0	0	0	0	0	0	0	0	0	0	0	0	0	0	0	0	1	0	0	0	0	0	0	0	0	0	0	0	0	0	0	3	0	0	0	0	0	0	0	0	0	0	0	0	0
OTU_690	0	0	0	0	0	0	0	0	0	0	0	0	0	0	0	0	0	0	0	0	1	0	0	0	0	0	0	0	0	0	0	0	0	0	2	0	0	0	0	0	0	0	0	0	0	0	0	0	0
OTU_691	0	0	0	0	0	0	10	0	0	0	0	0	0	0	0	0	0	0	0	0	1	0	0	0	0	0	0	0	0	0	0	1	0	0	0	0	0	0	0	0	0	1	0	0	0	0	0	0	0
OTU_692	0	0	0	0	0	0	0	0	0	0	0	0	0	0	0	0	0	0	0	0	0	0	0	2	0	0	0	0	0	0	0	0	0	0	0	0	0	0	0	0	0	0	0	0	0	0	0	0	0
OTU_693	0	0	0	0	0	0	0	0	0	0	0	0	0	0	0	0	0	0	0	0	0	0	0	3	0	0	0	0	0	0	0	0	0	0	0	0	0	0	0	0	0	0	0	0	0	0	0	0	0
OTU_694	0	0	0	0	0	0	0	0	0	0	0	0	0	0	0	0	0	0	0	0	0	0	0	3	0	0	0	0	0	0	0	0	0	0	0	0	0	0	0	0	0	0	0	0	0	0	0	0	0
OTU_695	0	0	0	0	0	0	0	0	0	0	0	0	0	0	0	0	0	0	0	0	0	0	0	3	0	0	0	0	0	0	0	0	0	0	0	1	0	0	0	0	0	0	0	0	0	0	0	0	0
OTU_696	0	0	0	0	0	0	0	0	0	0	0	0	0	0	0	0	0	0	0	0	0	0	0	13	0	0	0	0	0	0	0	0	0	0	0	0	0	0	0	0	0	0	0	0	0	0	0	3	0
OTU_697	0	0	0	0	0	0	0	0	0	0	0	0	0	0	0	0	0	0	0	0	0	0	0	3	0	0	0	0	0	0	0	0	0	0	0	0	0	0	0	0	0	0	0	0	0	0	0	0	0
OTU_698	0	0	0	0	0	0	0	0	0	0	0	0	0	0	0	0	0	0	0	0	0	0	0	3	0	0	0	0	0	0	0	0	0	0	0	0	0	0	0	0	0	0	0	0	0	0	0	0	0
OTU_699	0	0	0	0	0	0	0	0	0	0	0	0	0	0	0	0	0	0	0	0	0	0	0	3	0	0	0	0	0	0	0	0	0	0	0	0	0	0	0	0	0	0	0	0	0	0	0	0	0
OTU_700	0	0	0	0	0	0	0	0	0	0	0	0	0	0	0	0	0	0	0	0	0	0	0	3	0	0	0	0	3	0	0	0	0	0	0	0	0	0	0	0	0	0	0	0	0	0	0	0	0
OTU_701	0	0	0	0	0	0	0	0	0	0	0	0	0	0	0	0	0	0	0	0	0	0	0	5	0	1	0	0	0	0	0	0	0	0	0	0	0	0	0	0	0	0	0	0	0	0	0	6	0
OTU_702	0	0	0	0	0	0	0	0	0	0	0	0	0	0	0	0	0	0	0	0	0	0	0	1	0	0	0	0	0	0	0	0	0	0	0	0	0	0	0	0	0	0	0	0	0	0	0	1	0
OTU_703	0	0	0	0	0	0	0	0	0	0	0	0	0	0	0	0	0	0	0	0	0	0	0	1	0	0	0	0	4	0	0	0	0	0	0	0	0	0	0	0	0	0	0	0	0	0	0	0	0
OTU_704	0	0	0	0	0	0	0	1	0	0	0	0	0	0	0	0	0	0	0	0	0	0	0	1	0	1	0	0	0	0	0	0	0	0	0	0	0	0	0	0	0	1	0	0	0	0	0	0	0
OTU_705	0	0	0	0	0	0	0	0	0	0	0	7	0	0	0	0	0	0	0	0	0	0	0	0	0	0	0	0	0	0	0	0	0	0	0	0	0	0	0	0	0	0	0	0	0	0	0	0	0
OTU_706	0	0	0	0	0	0	0	0	0	0	0	3	0	0	0	0	0	0	0	0	0	0	0	0	0	0	0	0	0	0	0	0	0	0	0	0	0	0	0	0	0	0	0	0	0	0	0	0	0
OTU_707	0	0	0	0	0	0	2	0	0	0	0	0	0	0	0	2	0	0	0	0	0	0	0	0	0	0	0	0	0	0	0	0	1	0	0	0	0	0	0	0	0	0	0	0	0	0	0	0	2
OTU_708	0	0	0	0	0	0	0	0	0	0	0	0	0	0	0	0	0	0	0	0	0	0	0	0	0	0	0	0	0	0	0	0	0	0	0	0	0	0	0	0	0	0	0	0	2	0	0	0	1
OTU_709	0	0	0	0	0	0	0	0	0	0	0	0	0	0	0	0	0	0	3	2	0	0	0	0	0	0	1	0	0	0	0	0	0	0	0	0	0	0	0	0	1	0	0	0	0	0	0	0	0
OTU_710	0	0	20	0	0	220	0	0	1	0	36	0	4	1	0	0	148	17	33	19	6	33	28	0	7	0	0	4	0	17	77	37	0	0	2	4	6	110	0	1	2	59	2	0	24	0	6	0	0
OTU_711	0	0	0	0	0	0	0	0	0	0	0	0	0	0	0	0	0	0	0	0	0	0	0	0	0	2	0	0	0	0	0	0	0	0	0	0	0	0	0	0	0	0	0	0	0	0	0	0	0
OTU_712	0	0	0	0	0	0	0	0	0	0	0	0	0	0	0	0	0	0	0	0	0	0	0	0	0	4	0	0	0	0	0	1	0	0	0	0	0	0	0	0	0	0	0	0	0	0	0	0	0
OTU_713	0	1	0	0	0	0	0	0	0	0	0	0	0	0	0	0	0	0	0	0	0	0	0	0	0	1	0	0	0	0	0	0	0	3	0	0	0	0	0	0	0	0	0	0	0	0	0	0	0
OTU_714	0	0	0	0	0	3	3	0	4	0	0	1	0	0	0	1	0	0	1	2	4	1	155	0	44	2	0	4	1	0	4	1	0	0	0	0	1	0	12	0	25	0	7	0	53	0	8	0	0
OTU_715	0	0	0	0	0	0	0	0	0	0	0	2	0	0	0	0	0	0	0	2	0	0	0	0	0	0	0	0	0	0	0	0	0	0	0	4	0	0	0	0	0	0	0	0	0	0	0	0	0
OTU_716	0	1	0	0	1	0	0	0	0	0	0	0	0	0	0	0	0	0	0	0	0	1	0	0	0	0	0	0	0	0	0	0	0	0	0	1	0	0	0	0	0	2	0	0	1	0	0	0	0
OTU_717	0	0	0	0	0	0	0	0	0	0	0	0	0	0	0	0	0	0	0	0	0	0	0	0	0	0	0	0	0	0	0	0	0	0	0	0	0	0	0	0	0	0	0	0	0	0	0	0	0
OTU_718	0	0	0	0	0	0	0	0	0	0	0	0	0	0	0	0	0	0	0	0	0	0	0	0	0	0	0	0	0	0	0	0	0	4	0	0	0	0	0	0	0	0	0	0	0	0	0	1	0
OTU_719	0	0	0	0	0	0	0	0	0	0	0	0	0	0	0	0	0	0	0	0	0	0	0	0	0	0	0	0	0	0	0	0	0	3	0	0	0	0	0	0	0	0	0	0	0	0	0	0	0
OTU_720	0	0	0	0	0	0	0	0	0	0	0	0	0	0	0	0	0	0	0	0	0	0	0	0	0	0	0	0	0	0	0	0	0	4	0	0	0	0	0	0	0	0	0	0	0	0	0	0	0
OTU_721	0	0	0	0	0	0	0	0	0	0	0	0	0	0	0	0	0	0	0	0	0	0	0	0	0	0	3	0	0	0	0	0	0	0	0	0	0	0	0	0	0	1	0	0	1	0	0	0	0
OTU_722	0	0	0	0	0	0	0	0	0	0	0	0	0	0	0	0	0	0	0	0	0	0	0	0	0	0	0	0	0	0	0	0	0	0	0	0	0	0	0	0	0	0	0	0	6	0	0	0	0
OTU_723	0	0	0	0	0	0	0	0	0	0	0	0	0	0	0	0	0	0	0	0	0	0	0	0	0	0	0	0	0	0	0	0	0	0	0	0	0	0	0	0	0	0	0	0	5	0	0	0	0
OTU_724	0	0	0	0	0	0	0	0	0	0	0	0	0	0	0	0	0	0	0	0	0	0	0	0	0	0	0	0	0	0	0	0	0	0	0	0	0	0	0	0	0	0	0	0	2	0	0	0	0
OTU_725	0	0	0	0	0	0	0	0	0	0	0	0	0	0	0	0	0	0	0	0	0	0	0	0	0	0	0	0	0	0	0	0	0	0	0	0	0	0	0	0	0	0	0	0	4	0	0	0	0
OTU_726	0	0	0	0	0	0	0	0	0	0	0	0	0	0	0	0	0	0	0	0	0	0	0	0	0	0	0	0	0	0	0	0	0	0	0	0	0	0	0	0	0	0	0	0	3	0	0	0	0
OTU_727	0	0	0	0	0	0	2	0	0	0	0	0	0	0	0	0	0	0	0	0	0	0	0	0	0	0	0	0	0	0	0	0	0	0	0	0	0	0	0	0	0	0	0	0	1	0	0	0	0
OTU_728	0	0	0	0	0	0	0	0	0	0	0	0	0	0	0	0	0	1	0	0	0	0	0	0	0	0	0	0	0	0	0	0	0	0	0	0	0	0	0	0	1	0	0	0	0	0	0	0	0
OTU_729	0	0	0	0	0	0	0	0	0	0	0	0	0	0	0	0	0	0	0	0	0	0	0	0	0	0	0	1	0	0	0	0	0	0	0	0	0	0	0	0	0	0	0	0	1	0	0	0	0
OTU_730	0	0	0	0	0	0	0	0	0	0	0	0	0	0	0	0	0	2	0	0	0	0	0	0	0	0	0	0	0	0	0	0	0	0	0	0	0	0	0	0	0	0	0	0	0	0	0	0	0
OTU_731	0	0	0	0	0	0	0	0	0	0	0	0	0	0	0	0	0	1	0	1	0	0	0	0	0	0	0	0	0	0	0	0	0	0	0	0	0	0	0	0	0	1	0	0	0	0	0	0	0
OTU_732	0	0	0	0	0	0	0	0	0	0	0	0	0	0	0	0	0	0	0	0	0	0	0	0	0	0	0	0	0	0	0	0	0	0	0	0	0	0	0	0	0	0	0	0	0	0	0	0	0
OTU_733	0	0	0	0	0	0	0	1	0	0	0	0	0	0	0	0	0	0	0	0	0	0	0	0	0	0	0	0	0	0	0	0	0	0	0	0	0	0	0	0	0	0	0	0	0	0	0	0	0
OTU_734	0	0	0	0	0	0	0	0	0	0	0	0	0	0	0	0	0	0	0	0	0	0	0	0	0	0	0	3	0	0	0	1	0	0	0	0	0	0	0	0	0	0	0	0	0	0	0	0	0
OTU_735	0	0	0	0	0	0	0	2	0	0	0	0	0	0	0	0	0	0	0	0	0	0	0	0	0	0	0	0	0	0	0	0	0	0	0	0	0	0	0	0	0	2	0	0	0	0	0	0	0
OTU_736	0	0	0	0	0	0	8	0	0	0	0	0	0	0	0	0	0	0	0	0	0	0	0	0	0	0	0	0	0	0	0	0	0	0	0	0	0	0	0	0	0	0	0	0	0	0	0	0	0
OTU_737	0	0	0	0	0	0	7	0	0	0	0	0	0	0	0	0	0	0	0	0	0	0	0	0	0	0	0	0	0	0	0	0	0	0	0	0	0	0	0	0	0	0	0	0	0	0	0	0	0
OTU_738	0	0	0	0	0	0	1	0	0	0	0	0	0	0	0	0	0	1	0	0	0	0	0	0	0	0	0	0	0	0	0	0	0	0	0	0	0	0	0	0	0	0	0	0	0	0	0	0	0
OTU_739	0	0	0	0	0	0	1	0	0	0	0	0	0	0	0	0	0	2	0	0	0	0	0	0	0	0	0	0	0	0	0	0	0	0	0	0	0	0	0	0	0	0	0	0	0	0	0	0	0
OTU_740	0	0	0	0	0	35	0	225	1	11	1	2	0	0	0	0	0	4	0	2	9	0	1	0	0	0	0	2	0	17	0	0	4	0	0	2	6	2	3	0	2	5	0	0	6	23	6	0	0
OTU_742	0	0	0	0	0	0	0	0	0	0	0	0	3	0	0	0	0	0	0	0	1	0	0	0	0	0	0	0	0	0	0	0	0	0	0	0	0	0	0	0	0	1	0	0	0	0	0	0	0
OTU_743	0	0	0	0	0	0	0	0	0	0	0	6	1	1	0	0	0	0	0	0	0	0	0	0	1	0	0	0	2	0	0	0	0	0	1	0	0	0	0	0	0	0	0	0	0	0	0	0	0
OTU_744	0	0	0	0	0	0	0	0	0	0	0	0	0	0	0	0	0	0	0	0	0	0	0	0	0	0	0	0	0	0	0	0	0	0	0	0	2	0	0	0	0	0	0	0	0	0	0	0	0
OTU_745	0	0	0	0	0	0	0	0	0	0	0	0	0	0	0	0	0	0	0	3	0	0	0	0	0	0	0	0	0	0	0	0	0	0	0	0	0	0	0	0	0	0	0	0	0	0	0	0	0
OTU_746	0	0	1	0	0	0	0	0	0	0	0	0	1	0	0	0	0	0	0	3	0	0	0	0	0	0	0	0	0	0	1	0	0	0	0	0	0	0	0	0	0	0	1	0	0	0	0	0	0
OTU_747	0	0	0	9	0	0	0	0	0	0	0	0	0	0	0	0	0	0	0	0	0	0	0	2	0	0	0	0	0	0	0	0	0	0	0	0	0	0	0	0	0	0	0	0	0	0	0	0	0
OTU_748	0	0	0	4	0	0	0	0	0	0	0	0	0	0	0	0	0	0	0	0	0	0	0	0	0	0	0	0	0	0	0	0	0	0	0	0	0	0	0	0	0	0	0	0	0	0	0	0	0
OTU_749	0	0	0	0	3	25	0	0	0	0	0	0	6	0	0	0	0	0	0	0	1	0	0	32	1	0	0	0	1	3	0	0	0	0	0	0	129	0	0	0	0	19	0	2	0	0	0	0	124
OTU_750	0	0	0	0	0	1	0	1	0	1	0	0	0	0	0	0	0	0	0	0	0	0	0	0	0	0	29	0	0	0	0	0	0	0	0	0	0	1	0	0	0	0	0	1	0	0	0	0	0
OTU_751	0	0	0	0	0	0	0	0	0	0	0	0	0	0	0	0	5	0	0	0	0	0	0	0	0	3	0	0	0	0	0	0	0	0	0	0	0	0	0	0	0	0	0	0	0	0	0	0	0
OTU_752	0	0	0	0	0	0	0	0	0	0	0	0	0	0	0	0	0	0	0	0	0	0	0	0	0	0	0	0	0	0	0	0	0	0	0	0	0	0	0	0	0	0	0	0	0	0	0	4	0
OTU_753	0	0	0	0	0	0	0	0	0	0	0	0	0	0	0	0	0	0	0	0	0	0	0	0	0	0	0	3	0	0	0	0	0	0	0	0	0	0	0	0	0	0	0	0	0	0	0	4	0
OTU_754	0	0	0	0	0	0	0	0	0	0	0	0	0	0	0	0	0	0	0	0	0	0	0	0	0	0	0	0	0	0	0	0	0	0	4	0	0	0	0	0	0	0	0	0	0	0	0	0	0
OTU_755	0	0	0	0	0	0	0	0	0	0	0	0	0	0	0	0	0	0	0	0	0	0	0	0	0	0	0	0	0	0	0	0	2	0	0	0	0	0	0	0	0	0	0	0	1	0	0	0	0
OTU_756	0	0	0	0	0	0	0	0	0	0	0	0	0	0	0	0	0	0	0	0	0	0	0	0	0	0	0	0	0	0	0	0	0	0	0	0	0	0	0	0	0	0	0	0	0	0	0	4	0
OTU_757	0	0	0	0	0	0	0	0	0	0	0	0	0	0	0	0	0	0	0	0	0	0	0	0	0	0	0	0	0	0	0	0	0	0	0	0	0	0	0	0	0	0	0	3	0	0	0	0	0
OTU_759	0	0	0	0	0	0	0	0	0	0	0	0	0	0	0	0	0	0	0	0	0	0	0	0	0	0	0	0	0	1	0	1	0	0	0	0	0	0	0	0	0	0	2	1	0	0	0	0	0
OTU_761	0	0	0	0	0	0	0	0	0	0	0	0	0	0	0	0	0	0	0	0	0	0	0	0	0	0	0	0	0	2	0	0	0	0	0	0	0	0	0	1	0	0	0	1	0	0	0	0	0
OTU_762	0	0	0	0	0	0	0	0	0	0	0	0	0	0	1	0	0	0	0	1	0	0	0	0	0	0	0	0	0	0	0	0	0	0	0	1	0	0	0	0	0	0	0	0	0	0	0	0	0
OTU_763	2	0	0	0	0	0	0	0	0	0	0	0	0	0	0	0	0	0	0	0	0	0	0	0	0	0	0	0	0	0	0	0	0	0	0	0	0	0	0	0	0	0	0	0	0	0	0	0	0
OTU_764	1	0	0	0	0	0	2	0	0	0	0	0	0	0	0	1	0	0	0	1	0	0	0	0	0	0	0	1	0	0	0	0	0	0	0	0	0	0	0	0	0	0	0	0	2	0	0	0	1
OTU_765	0	0	0	0	0	3	0	0	0	0	5	0	1	0	0	0	0	0	0	6	10	16	0	0	0	0	0	0	0	3	0	4	3	0	3	0	18	3	0	0	24	0	0	0	14	0	1	0	3
OTU_766	0	0	0	0	0	0	0	0	0	0	0	0	0	0	0	0	0	0	0	0	2	0	0	0	0	0	0	0	0	0	0	0	0	0	0	0	0	0	0	0	0	0	0	0	1	0	0	0	0
OTU_768	0	0	0	0	0	0	0	0	0	0	0	0	0	0	0	0	0	0	0	0	0	0	0	4	0	0	0	0	0	0	0	0	0	0	0	0	0	0	0	0	0	0	0	0	0	0	0	0	0
OTU_769	0	0	0	0	0	0	0	0	0	0	0	0	0	0	0	0	0	0	0	0	0	0	0	2	0	0	0	0	0	0	0	0	0	0	0	0	0	0	0	0	0	0	0	0	0	0	0	0	0
OTU_770	0	0	0	0	0	0	0	0	0	0	0	0	0	0	0	0	0	0	0	0	0	0	0	3	0	0	0	0	0	0	0	0	0	0	0	0	0	0	0	0	0	0	0	0	0	0	0	0	0
OTU_771	0	0	0	0	0	0	0	0	0	0	0	0	0	0	0	0	0	0	0	0	0	0	0	2	0	0	0	0	0	0	0	0	0	0	0	0	0	0	0	0	0	0	0	0	0	0	0	0	0
OTU_772	0	0	0	0	0	0	1	5	0	0	0	0	0	0	0	0	0	0	0	0	0	0	0	0	0	0	0	0	0	0	0	0	0	0	0	0	0	0	0	0	0	0	0	0	0	0	0	0	0
OTU_773	0	1	0	1	0	102	0	635	2	44	32	3	0	1	1	1	0	4	15	6	12	1	11	0	0	1	2	2	0	25	0	5	3	0	4	5	11	0	12	1	0	28	1	1	30	63	11	0	0
OTU_774	0	0	0	0	0	3	0	5	0	1	0	0	0	0	0	0	0	0	2	0	0	0	0	0	0	0	0	0	0	0	0	0	0	0	0	0	0	0	2	0	0	1	0	1	0	0	0	0	0
OTU_775	0	0	0	0	0	0	0	0	0	0	0	4	0	0	0	0	0	0	0	0	0	0	0	0	0	0	0	0	0	0	0	0	0	1	0	0	0	0	0	0	0	0	0	0	0	0	0	0	0
OTU_776	0	0	0	0	0	0	0	0	0	0	0	2	0	0	0	0	0	0	0	0	0	0	0	0	0	0	0	0	0	0	0	0	0	0	0	0	0	0	0	0	0	0	0	0	0	0	0	0	0
OTU_777	0	0	0	0	0	0	0	0	0	0	0	3	0	0	0	0	0	0	0	0	0	0	0	0	0	0	0	0	0	0	0	0	0	0	0	0	0	0	0	0	0	0	0	0	0	0	0	0	0
OTU_778	0	0	0	0	0	0	0	0	0	0	0	3	0	0	0	0	0	0	0	0	0	0	0	0	0	0	0	0	0	0	0	0	0	0	0	0	0	0	0	0	0	0	0	0	0	0	0	0	0
OTU_779	0	0	0	0	0	0	0	0	0	0	0	3	0	0	0	0	0	0	0	0	0	0	0	0	0	0	0	0	0	0	0	0	0	0	0	0	0	0	0	0	0	0	0	0	0	0	0	0	0
OTU_780	0	0	0	0	0	0	0	0	1	0	0	0	0	0	0	0	0	1	0	1	0	0	0	0	0	0	0	0	0	0	0	0	0	0	0	0	0	0	0	0	0	0	0	0	3	0	0	0	0
OTU_781	17	0	0	0	0	2	0	0	0	0	0	0	2	0	0	0	0	6	0	0	1	0	0	0	0	0	0	1	0	0	0	0	0	0	0	0	0	0	0	0	0	0	0	2	1	0	0	0	0
OTU_782	0	0	0	0	0	0	0	0	0	0	0	1	0	0	0	0	0	0	0	0	0	0	0	0	0	0	0	0	0	0	0	0	0	0	0	0	0	0	0	0	0	0	0	0	4	0	0	0	3
OTU_783	0	0	0	0	0	0	0	0	0	0	0	0	0	0	0	0	0	0	0	0	0	0	0	0	0	0	0	0	0	0	0	0	0	0	0	0	0	0	0	0	0	0	0	0	0	0	0	0	2
OTU_784	0	0	0	0	0	0	0	0	0	0	0	0	0	0	0	0	0	0	0	0	0	0	0	0	0	0	0	0	0	0	0	0	0	0	0	0	0	0	0	0	0	0	0	0	0	0	0	0	2
OTU_785	0	0	0	0	0	0	0	0	0	0	0	0	0	0	0	0	0	0	0	0	0	0	0	0	0	0	0	0	0	0	0	0	0	0	1	0	0	0	0	0	0	0	0	0	0	0	0	2	0
OTU_786	0	0	0	0	0	0	0	0	0	145	0	0	0	0	0	0	0	0	0	89	0	0	0	0	39	0	20	0	74	4	0	0	0	0	0	0	0	0	0	0	37	0	0	0	29	100	0	0	0
OTU_787	0	0	0	0	0	0	0	0	0	0	0	0	0	0	0	1	0	0	28	0	0	0	0	0	0	0	0	0	0	0	0	0	0	0	0	0	0	0	0	0	0	0	0	0	0	0	0	0	0
OTU_788	0	0	0	0	0	0	0	0	0	0	0	0	0	0	0	0	0	0	0	0	0	0	0	0	0	2	0	0	0	0	0	0	0	0	0	0	0	0	0	0	0	0	0	0	0	0	0	0	0
OTU_789	0	0	0	0	0	0	0	0	0	0	0	0	2	0	0	0	0	0	0	0	0	0	0	0	0	1	0	1	0	0	0	0	4	0	0	0	2	0	0	0	0	0	0	0	0	0	0	0	0
OTU_790	0	0	0	0	0	0	0	0	0	0	0	0	0	0	0	0	0	0	0	0	0	0	0	0	0	0	0	0	0	0	0	0	0	0	1	0	0	2	0	2	0	0	0	0	0	0	0	0	0
OTU_791	0	0	0	0	0	6	0	0	0	0	0	25	0	0	0	0	0	0	6	1	0	8	0	0	3	0	0	3	4	11	1	0	0	0	0	0	3	35	0	1	0	1	1	10	0	0	0	0	35
OTU_792	0	0	0	0	0	0	0	0	0	0	0	0	0	0	0	0	0	0	0	0	1	0	0	0	0	0	0	0	0	0	0	0	0	0	0	0	0	3	0	0	0	0	0	0	0	0	0	0	0
OTU_793	0	0	0	0	0	0	0	0	0	0	0	0	0	0	0	0	0	0	0	0	1	0	0	0	0	0	0	0	0	0	0	0	0	0	0	4	0	0	0	0	0	0	0	0	0	0	0	0	0
OTU_795	0	0	0	0	0	0	0	0	0	0	0	0	0	0	0	0	0	0	0	0	0	0	0	0	0	0	0	0	0	0	0	0	0	1	0	1	0	0	0	0	0	0	0	0	0	0	0	0	0
OTU_796	0	0	0	0	0	0	0	0	0	0	0	0	0	8	0	0	0	0	0	0	0	0	0	0	0	0	0	0	0	0	0	0	0	0	0	0	0	0	0	0	0	0	0	0	0	0	0	0	0
OTU_797	0	0	0	0	0	0	0	0	0	0	0	0	0	4	0	0	0	0	0	0	0	0	0	0	0	0	0	0	0	0	0	0	0	0	0	0	0	0	0	0	0	0	0	0	0	0	0	0	0
OTU_798	0	0	0	0	0	0	3	0	0	0	0	0	1	11	0	0	0	0	0	0	0	0	0	0	0	0	0	27	0	0	0	53	17	0	0	0	0	0	0	0	0	0	0	0	0	0	0	0	0
OTU_799	0	0	20	0	0	0	6	0	37	0	5	1	8	32	0	6	0	0	1	14	2	7	0	0	10	0	0	3	2	2	10	15	0	0	49	0	0	6	21	14	1	0	20	0	11	0	1	0	16
OTU_801	0	0	0	0	0	0	0	0	0	0	0	0	0	0	0	0	0	0	0	0	0	0	0	0	0	0	0	0	0	0	0	0	0	0	0	0	0	0	0	0	0	0	0	0	0	0	0	0	0
OTU_802	0	0	0	0	0	0	0	0	0	0	0	0	0	0	0	0	0	0	0	0	0	0	0	0	0	0	0	0	0	0	0	0	0	0	0	0	0	0	0	0	0	0	0	0	0	0	0	0	0
OTU_803	0	0	0	0	0	0	0	0	0	0	0	0	0	0	0	0	0	0	0	0	0	0	0	0	0	1	0	0	0	1	0	0	0	0	0	0	1	0	0	0	0	0	0	0	0	0	0	0	0
OTU_804	0	0	0	0	0	0	1	0	0	0	0	0	2	0	0	0	0	3	0	0	0	0	0	0	0	0	0	0	0	0	0	0	0	0	0	0	0	0	0	0	0	0	0	0	0	0	0	0	0
OTU_805	0	0	0	0	0	0	0	0	0	0	0	0	0	0	0	0	0	0	0	0	0	0	0	0	0	0	0	0	0	0	0	0	0	0	0	0	0	0	0	0	1	0	0	0	0	0	0	0	0
OTU_806	0	0	1	0	0	0	0	0	0	0	0	0	0	0	0	0	0	4	0	0	0	0	0	0	0	0	0	1	0	0	0	0	0	0	0	0	0	0	0	0	0	0	0	0	0	0	0	0	0
OTU_807	0	0	0	0	0	0	0	0	0	0	0	0	0	0	0	0	0	0	0	0	0	0	0	0	0	0	0	0	0	0	0	0	0	2	0	1	0	0	0	0	0	0	0	0	0	0	0	0	0
OTU_808	0	0	0	0	0	0	0	0	0	0	0	0	0	0	0	0	0	0	0	0	0	0	0	0	0	0	0	0	0	0	0	0	0	0	0	0	0	0	0	0	0	1	0	0	0	0	0	0	0
OTU_809	0	199	0	0	0	0	0	1	8	0	0	0	0	0	0	0	0	1	0	28	8	0	0	0	1	0	54	1	0	1	0	0	0	0	0	0	11	0	11	0	0	0	0	0	44	0	0	0	4
OTU_810	0	0	0	0	0	0	0	0	0	0	0	0	0	0	0	0	0	0	0	0	0	0	0	0	0	0	0	0	0	0	0	0	0	0	0	0	0	0	0	0	0	0	0	0	2	0	0	0	0
OTU_811	0	0	0	0	0	0	0	0	0	0	0	0	0	0	0	0	0	0	0	0	0	0	0	0	0	0	0	0	0	0	0	0	0	0	0	0	0	0	0	0	0	0	0	0	2	0	0	0	0
OTU_812	0	0	0	0	0	0	0	0	0	0	0	0	0	0	0	0	0	0	0	0	0	0	0	0	0	0	0	0	0	0	0	0	0	0	0	0	0	0	0	0	0	0	0	0	2	0	0	0	0
OTU_813	0	0	0	0	0	0	1	0	0	0	0	0	0	1	0	0	0	1	0	3	0	0	0	0	0	0	0	0	0	0	0	0	0	0	0	0	0	0	0	0	0	0	0	0	3	0	0	0	0
OTU_815	0	0	0	0	0	0	0	0	0	0	0	0	0	0	0	0	0	2	0	0	0	0	0	0	0	0	0	0	0	0	0	0	0	0	0	0	0	0	0	0	0	1	0	0	2	0	0	0	0
OTU_816	0	0	0	0	0	0	1	0	0	0	281	0	17	36	0	6	0	169	0	4	14	0	0	0	0	0	0	34	0	0	0	59	18	0	0	0	0	0	0	0	4	0	0	0	0	0	1	0	0
OTU_817	0	0	0	0	0	0	0	0	0	0	0	0	0	0	0	0	0	3	0	0	0	0	0	0	0	0	0	0	0	0	0	0	0	0	0	0	0	0	0	0	0	0	0	0	0	0	0	0	0
OTU_818	0	0	0	0	0	0	1	0	0	0	0	0	0	0	0	0	0	1	0	0	0	0	0	0	0	0	0	0	0	0	0	0	0	0	0	0	0	1	0	0	0	0	0	0	0	0	0	0	0
OTU_820	0	0	0	0	0	0	0	0	0	0	0	0	0	0	0	0	0	0	0	0	0	0	0	0	0	0	0	0	0	0	0	0	0	0	0	0	0	0	1	0	0	0	0	0	0	0	0	0	0
OTU_821	0	0	0	0	0	0	0	0	0	0	0	0	2	0	0	0	0	0	1	0	0	0	0	0	0	0	0	0	0	0	0	0	0	0	0	0	0	0	1	0	0	0	0	0	1	0	0	0	0
OTU_822	0	0	0	0	0	0	0	0	0	0	0	0	0	0	0	0	0	0	0	0	0	0	0	0	0	0	0	0	0	0	0	0	0	0	0	0	0	0	0	0	0	0	0	0	0	0	0	0	0
OTU_824	0	0	0	0	0	0	0	0	0	0	0	0	0	0	0	0	0	0	0	0	0	0	0	0	0	0	0	0	0	0	0	0	0	0	0	0	0	0	0	0	0	0	0	0	0	0	0	0	0
OTU_825	0	0	0	0	0	0	0	0	0	0	0	0	0	0	0	0	0	0	0	0	0	0	0	0	0	0	0	0	0	0	0	0	0	0	0	0	0	0	0	0	0	1	0	0	0	0	0	0	1
OTU_826	0	0	0	0	0	0	0	0	0	0	0	0	0	0	0	0	0	0	0	0	0	0	0	0	0	0	0	0	0	0	0	0	0	0	0	0	0	0	0	0	0	0	0	0	0	0	0	0	0
OTU_827	0	0	0	0	0	0	0	0	0	0	0	0	0	0	0	0	0	0	0	0	0	0	0	0	0	0	0	0	0	0	0	0	0	0	0	0	0	0	0	0	0	0	0	0	0	0	0	1	0
OTU_828	0	0	0	0	0	0	149	0	0	0	0	0	0	0	0	0	0	0	0	0	0	0	0	0	0	0	0	0	0	0	0	0	0	0	0	0	0	0	0	0	0	0	0	0	0	0	0	0	0
OTU_829	0	0	0	0	0	0	2	0	0	0	0	0	0	0	0	0	0	0	0	0	0	0	0	0	0	0	0	0	0	0	0	0	0	0	0	0	0	0	0	0	0	0	0	0	0	0	0	0	0
OTU_832	0	0	0	0	0	0	2	0	0	0	0	0	0	0	0	0	0	0	0	0	0	0	0	0	0	0	0	0	0	0	0	0	0	0	0	0	0	0	0	0	0	0	0	0	0	0	0	0	0
OTU_833	0	0	0	0	0	0	2	0	0	0	0	0	0	0	0	0	0	0	0	0	0	0	0	0	0	0	0	0	0	0	0	0	0	0	0	0	0	0	0	0	0	0	0	0	0	0	0	0	0
OTU_834	0	0	0	0	0	0	2	0	0	0	0	0	0	0	0	0	0	0	0	0	0	0	0	0	0	0	0	0	0	0	0	0	0	0	0	0	0	0	0	0	0	0	0	0	0	0	0	0	0
OTU_836	0	0	0	0	0	0	0	0	0	0	0	0	0	0	0	0	0	0	0	0	0	0	0	0	0	0	0	0	0	0	0	0	0	0	0	0	0	0	0	0	0	0	0	0	0	0	0	0	0
OTU_837	0	1	0	2	0	0	0	0	0	1	4	1	2	34	0	0	0	0	2	10	0	0	6	0	1	1	2	6	0	1	0	1	0	0	54	13	1	27	2	282	0	0	11	2	2	0	0	4	1
OTU_838	0	0	0	0	0	0	0	0	0	0	0	0	2	0	0	0	0	0	0	0	0	0	0	0	0	0	0	0	0	0	0	0	0	0	0	0	0	0	0	0	0	0	0	0	0	0	0	0	0
OTU_839	0	0	0	0	0	0	0	0	0	0	0	0	1	0	0	0	0	1	0	0	0	0	0	0	0	0	0	0	0	0	0	0	0	0	0	0	0	0	0	0	0	2	0	0	0	0	0	0	0
OTU_840	0	0	0	0	0	0	0	0	0	0	0	0	2	0	0	0	0	0	0	0	0	0	0	0	0	0	0	0	0	0	0	0	0	0	0	0	0	0	0	0	0	0	0	0	0	0	0	0	0
OTU_841	0	0	0	0	0	0	0	0	0	0	0	0	3	0	0	0	0	0	0	0	0	0	0	0	0	0	0	0	0	0	0	0	0	0	0	0	0	0	0	0	0	0	0	0	0	0	0	0	0
OTU_842	0	0	0	0	0	0	12	0	0	0	3	0	494	85	0	1	0	1	0	0	0	0	0	0	0	0	0	21	0	0	0	185	154	0	0	30	0	0	1	0	1	0	1	0	0	0	1	0	0
OTU_843	0	1	0	0	0	0	0	0	0	0	0	0	10	2	0	3	0	2	0	0	0	0	0	0	0	0	1	8	0	0	1	1	1	0	0	2	0	0	0	0	4	0	1	0	0	0	0	0	0
OTU_844	0	0	0	0	0	0	0	0	0	0	0	0	0	0	0	0	0	0	0	4	0	0	0	0	0	0	0	0	0	0	0	0	0	0	0	0	0	0	0	0	0	0	0	0	0	0	0	0	0
OTU_845	0	0	0	0	0	0	0	0	0	0	0	0	0	0	0	0	0	0	0	2	0	0	0	0	0	0	0	0	0	0	0	0	0	0	0	0	0	0	0	0	0	0	0	0	0	0	0	0	0
OTU_846	0	0	0	0	1	0	0	0	0	0	0	0	0	0	0	0	0	0	0	2	0	0	0	0	0	0	0	0	0	0	2	0	0	0	0	0	0	1	0	0	0	0	0	0	0	0	0	0	0
OTU_847	0	0	0	0	0	0	0	0	0	0	0	0	0	0	0	0	0	0	0	2	0	0	0	0	0	0	0	0	0	0	0	0	0	0	0	0	0	0	0	0	0	0	0	0	0	0	0	0	0
OTU_848	0	0	0	0	0	0	0	0	0	0	0	0	0	0	0	0	0	0	0	2	0	0	0	0	0	0	0	0	0	0	0	0	0	0	0	0	0	0	0	0	0	0	0	0	0	0	0	0	0
OTU_849	0	0	0	0	0	0	0	0	0	0	0	0	0	0	0	0	0	0	2	3	0	0	0	0	0	0	0	0	0	0	0	0	0	0	0	0	0	0	0	0	0	0	0	0	0	0	0	0	0
OTU_851	0	0	0	0	0	0	0	0	0	0	0	0	0	0	0	0	2	0	0	3	0	0	0	0	0	0	0	0	0	1	0	0	0	0	0	0	0	0	0	0	0	0	0	0	0	0	0	0	0
OTU_852	0	0	0	0	0	0	0	0	0	0	0	0	0	0	0	0	0	0	0	0	0	0	0	0	0	0	0	0	0	0	0	0	0	0	0	0	2	0	0	0	0	0	0	0	0	0	0	0	0
OTU_853	0	0	0	0	0	0	0	0	0	0	0	0	0	0	0	0	0	0	0	0	0	0	0	0	0	0	0	0	0	0	0	0	0	0	0	0	2	0	0	0	0	0	0	0	0	0	0	0	0
OTU_855	0	0	0	0	0	0	0	0	0	0	0	0	0	0	0	0	0	0	0	0	0	0	0	0	0	0	2	0	0	0	0	0	0	0	0	0	0	0	0	0	0	0	0	0	0	0	0	0	0
OTU_856	0	0	0	0	0	0	0	0	0	0	0	0	0	0	0	0	3	0	0	0	0	0	0	0	0	0	0	0	0	0	0	0	0	0	0	0	0	0	0	0	0	0	0	0	0	0	0	0	0
OTU_857	0	0	0	0	0	0	0	0	0	0	0	0	0	0	0	0	0	0	0	0	0	0	0	0	0	0	0	0	0	0	0	0	0	1	0	0	0	0	0	0	0	0	0	0	0	0	0	1	0
OTU_858	0	0	0	0	0	0	0	0	0	0	0	0	0	0	0	0	0	0	1	1	0	0	0	0	0	0	0	0	0	0	0	0	0	0	0	0	0	0	0	0	1	0	0	0	0	0	0	0	0
OTU_859	0	0	0	0	0	2	0	0	0	0	0	0	0	0	0	0	0	0	0	0	0	0	0	0	0	0	0	0	0	0	0	0	0	0	0	0	0	0	0	0	0	0	0	0	0	0	0	0	0
OTU_860	0	0	0	0	0	0	0	0	0	2	0	0	0	0	0	0	0	0	0	2	0	0	0	0	0	0	0	2	0	0	0	0	0	0	0	0	0	1	0	7	0	0	0	0	0	0	0	0	0
OTU_861	0	0	0	0	0	0	0	0	0	0	0	0	0	0	0	0	0	0	0	0	0	0	0	0	0	0	0	3	0	0	0	0	0	0	0	0	0	0	0	0	0	0	0	0	0	0	0	0	0
OTU_862	0	0	0	0	0	0	0	0	0	0	0	0	0	0	0	0	0	0	0	0	0	0	0	0	0	0	0	2	0	0	0	0	0	0	0	0	0	0	0	0	0	0	0	0	1	0	0	0	0
OTU_865	0	0	0	0	0	0	0	0	0	1	0	0	0	0	0	0	0	0	0	0	0	0	0	0	0	0	0	0	0	0	0	0	0	0	2	0	0	0	0	0	0	0	0	0	0	0	0	0	0
OTU_866	0	0	0	0	0	0	0	0	0	0	0	0	0	0	0	0	0	0	0	0	0	0	0	0	0	0	0	0	0	0	0	0	2	0	0	0	1	0	0	0	0	0	0	1	0	0	0	0	0
OTU_867	0	0	0	0	0	0	0	0	0	0	0	0	0	0	0	0	0	0	0	0	0	0	0	0	0	0	0	0	3	0	0	0	0	0	0	0	0	0	0	0	0	0	0	0	0	0	0	0	0
OTU_868	14	1	2	0	0	0	0	0	0	0	0	0	0	0	0	0	1	0	1	0	0	0	0	0	0	0	0	0	89	0	0	0	0	47	0	0	0	0	1	0	0	20	0	1	0	0	0	0	1
OTU_869	0	0	0	1	0	0	0	0	0	0	0	0	0	0	0	0	0	0	0	0	0	0	0	0	0	0	0	0	1	0	0	0	0	0	0	0	0	0	0	0	0	0	0	0	0	0	0	0	0
OTU_870	0	0	0	0	0	0	0	0	0	0	0	0	0	0	0	0	0	0	0	0	0	0	0	0	0	0	0	0	0	0	0	0	0	0	0	0	0	0	0	0	0	0	0	0	2	0	0	0	0
OTU_871	0	0	0	0	0	0	0	0	0	0	0	0	0	0	0	0	0	0	0	4	0	0	0	0	0	0	0	0	0	0	0	0	0	0	0	0	0	0	0	0	0	0	0	0	0	0	0	0	0
OTU_872	0	0	0	0	5	0	0	0	0	0	0	0	0	0	0	0	0	0	0	0	0	0	0	0	0	0	0	0	0	0	0	0	0	0	0	0	0	0	0	0	0	0	0	0	0	0	0	0	0
OTU_873	0	0	0	0	3	0	0	0	0	0	0	0	0	0	0	0	0	0	0	0	0	0	0	0	0	0	0	0	0	0	0	0	0	0	0	0	0	0	0	0	0	0	0	0	0	0	0	0	0
OTU_874	0	0	0	0	0	0	0	0	0	0	0	0	0	0	0	0	0	0	0	0	0	0	0	0	0	0	0	0	0	0	0	0	0	0	0	0	0	0	0	0	0	0	0	0	0	0	0	3	0
OTU_876	0	0	0	0	0	0	0	0	0	0	0	0	0	0	0	0	0	0	0	0	0	0	0	0	0	0	0	0	0	0	0	0	0	0	0	0	0	0	0	0	0	0	0	0	0	0	0	2	0
OTU_877	0	0	0	0	0	0	0	0	0	0	0	0	0	0	0	0	0	0	0	0	0	0	0	0	0	0	0	0	0	0	0	0	0	0	0	0	0	0	0	0	0	0	0	0	0	0	0	3	0
OTU_878	0	0	8	0	0	0	1	0	0	0	0	0	1	1	0	0	1	1	0	2	2	10	1	0	9	0	0	13	0	1	13	0	0	0	5	1	20	1	0	12	15	0	1	0	0	0	5	0	1
OTU_879	0	0	0	0	0	0	0	0	0	0	0	0	0	0	0	0	0	0	0	0	0	0	0	0	0	0	0	0	0	0	0	0	0	0	0	0	0	0	0	0	0	2	0	0	0	0	0	0	0
OTU_887	0	0	0	0	0	6	2	0	12	0	4	7	0	0	0	0	0	9	8	6	6	11	1	0	0	5	0	8	0	2	25	0	0	0	14	0	19	12	62	0	0	1	55	1	1	0	0	0	0
OTU_896	3	0	0	0	0	0	2	0	0	0	2	0	0	0	0	8	1	1	1	0	18	0	0	0	0	0	0	0	0	0	0	16	0	0	8	0	0	2	1	0	0	0	41	0	1	0	0	0	0
OTU_908	0	0	0	0	0	0	0	0	0	0	2	0	0	1	0	0	0	0	0	0	0	0	0	0	1	0	0	0	3	0	0	1	0	0	0	1	0	6	1	2	0	0	1	0	0	0	0	0	0
OTU_911	0	0	0	0	0	0	0	0	0	0	0	0	1	0	0	0	0	0	0	0	0	0	0	0	0	0	0	0	0	0	0	0	1	0	0	0	0	2	0	0	0	0	1	0	0	0	0	0	0
OTU_913	0	0	0	0	0	0	0	0	0	0	0	0	0	1	0	0	0	0	0	0	0	0	0	0	0	0	0	0	0	0	0	0	0	0	0	0	0	0	0	1	0	0	1	0	0	0	0	0	0
OTU_933	0	0	0	0	0	0	0	0	1	0	0	0	0	0	0	0	0	0	0	0	0	0	0	0	0	0	0	0	0	0	0	0	0	0	20	0	0	0	0	0	0	0	14	0	0	0	0	0	0
OTU_973	0	0	0	0	0	0	0	0	1	0	0	0	0	0	0	0	0	0	0	0	0	0	0	0	0	0	0	0	0	0	0	0	0	0	12	0	0	0	0	0	0	0	21	0	0	0	0	0	0
OTU_994	0	0	0	0	0	0	0	0	5	0	0	0	0	0	0	0	0	0	0	0	0	0	0	0	0	0	0	0	0	0	0	0	0	0	175	0	0	0	0	0	0	0	90	0	0	0	0	0	0
OTU_1004	0	0	0	0	0	0	0	0	0	0	0	0	0	0	0	0	0	0	0	0	0	0	0	0	0	0	0	0	0	0	0	0	0	0	0	0	0	0	0	0	0	0	3	0	0	0	0	0	0
OTU_1014	0	0	0	0	0	0	0	0	0	0	0	0	0	0	0	0	0	0	0	0	0	0	0	0	0	0	0	0	0	0	0	0	0	0	0	0	0	0	0	0	0	0	2	0	0	0	0	0	0
OTU_1015	0	0	0	0	0	0	0	0	0	0	0	0	0	0	0	0	0	0	0	0	0	0	0	0	0	0	0	0	0	0	0	1	0	0	1	0	0	0	0	0	0	0	1	0	0	0	0	0	0
OTU_1058	0	0	0	0	0	0	0	0	0	0	0	0	0	0	0	0	0	0	0	0	1	0	0	0	0	0	0	0	0	0	0	0	0	0	0	0	0	0	0	0	0	0	1	0	0	0	0	0	0
OTU_1115	0	0	0	0	0	0	0	0	0	0	0	0	0	0	0	0	0	0	0	0	0	0	0	0	0	0	0	1	0	0	0	0	0	0	0	0	0	0	0	0	0	0	3	0	0	0	0	0	0
OTU_1122	0	0	0	0	0	0	0	0	0	0	0	0	0	0	0	0	0	0	0	0	0	0	0	0	0	0	0	0	0	0	0	0	0	0	0	1	0	0	0	0	0	0	1	0	0	0	0	0	0
OTU_1127	0	0	0	0	0	0	0	0	0	0	0	0	0	0	0	0	0	0	0	0	0	0	0	0	0	0	0	0	0	0	0	0	0	0	0	0	0	0	0	0	0	0	2	0	0	0	0	0	0
OTU_1139	0	0	0	0	0	0	0	0	0	0	0	0	0	0	0	0	0	0	0	0	0	1	0	0	0	0	0	0	0	0	0	0	0	0	0	0	1	0	0	0	0	0	1	0	0	0	0	0	0
OTU_1152	0	0	0	0	0	0	0	0	0	0	0	0	1	2	0	0	0	0	0	0	0	0	0	0	0	0	0	1	0	0	0	0	0	0	0	0	0	0	0	0	0	0	0	0	0	0	0	0	0
OTU_1171	0	0	0	0	0	0	0	0	0	0	0	0	0	0	0	0	0	0	0	0	0	0	0	0	0	0	0	0	0	0	0	0	0	0	1	0	0	0	0	0	0	0	2	0	0	0	0	0	0
OTU_1180	0	0	0	0	0	0	0	0	0	0	0	0	0	0	0	0	0	0	0	0	0	0	0	0	0	0	0	0	0	0	0	0	0	0	1	0	0	0	0	0	0	0	2	0	0	0	0	0	0
OTU_1183	0	0	0	0	0	0	0	1	0	0	0	3	0	0	0	0	0	0	0	0	0	0	0	10	0	2	0	0	0	0	0	0	0	3	0	0	0	0	0	0	0	0	1	0	1	0	0	1	0
OTU_1194	0	0	0	0	0	0	0	0	1	0	0	0	0	0	0	0	0	0	0	0	0	0	0	0	0	0	0	0	0	0	0	0	0	0	0	0	0	0	0	0	0	0	2	0	0	0	0	0	0
OTU_1204	0	0	0	0	0	0	0	0	0	0	0	0	0	0	0	0	0	0	0	0	0	0	0	0	0	0	0	0	0	0	0	0	0	0	0	0	0	0	0	0	2	0	1	0	0	0	0	0	0
OTU_1205	0	7	0	1	7	0	8	0	0	84	5	0	0	0	1	4	0	0	0	0	0	0	8	0	3	0	2	0	0	1	11	21	0	0	1	2	6	0	0	51	6	1	11	0	14	0	0	0	0
OTU_1232	0	0	0	0	0	0	0	0	0	0	0	0	0	0	0	0	0	0	0	0	0	0	0	0	0	0	0	0	0	0	0	0	0	0	0	0	0	0	0	0	0	0	2	0	0	0	0	0	0
OTU_1249	0	0	0	0	0	0	0	0	0	0	0	0	0	0	0	0	0	0	0	0	0	0	0	0	0	0	0	0	0	0	0	0	0	0	0	0	0	0	0	0	0	0	2	0	0	0	0	0	0
OTU_1264	0	0	0	0	0	0	0	0	0	0	0	0	0	0	0	0	0	0	0	0	0	0	0	0	0	0	0	0	0	1	0	0	0	0	0	0	0	0	0	0	0	1	0	0	0	0	0	0	0
OTU_1277	0	0	0	0	0	0	0	0	0	0	0	0	0	0	0	0	0	0	0	0	0	0	0	0	0	0	0	0	0	0	0	0	0	0	0	0	0	0	0	0	0	0	3	0	0	0	0	0	0
OTU_1283	0	0	0	0	0	1	0	0	0	0	0	0	0	0	0	0	0	0	0	1	0	0	0	0	0	0	0	2	0	0	0	0	0	0	3	0	0	0	0	0	0	0	1	0	0	0	0	61	0
OTU_1293	0	0	0	0	0	0	0	0	0	0	0	0	0	0	0	0	0	0	0	0	0	0	0	0	0	0	0	0	0	0	0	0	0	0	0	0	0	0	0	0	0	0	2	0	0	0	0	0	0
OTU_1302	0	0	0	0	0	0	0	0	0	0	0	0	0	1	0	0	0	0	0	0	0	0	0	0	0	0	0	0	0	0	0	0	0	0	0	0	0	0	0	0	0	0	1	0	0	0	0	0	0
OTU_1313	0	0	0	0	0	0	0	0	0	0	0	0	0	0	0	0	0	0	0	0	1	0	0	0	0	0	0	0	0	0	0	0	0	0	0	0	0	0	0	0	0	0	3	0	0	0	0	0	0
OTU_1323	0	0	0	0	0	0	0	0	0	0	0	0	0	0	0	0	0	0	0	0	0	0	0	0	0	0	0	0	0	0	0	0	0	0	1	0	0	0	0	0	0	0	1	0	0	0	0	0	0
OTU_1337	0	0	0	0	0	0	0	0	0	0	0	0	0	0	0	1	0	0	0	0	0	0	0	0	0	0	0	0	0	0	0	0	0	0	0	0	0	0	0	0	2	0	1	0	0	0	0	0	0
OTU_1348	0	0	0	0	0	0	0	0	0	0	0	0	0	0	0	0	0	0	0	0	0	0	0	0	0	0	0	0	0	0	0	0	0	0	0	0	0	0	0	0	0	0	1	0	0	0	0	0	0
OTU_1350	0	0	0	0	0	0	0	0	0	0	0	0	0	1	0	0	0	0	0	0	0	0	1	0	0	0	0	0	0	0	0	0	0	0	1	0	0	0	0	1	0	0	1	0	0	0	0	0	0
OTU_1414	0	0	0	0	0	0	0	0	0	0	0	0	0	0	0	0	0	0	0	0	0	0	0	2	0	0	0	0	0	0	0	0	0	0	0	0	0	0	0	0	0	0	1	0	0	0	0	0	0
OTU_1417	0	0	0	0	0	0	0	0	0	0	0	0	0	0	0	0	0	0	0	0	0	0	0	0	0	0	0	1	0	0	0	1	2	0	0	0	0	0	0	0	0	0	3	0	0	0	0	0	0
OTU_1434	0	0	0	0	0	0	0	0	0	0	0	0	0	0	0	0	0	0	0	0	0	0	0	0	0	0	0	0	0	0	0	0	0	0	0	0	0	0	0	0	0	0	3	0	0	0	0	0	0
OTU_1474	0	0	0	0	0	0	0	0	2	0	0	0	0	0	0	0	0	0	0	0	0	0	0	0	0	0	0	0	0	0	0	0	0	0	16	0	0	0	0	0	0	0	5	0	0	0	0	0	0
OTU_1510	0	0	0	0	0	0	0	0	0	0	0	0	0	0	0	0	0	0	0	0	0	0	0	0	0	0	0	0	0	0	0	0	0	0	4	0	0	0	0	0	0	0	2	0	0	0	0	0	0
OTU_1515	0	0	0	0	0	0	0	0	0	0	0	0	0	0	0	0	0	0	0	0	0	0	0	0	0	0	0	0	0	0	0	0	0	0	0	0	0	0	0	0	0	0	4	0	0	0	0	0	0
OTU_1527	0	0	0	0	0	0	0	0	0	0	0	0	0	0	0	0	0	0	0	0	0	0	0	0	0	0	0	0	0	0	0	0	0	0	0	1	0	0	0	0	0	0	1	0	0	0	0	0	0
OTU_1552	0	0	0	0	0	0	0	0	0	0	0	0	0	0	0	0	0	0	0	0	0	0	0	0	0	0	0	0	0	0	0	0	0	0	4	0	0	0	0	0	0	0	8	0	0	0	0	0	0
OTU_1565	0	0	0	0	0	0	0	0	0	0	0	0	0	0	0	0	0	0	0	0	0	0	0	0	0	0	0	0	0	0	0	0	0	0	0	0	0	0	0	0	1	0	1	0	0	0	0	0	0
OTU_1625	0	0	0	0	0	0	0	0	0	0	0	0	0	0	0	0	0	0	0	0	0	0	0	0	0	0	0	0	0	0	0	0	1	0	0	0	0	0	0	0	2	0	1	0	0	0	0	0	0
OTU_1632	0	0	0	0	0	0	0	0	0	0	0	0	1	0	0	0	0	0	0	0	0	0	0	0	0	0	0	0	0	0	0	0	0	0	0	0	0	0	0	0	0	0	1	0	0	0	0	0	0
OTU_1651	0	0	0	0	0	0	1	0	0	0	0	0	0	0	0	0	0	0	0	0	0	0	0	0	0	0	0	0	0	0	0	0	0	0	0	0	0	0	0	0	1	0	2	0	0	0	0	0	0
OTU_1702	0	0	0	0	0	0	4	0	0	0	0	0	0	0	0	2	0	0	1	0	8	0	0	0	0	0	0	0	0	0	1	12	0	0	4	0	0	0	0	0	0	0	3	0	1	0	0	0	0
OTU_1713	0	0	0	0	0	0	0	0	0	0	0	0	0	0	0	0	0	0	0	0	0	0	0	0	0	0	0	0	0	0	0	0	0	0	1	0	0	0	0	0	0	0	1	0	0	0	0	0	0
OTU_1719	0	0	0	0	0	0	0	0	0	0	0	0	0	0	0	0	0	0	0	0	0	0	0	0	0	0	0	0	0	0	0	0	0	0	0	0	0	0	0	0	0	0	2	0	0	0	0	0	0
OTU_1759	0	0	0	0	0	0	0	0	0	0	0	0	0	0	0	0	0	0	0	0	0	0	0	0	0	0	0	0	0	0	0	0	0	0	0	0	0	1	0	1	0	0	1	0	0	0	0	0	0
OTU_1761	0	0	0	0	0	0	0	0	0	0	0	0	0	0	0	0	0	0	0	0	0	0	0	0	0	0	0	0	0	0	0	0	0	0	0	0	0	0	0	0	0	0	2	0	0	0	0	0	0
OTU_1806	0	12	6	0	0	5	1	0	2	21	2	0	0	1	0	4	8	0	1	0	2	1	0	0	2	0	0	3	0	3	1	1	1	0	5	0	9	1	1	1	4	8	6	0	3	0	4	0	25
OTU_1807	0	0	5	0	0	0	0	0	0	0	2	0	0	0	0	3	0	0	1	1	16	0	0	0	0	0	0	0	0	0	0	27	0	0	4	0	0	0	0	0	1	0	10	0	0	0	0	0	0
OTU_1830	0	0	0	0	0	0	0	0	0	0	0	0	0	0	0	0	0	0	0	0	0	0	0	0	0	0	0	0	0	0	0	0	0	0	1	0	0	0	0	0	0	0	1	0	0	0	0	0	0
OTU_1845	0	0	0	0	0	0	0	0	0	0	0	0	0	0	0	0	0	0	0	0	0	0	0	0	0	0	0	0	0	0	0	0	0	0	1	0	0	0	1	0	0	0	1	0	0	0	0	0	0
OTU_1849	0	0	0	0	0	0	0	0	1	0	0	0	0	0	0	0	0	0	0	0	0	0	0	0	0	0	0	0	0	0	0	0	0	0	16	0	0	0	0	0	0	0	10	0	0	0	0	0	0
OTU_1894	0	0	0	0	0	0	0	0	0	0	0	0	0	0	0	0	0	0	0	0	0	0	0	0	0	0	0	0	0	0	0	0	0	0	18	0	0	0	0	0	0	0	8	0	0	0	0	0	0
OTU_1907	0	0	0	0	0	0	0	0	1	0	0	0	0	0	0	0	0	0	0	0	0	0	0	0	0	0	0	0	0	0	0	0	0	0	4	0	0	0	0	0	0	0	2	0	0	0	0	0	0
OTU_1954	0	0	0	0	0	0	0	0	0	0	0	0	0	2	0	0	0	0	0	0	1	0	0	0	0	0	0	0	0	0	0	0	0	0	0	0	0	0	0	0	0	0	2	0	0	0	1	0	0
OTU_1974	0	0	0	0	0	0	0	0	0	0	0	0	0	0	0	0	0	0	0	0	0	0	0	0	0	0	0	0	0	0	0	0	0	0	0	0	0	0	0	0	0	0	2	0	0	0	0	0	0
OTU_2022	0	0	0	0	0	0	0	0	0	0	0	0	0	0	0	0	0	0	0	0	0	0	0	0	0	0	0	0	0	0	0	0	0	0	1	0	0	0	0	0	0	0	2	0	0	0	0	0	0
OTU_2029	0	0	0	0	0	0	0	0	0	0	0	0	0	0	0	0	0	0	0	0	0	0	0	0	0	0	0	0	0	0	0	0	0	0	0	0	0	0	0	0	0	0	2	0	0	0	0	0	0
OTU_2031	0	0	0	0	0	0	1	0	0	0	0	0	0	0	0	1	0	0	0	0	3	0	0	0	0	0	0	0	0	0	0	8	0	0	1	0	0	1	0	0	0	0	0	0	0	0	0	0	0
OTU_2033	0	0	0	0	0	0	0	0	0	0	2	0	0	1	0	0	0	0	0	0	0	0	0	0	0	0	0	0	0	0	0	2	1	0	0	0	0	2	0	0	0	0	1	0	0	0	0	0	0
OTU_2039	0	0	0	0	0	0	0	0	0	0	1	0	0	2	0	0	0	0	0	0	0	0	0	0	0	0	0	0	0	0	0	0	0	0	0	1	0	0	0	0	0	0	2	0	0	0	0	0	0
OTU_2044	0	0	0	0	0	0	0	0	0	0	0	0	0	0	0	0	0	0	0	1	1	1	1	0	0	0	0	0	0	0	1	0	0	0	0	0	1	0	0	1	2	0	0	0	0	0	0	0	0
OTU_2053	0	0	0	0	0	0	0	0	0	0	0	0	0	1	0	0	0	0	0	0	0	0	0	0	0	0	0	0	0	0	0	0	0	0	0	0	0	0	0	0	0	0	1	0	0	0	0	0	1
OTU_2082	0	0	0	0	0	0	0	0	0	0	0	0	0	0	0	0	0	0	0	0	0	0	0	0	0	0	0	1	0	0	0	1	0	0	0	0	0	0	0	0	1	0	1	0	0	0	0	0	0
OTU_2091	0	0	0	0	0	0	0	0	0	0	0	0	0	0	0	0	0	0	0	0	0	0	0	0	0	0	0	0	0	0	0	0	0	0	0	0	0	1	0	0	0	0	1	0	0	0	0	0	0
OTU_2095	0	0	0	0	0	0	0	0	0	0	0	0	0	0	0	0	0	0	0	0	1	0	0	0	0	0	0	1	0	0	0	0	0	0	0	0	0	0	0	0	0	0	1	0	0	0	0	0	0
OTU_2109	0	0	0	0	0	0	0	0	0	0	0	0	0	0	0	0	0	0	0	0	0	0	0	0	0	0	0	0	0	0	0	0	0	0	0	0	0	0	0	0	0	0	1	0	0	0	0	0	0
OTU_2114	0	0	0	0	0	0	0	0	2	0	0	0	0	0	0	0	0	0	0	0	0	0	0	0	0	0	0	0	0	0	0	0	0	0	30	0	0	0	0	0	0	0	4	0	0	0	0	0	0
OTU_2136	0	0	0	0	0	0	0	0	0	0	0	3	1	0	0	0	0	0	0	0	0	0	0	0	0	0	0	0	0	1	0	0	0	0	0	0	0	0	0	0	0	0	1	4	0	0	0	0	5
OTU_2206	0	0	0	0	0	0	0	0	0	0	0	0	0	0	0	0	0	0	0	0	0	0	0	0	0	0	0	0	0	0	0	0	0	0	0	0	0	0	1	0	0	0	1	0	0	0	0	0	0
OTU_2211	0	0	0	0	0	0	0	0	1	0	0	0	0	0	0	0	0	0	0	0	0	0	0	0	0	0	0	0	0	0	0	0	0	0	0	0	0	0	0	0	0	0	1	0	0	0	0	0	0
OTU_2246	0	0	0	0	0	0	0	0	0	0	0	0	0	0	0	0	0	0	0	0	0	0	0	0	0	0	0	0	0	0	0	0	0	0	0	0	0	0	0	0	0	1	1	0	0	0	0	0	0
OTU_2249	0	0	0	0	0	0	0	0	0	0	0	0	0	0	0	0	0	0	0	0	0	0	0	0	0	0	1	0	0	0	0	0	0	0	0	0	0	0	0	0	0	0	1	0	0	0	0	0	0
OTU_2265	0	0	0	0	0	0	0	0	0	0	0	0	0	0	0	0	0	0	0	0	0	0	0	0	0	0	0	1	0	0	0	0	0	0	0	0	1	0	0	1	0	0	1	0	0	0	0	0	1
OTU_2279	0	0	0	0	0	0	4	0	3	0	0	0	3	4	0	2	0	2	0	0	4	0	7	0	4	1	12	2	0	0	1	2	2	0	3	0	7	2	1	1	0	1	8	0	9	0	3	0	9
OTU_2293	0	0	0	0	0	0	0	0	0	0	0	0	0	0	0	0	0	0	0	0	0	0	0	0	0	0	0	0	0	0	0	0	1	0	0	0	0	0	0	0	0	0	1	0	0	0	0	0	0
OTU_2318	0	0	0	0	0	0	0	0	1	0	0	0	0	0	0	0	0	0	0	0	0	0	0	0	0	0	0	0	0	0	0	0	0	0	24	0	0	0	0	0	0	0	5	0	0	0	0	0	0
OTU_2336	0	0	0	0	0	0	0	0	0	0	0	0	0	1	0	0	0	0	0	0	0	0	0	0	0	0	0	1	0	0	0	0	1	0	0	0	0	0	0	0	0	0	1	0	0	0	0	0	0
OTU_2353	0	0	0	0	0	0	0	1	0	0	0	2	0	2	0	0	0	1	1	0	2	0	0	0	1	0	0	2	0	1	0	5	0	0	0	1	1	0	0	0	0	0	1	0	0	0	0	0	0
OTU_2371	0	0	0	0	0	0	0	0	0	0	0	0	0	0	0	0	0	1	0	0	1	0	0	0	0	0	0	0	0	0	0	0	0	0	0	0	0	0	0	0	0	0	2	0	0	0	0	0	0
OTU_2381	2	0	0	0	3	3	0	0	0	0	0	2	3	16	0	0	0	1	5	0	7	0	0	0	0	0	0	0	0	1	0	2	0	0	0	3	0	0	1	0	0	0	3	1	0	0	0	0	0
OTU_2398	0	0	0	0	0	0	0	0	0	0	0	0	0	0	0	1	0	0	0	0	1	0	0	0	0	0	0	0	0	1	0	4	1	0	1	0	0	0	0	0	0	0	3	0	0	0	0	0	0
OTU_2440	0	0	0	0	0	0	0	0	0	0	0	0	0	1	0	0	0	0	0	0	0	0	0	0	0	0	0	0	0	0	0	0	0	0	0	0	0	0	0	0	0	0	1	0	0	0	0	0	0
OTU_2445	0	0	4	0	0	0	0	0	0	0	0	0	1	0	0	0	0	1	0	0	0	1	0	0	0	0	0	0	0	0	2	0	0	0	0	0	0	0	0	1	1	0	1	0	0	0	0	0	0
OTU_2447	0	0	0	0	0	0	0	0	0	0	0	0	0	0	0	0	0	0	0	0	0	0	0	0	0	0	0	0	0	0	0	0	0	0	0	0	0	0	0	0	0	0	1	0	0	0	0	0	1
OTU_2536	0	0	0	0	0	0	0	0	0	0	0	0	0	1	0	0	0	0	0	0	0	0	0	0	0	0	0	0	0	0	0	0	2	0	0	0	0	0	0	0	0	0	1	0	0	0	0	0	0
OTU_2538	0	0	0	0	0	0	0	0	0	0	0	0	2	0	0	0	0	0	0	0	0	0	0	0	0	0	0	0	0	0	0	0	0	0	0	0	0	0	0	0	0	0	1	0	0	0	0	0	0
OTU_2540	0	0	0	0	0	0	0	0	0	0	0	0	0	0	0	0	0	0	1	0	0	0	0	0	0	0	0	0	0	0	0	0	0	0	0	0	0	0	0	0	0	0	1	0	0	0	0	0	0
OTU_2575	0	0	0	0	0	0	0	0	0	0	0	0	0	5	0	0	0	0	0	0	0	0	0	0	0	0	0	4	0	0	0	0	0	0	0	1	0	0	0	0	0	0	2	0	0	0	0	0	0
OTU_2578	0	0	0	0	0	0	0	0	0	0	0	0	0	0	0	0	0	0	0	0	0	0	0	0	0	0	0	1	0	0	0	0	0	0	0	0	0	0	0	0	0	0	1	0	0	0	0	0	0
OTU_2584	0	0	0	0	0	0	0	0	0	0	0	0	0	0	0	0	0	0	0	0	0	0	0	0	0	0	0	0	0	0	0	0	0	0	4	0	0	0	0	0	0	0	1	0	0	0	0	0	0
OTU_2589	0	0	0	0	0	0	0	0	0	0	0	0	0	0	0	0	0	0	0	0	0	0	0	0	0	0	0	0	0	0	0	0	0	0	0	0	0	0	0	0	0	0	1	0	0	0	0	0	0
OTU_2598	0	0	0	0	0	0	0	0	0	0	0	0	0	1	0	0	0	0	0	0	0	0	0	0	0	0	0	0	0	0	1	0	0	0	0	0	0	0	0	0	0	1	1	0	0	0	0	0	0
OTU_2602	0	0	0	0	0	0	0	0	2	0	0	0	0	0	0	0	0	0	0	0	0	0	0	0	0	0	0	0	0	0	0	0	0	0	64	0	0	0	0	0	0	0	4	0	0	0	0	0	0
OTU_2604	0	0	0	0	0	0	0	0	0	0	0	0	0	0	0	0	0	0	0	0	0	0	0	0	0	0	0	1	0	0	0	0	0	0	0	0	0	1	0	0	0	0	1	0	0	0	0	0	0
OTU_2624	0	0	0	0	0	0	0	0	0	0	0	0	0	1	0	0	0	0	0	0	0	0	0	0	0	0	0	0	0	0	0	0	0	0	0	0	0	0	0	0	0	0	1	0	0	0	0	0	0
OTU_2648	0	0	0	0	0	0	0	0	0	0	0	0	0	0	0	1	0	0	0	0	0	0	0	0	0	0	0	0	0	0	0	0	0	0	0	0	0	0	0	0	0	0	1	0	0	0	0	0	0
OTU_2677	0	0	0	0	0	0	0	0	0	0	1	0	0	0	0	0	0	0	0	0	0	0	0	0	0	0	0	0	0	0	0	0	1	0	0	0	0	0	0	0	0	0	3	0	0	0	0	0	0
OTU_2688	0	0	0	0	0	0	0	0	0	0	0	0	0	0	0	0	0	1	0	0	1	0	0	0	0	0	0	1	0	0	0	1	1	0	0	0	0	2	0	0	0	0	5	0	0	0	0	0	0
OTU_2742	0	0	0	0	0	0	0	0	0	0	0	0	0	0	0	0	0	0	0	0	0	0	0	0	0	0	0	0	0	0	0	0	0	0	1	0	0	0	0	0	0	0	1	0	0	0	0	0	0
OTU_2756	0	0	0	0	0	0	0	0	0	0	0	0	0	0	0	0	0	0	0	0	0	0	0	0	0	0	0	0	0	0	0	0	0	0	4	0	0	0	0	0	0	0	1	0	0	0	0	0	0
OTU_2762	0	0	0	0	0	0	0	0	0	0	0	0	0	0	0	0	0	0	0	0	1	0	0	0	0	0	0	0	0	0	0	0	0	0	0	0	0	0	0	0	0	0	1	0	0	0	0	0	0
OTU_2767	0	0	0	0	0	0	1	0	0	0	0	0	0	0	0	0	0	0	0	0	1	0	1	0	0	0	1	0	0	0	0	0	0	0	0	0	0	0	0	0	1	0	1	0	1	0	0	0	0
OTU_2779	0	0	0	0	0	0	0	0	0	0	1	0	0	0	0	0	0	0	0	0	0	0	0	0	0	0	0	0	0	0	0	0	0	0	0	0	0	0	0	0	0	0	1	0	0	0	0	0	0
OTU_2785	0	0	0	0	0	0	0	0	0	0	0	0	0	0	0	0	0	0	0	0	0	0	0	0	0	0	0	0	0	0	0	0	0	0	0	0	0	0	0	0	0	1	1	0	0	0	0	0	0
OTU_2790	0	0	0	0	0	0	0	0	0	0	1	0	1	3	0	1	0	0	0	0	1	0	0	0	0	0	0	1	0	0	0	2	3	0	0	0	0	0	0	0	1	0	1	0	0	0	0	0	0
OTU_2793	0	0	0	0	0	0	0	0	0	0	0	0	0	0	0	0	0	0	0	0	0	0	0	0	0	0	0	2	0	0	0	0	0	0	0	0	0	0	0	0	0	0	1	0	0	0	0	0	0
OTU_2795	0	0	0	0	0	5	0	0	0	0	0	0	1	0	0	1	0	0	0	0	1	0	0	0	0	0	0	1	3	0	1	1	1	0	3	0	3	0	0	3	0	8	0	0	0	0	0	0	0
OTU_2803	0	0	0	0	0	0	0	0	0	0	0	0	0	0	0	0	0	0	0	0	0	0	0	0	0	0	0	0	0	0	0	0	0	0	0	0	0	0	0	0	0	0	1	0	0	0	3	0	0
OTU_2814	0	0	0	0	0	0	0	0	0	0	0	0	0	0	0	0	0	0	0	0	0	0	0	0	0	0	0	0	0	0	0	0	0	0	0	0	0	0	0	0	0	0	1	0	0	0	0	0	0
OTU_2821	9	0	0	0	20	5	0	1	0	0	1	0	0	0	0	0	12	0	0	5	0	0	0	0	0	1	2	0	0	0	0	0	0	0	0	1	1	0	7	0	0	3	0	4	0	0	0	0	0
OTU_2827	0	0	0	0	0	0	0	0	0	0	0	0	0	0	0	0	0	0	0	0	0	0	0	0	0	0	0	0	0	0	0	0	0	0	0	0	0	0	0	0	0	0	0	13	0	0	0	0	0
OTU_2832	0	0	0	0	0	0	0	1	0	0	0	0	0	0	0	0	0	0	0	0	0	0	0	0	0	0	0	0	0	0	0	0	0	0	0	0	0	0	0	0	0	0	0	2	0	0	0	0	0
OTU_2839	0	0	0	0	0	0	0	0	0	0	0	0	0	0	0	0	0	0	0	0	0	0	0	0	0	0	0	0	0	0	0	0	0	0	0	0	0	0	0	0	0	0	0	2	0	0	0	0	0
OTU_2855	0	0	1	0	29	1	8	0	5	0	16	0	11	5	0	6	0	10	1	72	4	0	0	73	16	0	0	1	26	0	4	0	41	2	5	0	40	0	5	1	0	1	0	20	14	14	14	0	0
OTU_2938	0	0	0	0	0	0	0	0	0	0	0	0	0	0	0	0	0	0	0	0	0	0	0	0	0	0	0	0	0	0	0	0	0	0	0	0	0	0	0	0	0	0	0	1	0	0	0	0	0
OTU_2940	0	0	0	0	0	0	0	0	0	0	0	0	0	0	0	0	0	0	0	0	0	0	0	0	0	0	0	0	0	0	0	0	0	0	0	0	0	0	0	0	0	0	0	1	1	0	0	0	0
OTU_2972	0	0	0	0	0	1	0	0	0	0	0	0	0	0	0	0	0	0	0	0	0	0	0	0	0	0	0	0	0	0	0	0	0	0	0	0	0	0	0	0	0	0	0	2	0	0	0	0	3
OTU_2980	0	0	0	0	0	0	0	0	0	0	0	0	0	0	0	0	0	0	0	0	0	0	0	0	0	0	0	0	0	0	0	0	0	0	0	0	1	0	0	0	0	0	0	2	0	0	0	0	0
OTU_2982	0	0	0	0	0	0	0	0	0	0	0	0	0	0	0	0	0	1	0	0	0	0	0	0	0	0	0	0	0	0	1	0	1	0	0	0	0	0	0	0	0	11	0	13	0	0	0	0	0
OTU_2995	0	0	0	0	0	0	0	0	0	0	0	0	0	0	0	0	0	0	0	0	0	1	0	0	0	0	0	0	0	0	0	0	0	0	0	0	0	0	0	0	0	0	0	2	0	0	0	0	0
OTU_3015	0	0	0	0	0	0	0	0	0	0	0	0	0	0	0	0	0	0	0	0	0	0	0	0	0	0	0	0	0	0	0	0	0	0	0	0	0	0	0	0	0	0	0	9	0	0	0	0	0
OTU_3022	0	0	0	0	1	0	0	0	0	0	0	0	0	0	0	0	0	0	0	0	0	0	0	0	0	0	0	0	0	0	0	0	0	0	0	0	0	0	0	0	0	0	0	1	0	0	0	0	0
OTU_3058	0	0	0	0	0	0	0	0	0	0	0	0	0	0	0	0	0	0	0	0	0	2	0	0	0	0	0	0	0	0	0	0	0	0	0	0	0	0	0	0	0	0	0	1	0	0	0	0	0
OTU_3063	0	0	0	0	0	0	0	0	0	0	0	0	0	0	0	0	0	0	0	0	0	0	0	0	0	0	0	0	0	0	0	0	0	0	0	0	0	0	0	0	0	0	0	3	0	0	0	0	0
OTU_3094	0	0	0	0	0	0	0	0	0	0	0	0	0	0	0	0	0	0	0	0	0	0	0	0	0	0	0	0	0	0	0	0	0	0	1	0	0	0	0	0	0	0	0	4	0	0	0	0	0
OTU_3095	0	0	0	0	0	0	0	0	0	0	0	0	0	0	0	0	0	0	0	0	0	0	0	0	0	0	0	0	0	0	0	0	0	0	0	0	0	0	0	0	0	0	0	2	0	0	0	0	0
OTU_3143	0	0	0	0	0	0	0	0	0	0	0	0	0	0	0	0	0	0	0	0	1	2	0	0	0	0	0	0	0	0	0	0	0	0	0	0	0	0	0	0	0	0	0	1	0	0	0	0	0
OTU_3181	0	0	0	0	0	0	0	0	0	0	0	0	0	0	0	0	0	0	0	0	0	0	0	0	0	0	0	0	0	0	0	0	0	0	0	0	0	0	0	0	0	0	0	2	0	0	0	0	0
OTU_3220	0	0	0	0	0	0	0	0	0	0	0	0	0	0	1	0	0	0	0	0	0	0	0	0	0	0	0	0	0	0	0	0	0	0	0	0	0	0	0	0	0	0	0	1	0	0	0	0	0
OTU_3251	0	0	0	0	0	0	0	0	0	0	0	0	0	0	0	0	0	0	0	0	0	0	0	0	0	0	0	0	0	0	0	0	0	0	0	0	0	0	0	0	0	0	0	29	0	0	0	0	0
OTU_3335	0	0	0	0	0	0	0	0	0	0	0	0	0	0	0	0	0	0	0	0	0	0	0	0	0	0	0	0	0	0	0	0	0	0	0	0	0	0	0	0	0	0	0	5	0	0	0	0	0
OTU_3350	0	0	0	0	0	0	0	0	0	0	0	0	0	0	0	0	0	0	0	0	0	0	0	1	0	0	0	0	1	0	0	0	0	0	0	0	0	0	0	0	0	0	0	1	0	0	0	0	0
OTU_3361	0	0	0	0	0	0	0	0	0	0	0	0	0	0	0	0	0	0	0	0	0	0	0	0	0	0	0	0	0	0	0	0	0	0	0	0	0	0	0	0	0	0	0	2	0	0	0	0	1
OTU_3377	0	0	0	0	0	3	0	0	0	0	0	0	0	0	0	0	0	0	0	0	0	0	0	0	0	0	0	0	0	2	0	0	0	0	0	0	0	0	1	0	0	0	0	1	0	0	0	0	0
OTU_3381	0	0	0	0	0	0	0	0	0	0	0	0	0	0	0	1	0	0	0	0	0	0	0	0	0	0	0	0	0	0	0	0	0	1	0	0	0	0	0	0	0	0	0	1	0	0	0	0	0
OTU_3524	0	0	0	0	0	0	0	0	0	0	0	0	0	0	0	0	0	0	0	1	0	0	0	0	0	0	0	0	0	0	0	0	0	0	0	0	0	0	0	0	0	0	0	1	0	0	0	0	0
OTU_3525	0	0	0	0	0	0	1	0	0	0	0	0	0	0	0	0	0	0	0	0	0	0	0	1	0	0	0	0	0	0	0	0	0	0	0	0	0	0	0	0	0	0	0	5	0	0	1	0	0
OTU_3617	0	0	0	0	0	0	0	0	0	0	0	0	0	0	0	0	1	0	0	0	0	0	0	0	0	0	0	0	0	0	0	0	0	0	0	0	0	0	0	0	0	0	0	1	0	0	0	0	0
OTU_3634	0	0	0	0	0	0	4	0	0	0	0	0	0	0	0	0	0	0	0	0	0	0	0	0	0	0	0	1	0	0	0	1	0	0	0	0	5	0	0	0	0	0	0	1	0	0	0	0	0
OTU_3705	0	0	0	0	0	0	0	0	0	0	0	0	0	0	0	0	0	0	0	0	0	0	0	0	0	0	0	0	0	0	0	1	0	0	0	1	0	0	0	0	0	0	0	1	0	0	0	0	0
OTU_3778	0	0	0	0	0	0	0	0	0	0	0	0	0	0	0	0	0	0	0	0	0	0	0	0	0	0	0	0	0	0	0	0	1	0	0	0	0	0	0	0	0	0	0	1	0	0	0	0	0
OTU_3801	0	0	0	0	0	0	0	0	0	0	0	0	0	0	0	0	0	0	0	0	1	4	0	0	0	0	0	0	0	0	0	0	0	0	0	0	0	0	0	0	0	0	0	4	0	0	0	0	1
OTU_3816	0	0	0	0	0	0	0	0	0	0	0	0	0	0	0	0	0	0	0	0	0	0	0	0	0	0	0	0	0	0	0	0	0	0	0	0	0	0	0	0	0	0	0	2	0	0	0	0	0
OTU_3848	0	0	0	0	0	0	0	0	0	0	0	0	0	0	0	3	0	0	0	0	12	77	0	0	0	0	0	0	0	0	0	2	22	1	1	0	0	0	0	0	0	0	0	42	20	0	0	0	32
OTU_3856	0	0	0	0	0	0	0	0	0	0	0	1	0	0	0	0	0	0	0	0	0	0	0	0	0	0	0	0	1	0	0	0	0	0	0	0	0	0	0	0	0	0	0	2	0	0	0	0	0
OTU_3857	0	0	0	0	0	0	0	0	0	0	0	0	0	0	0	0	0	0	0	1	0	0	0	0	0	0	0	0	0	0	0	0	0	0	2	0	0	0	0	0	0	0	0	1	0	0	0	0	0
OTU_3858	0	0	0	0	0	0	0	0	0	0	0	0	0	0	0	0	0	0	1	0	0	0	0	0	0	0	0	0	0	1	0	0	0	0	0	0	0	0	0	0	0	0	0	1	0	0	1	0	0
OTU_3865	0	0	0	0	1	0	0	0	0	0	0	0	0	0	0	0	0	0	0	0	0	0	0	0	0	0	0	0	0	0	0	0	0	0	0	0	1	0	0	0	0	0	0	4	0	0	0	0	0
OTU_4048	0	0	0	0	0	0	0	1	0	0	0	0	0	0	0	0	0	0	0	0	0	0	0	0	0	0	0	0	0	0	0	0	0	0	0	0	0	0	0	0	0	0	0	5	0	0	0	0	0
OTU_4068	0	0	0	0	0	0	0	0	0	0	0	0	0	0	0	0	0	0	0	0	0	0	0	2	1	1	0	0	0	0	0	0	0	0	0	0	0	0	0	0	0	0	0	1	0	0	0	0	0
OTU_4142	0	0	0	0	0	0	0	0	0	0	0	0	0	0	0	0	0	0	0	0	0	0	0	0	0	0	0	0	0	0	0	0	0	0	0	0	0	0	0	0	0	0	0	3	0	0	0	0	0
OTU_4286	0	0	0	0	0	0	0	0	0	0	0	0	0	0	0	0	0	0	0	0	0	0	0	1	0	0	0	0	0	0	0	0	0	0	0	0	0	0	0	0	0	0	0	1	0	0	0	0	0
OTU_4376	0	0	0	0	0	0	0	0	0	0	0	0	0	0	0	0	0	0	0	0	0	0	0	0	0	0	0	0	0	0	0	0	0	0	0	0	0	0	1	0	0	0	0	1	1	0	0	0	0
OTU_4386	0	0	0	0	0	0	0	0	0	0	0	0	0	0	0	0	0	0	0	0	0	1	0	0	1	0	0	0	0	0	0	0	0	0	0	0	0	0	0	0	0	0	0	0	0	0	0	0	0
OTU_4479	0	0	0	0	0	0	0	0	0	0	0	6	0	0	0	0	0	1	4	0	0	0	0	0	0	0	0	0	0	2	0	0	0	0	0	0	0	0	0	0	0	0	0	1	1	0	0	0	9
OTU_4495	0	0	0	0	2	0	0	0	0	0	0	0	0	0	0	0	0	0	0	2	1	0	0	0	1	0	0	0	0	0	0	0	0	0	0	0	0	0	0	0	0	0	0	1	0	0	0	0	0
OTU_4595	0	0	0	0	0	0	0	0	0	0	0	1	0	0	0	0	0	0	0	0	0	0	0	0	0	0	0	0	0	1	0	0	0	0	0	0	0	0	0	0	0	0	0	1	0	0	0	0	2
OTU_4606	0	0	0	0	0	0	0	0	0	0	0	0	0	0	0	0	0	0	0	0	1	4	0	0	0	0	0	0	0	0	0	0	3	0	0	0	0	0	0	0	0	0	0	1	1	0	0	0	0
OTU_4673	0	0	0	0	1	0	1	1	13	0	0	30	0	0	0	0	0	8	0	34	2	7	0	0	0	0	0	3	0	0	0	0	0	0	0	0	1	0	0	0	0	0	0	0	3	0	6	0	7
OTU_4708	0	0	0	0	0	0	0	0	0	0	0	0	0	0	0	0	0	0	0	0	0	0	0	0	0	0	0	0	0	0	0	0	0	0	0	0	0	0	0	0	0	0	0	0	0	0	2	0	0
OTU_4712	0	0	0	0	0	0	0	0	0	0	0	0	0	11	0	1	0	0	0	0	0	0	0	0	0	0	0	9	0	0	0	3	1	0	0	0	0	0	0	0	0	0	0	0	0	0	24	0	0
OTU_4723	0	0	0	0	0	0	0	0	0	0	0	0	0	0	0	0	0	0	0	0	0	0	0	0	1	0	0	0	0	0	0	0	0	0	0	0	0	0	0	0	0	0	0	0	0	0	2	0	0
OTU_4726	0	0	0	0	0	0	0	0	0	0	0	0	0	0	0	0	0	0	0	0	0	0	0	0	0	0	0	0	1	0	0	0	0	0	0	0	0	0	0	0	0	0	0	0	0	0	2	0	0
OTU_4740	0	0	0	0	0	10	0	67	0	24	0	0	0	0	0	0	0	2	1	2	1	0	2	0	0	0	0	0	0	4	0	0	0	0	0	0	5	0	0	0	0	2	0	0	7	14	2	0	0
OTU_4747	0	0	0	0	0	0	0	0	0	0	0	0	0	0	14	0	0	0	0	0	0	0	0	0	0	0	0	0	0	0	0	0	0	0	0	0	0	0	0	0	0	46	0	0	0	0	1	0	0
OTU_4749	0	0	0	0	0	0	0	0	0	0	0	0	0	0	0	0	0	0	0	0	0	0	0	0	0	0	0	0	0	0	0	0	0	0	0	0	0	0	0	0	0	0	0	0	0	0	2	0	0
OTU_4767	0	0	0	0	0	0	0	0	0	0	0	0	0	0	0	0	0	0	0	0	0	0	0	0	0	0	0	3	0	0	0	0	0	0	0	1	0	0	0	0	0	0	0	0	0	0	1	0	0
OTU_4770	0	0	0	0	0	0	0	0	0	0	0	0	0	2	0	0	0	0	0	0	0	0	0	0	0	0	0	0	0	0	0	0	0	0	0	1	0	0	0	0	0	0	0	0	0	0	2	0	0
OTU_4777	0	0	0	0	0	0	0	0	0	0	0	0	16	4	0	0	0	1	0	0	0	0	0	0	0	0	0	0	0	0	0	7	3	0	0	0	0	0	0	0	3	0	0	0	0	0	6	0	0
OTU_4788	0	0	0	0	0	0	0	0	0	0	0	0	0	1	0	1	0	0	0	0	0	0	0	0	0	0	0	1	0	0	0	0	0	0	0	0	0	0	0	0	0	0	0	0	0	0	3	0	0
OTU_4789	0	0	0	0	0	0	0	0	0	0	0	0	0	0	0	0	0	0	0	0	0	0	0	0	0	0	0	1	0	0	0	0	0	0	0	1	0	0	0	0	0	0	0	0	0	0	1	0	0
OTU_4791	0	0	0	0	0	0	1	0	0	0	0	0	1	3	0	1	0	0	0	0	0	0	0	0	0	0	0	4	0	0	0	2	2	0	0	0	0	0	0	0	0	0	0	0	0	0	3	0	0
OTU_4793	0	0	0	0	0	0	1	0	0	0	0	0	7	21	0	8	0	0	0	0	28	0	0	0	0	0	0	78	0	0	0	6	15	0	0	54	0	0	0	0	0	0	0	0	0	0	255	0	0
OTU_4807	9	0	0	0	0	0	3	0	0	0	0	3	0	0	0	12	0	1	67	75	0	36	0	0	0	0	0	4	5	0	16	0	0	0	0	0	0	0	0	0	0	18	0	0	4	0	13	0	13
OTU_4835	0	0	0	0	0	0	0	0	0	0	0	0	0	1	0	0	0	0	0	0	1	0	0	0	0	0	0	0	0	0	0	0	0	0	0	1	0	0	0	0	0	0	0	0	0	0	2	0	0
OTU_4842	0	0	0	0	0	0	0	0	0	0	1	0	0	0	0	0	0	0	0	0	0	0	0	0	0	0	0	0	0	0	0	1	0	0	0	0	0	0	0	0	0	0	0	0	0	0	1	0	0
OTU_4856	0	0	0	0	0	0	0	1	0	1	0	0	0	0	0	0	0	0	0	0	0	0	0	0	0	0	0	0	0	0	0	0	0	0	0	0	0	0	0	0	0	0	0	0	0	0	1	0	0
OTU_4869	0	0	0	0	0	0	0	0	0	0	0	0	0	0	0	0	0	0	0	0	0	0	0	0	0	0	0	0	0	0	0	0	0	0	0	0	0	0	0	0	0	0	0	0	0	0	2	0	0
OTU_4887	0	0	0	0	0	0	0	0	0	0	0	0	0	0	0	0	0	0	0	0	0	0	0	0	0	0	0	6	0	0	0	0	0	0	0	0	0	0	0	0	0	0	0	0	0	0	4	0	0
OTU_4897	0	0	0	0	0	0	0	0	0	0	0	0	0	0	0	0	0	0	0	0	1	0	0	0	0	0	0	0	0	0	0	0	1	0	0	0	0	0	0	0	0	0	0	0	0	0	1	0	0
OTU_4908	0	0	0	0	0	0	0	0	0	0	0	0	0	0	0	1	0	0	0	0	1	0	0	0	0	0	1	0	0	0	0	0	0	0	0	0	0	0	0	0	0	0	0	0	0	0	1	0	0
OTU_4932	0	0	0	0	0	0	0	0	0	0	0	0	0	0	0	0	0	0	0	0	1	0	0	0	0	0	0	0	0	0	0	0	0	0	0	0	0	0	0	0	0	0	0	0	0	0	1	0	0
OTU_4957	0	0	0	0	0	0	0	0	0	0	0	0	0	0	0	0	0	1	0	0	0	0	0	0	0	0	0	0	0	0	0	0	0	0	0	0	0	0	0	0	0	0	0	0	0	0	1	0	0
OTU_4964	0	0	0	0	0	0	0	0	0	0	0	0	0	1	0	0	0	0	0	0	0	0	0	0	0	0	0	1	0	0	0	0	0	0	0	0	0	0	0	0	0	0	0	0	0	0	1	0	0
OTU_4983	0	0	0	0	0	0	0	0	0	0	0	0	0	0	0	0	0	0	0	0	0	0	0	1	0	0	0	0	0	0	0	0	0	1	0	0	0	0	0	0	0	0	0	0	0	0	1	0	0
OTU_5000	0	0	0	0	0	0	0	0	0	0	0	0	0	0	0	0	0	0	0	0	0	0	0	0	0	0	0	4	0	0	0	0	0	0	0	0	0	0	0	0	0	0	0	0	0	0	2	0	0
OTU_5023	0	0	0	0	0	0	0	0	0	0	0	0	0	0	0	0	0	0	0	0	0	0	0	1	0	0	0	0	0	0	0	0	0	0	0	0	0	0	0	0	0	0	0	0	0	0	3	0	0
OTU_5034	0	0	0	0	0	0	0	0	0	0	0	0	0	0	0	0	0	0	0	0	0	0	0	0	0	0	0	0	1	0	0	0	0	0	0	0	0	0	0	0	0	0	0	0	0	0	1	0	0
OTU_5038	0	0	0	0	0	0	0	0	0	0	0	0	0	0	0	0	0	0	0	0	0	0	0	0	0	0	0	0	0	0	0	0	0	0	0	1	0	0	0	0	0	0	0	0	0	0	1	0	0
OTU_5072	0	0	0	0	0	0	0	0	0	0	0	0	0	0	0	0	0	0	0	0	0	0	0	0	0	0	0	0	0	0	0	0	0	0	1	0	1	1	0	0	0	0	0	0	0	0	1	0	1
OTU_5074	0	0	0	0	0	0	0	0	0	0	0	0	2	0	0	0	0	0	0	0	0	0	0	0	0	0	0	2	0	0	0	0	0	0	0	2	0	0	0	0	0	0	0	0	0	0	3	0	0
OTU_5179	0	0	0	0	0	0	0	0	0	0	0	0	0	0	0	0	0	0	0	1	1	0	0	0	0	0	0	1	0	0	0	0	0	0	0	0	0	0	0	0	0	0	0	0	0	0	2	0	0
OTU_5180	1	12	0	0	0	1	0	2	0	0	54	0	0	0	6	0	0	0	2	0	0	0	0	0	2	0	0	0	0	0	0	0	0	0	0	0	0	1	4	2	0	1	0	0	0	0	2	0	0
OTU_5202	0	0	0	0	0	0	0	0	0	0	0	0	0	0	0	0	0	0	0	0	0	0	0	0	0	0	0	1	0	0	0	0	0	0	0	0	0	0	0	0	0	0	0	0	0	0	2	0	0
OTU_5259	0	0	0	0	0	0	0	0	0	0	0	0	0	0	0	0	0	0	0	0	0	0	0	0	0	0	0	0	0	0	0	0	0	0	0	1	0	0	0	0	0	0	0	0	0	0	1	0	0
OTU_5267	0	0	0	0	0	0	1	0	0	0	0	0	0	0	0	0	0	0	0	0	0	0	0	0	0	0	0	0	0	0	0	0	0	0	0	0	0	0	0	0	0	1	0	0	0	0	1	0	0
OTU_5275	0	0	0	0	0	0	0	0	0	0	0	0	0	0	0	0	0	0	0	0	0	0	0	0	0	0	0	0	0	0	0	1	0	0	0	0	0	0	0	0	0	0	0	0	0	0	1	0	1
OTU_5284	0	0	0	0	0	0	0	0	0	0	0	0	2	2	0	0	0	0	0	0	1	0	0	0	0	0	0	5	0	0	0	0	0	0	0	3	0	0	0	0	0	0	0	0	0	0	4	0	0
OTU_5304	0	0	0	0	0	0	0	2	0	0	0	0	0	0	0	0	0	0	0	0	0	0	0	0	0	0	0	0	0	0	0	0	0	0	0	0	0	0	0	0	0	0	0	0	0	0	1	0	0
OTU_5305	0	0	0	0	0	0	0	0	0	0	0	0	0	0	0	0	0	1	0	1	0	0	0	0	0	0	0	0	0	0	0	0	0	0	0	0	0	0	0	0	0	0	0	0	0	1	1	0	0
OTU_5375	0	0	0	0	0	0	0	0	0	0	0	0	0	0	0	0	0	0	0	0	0	0	0	0	0	0	0	0	0	0	0	0	0	0	0	2	0	0	0	0	0	0	0	0	0	0	1	0	0
OTU_5386	0	0	0	0	0	0	0	0	1	0	0	0	0	0	0	1	0	0	1	0	0	0	0	0	0	0	0	0	0	0	0	0	0	0	0	0	0	0	0	1	0	0	0	0	0	0	1	0	0
OTU_5387	0	0	0	0	0	0	0	2	0	0	0	0	0	0	0	0	0	0	0	0	0	1	0	0	0	0	0	0	1	0	0	0	0	0	0	0	0	0	0	0	0	0	0	0	0	0	1	0	0
OTU_5391	0	0	0	0	0	0	0	0	0	0	0	0	0	0	0	0	0	0	0	0	0	0	0	0	0	0	0	0	0	0	0	0	0	0	0	0	0	0	0	0	1	0	0	0	0	0	1	0	0
OTU_5443	0	0	0	0	0	0	0	3	0	5	0	0	0	0	0	0	0	0	0	0	0	0	0	0	0	0	0	0	0	2	0	0	0	0	0	0	0	0	1	0	0	0	0	0	0	0	0	0	0
OTU_5452	0	0	0	0	0	0	1	0	0	0	0	0	0	0	0	0	0	0	0	0	0	0	0	0	0	0	0	0	0	1	0	0	0	0	0	0	0	0	0	0	0	0	0	0	0	0	0	0	0
OTU_5454	0	0	0	0	0	0	0	0	0	0	0	0	0	0	0	0	0	0	0	0	0	0	0	0	0	0	0	0	0	4	1	0	0	0	0	0	0	0	0	0	0	0	0	0	0	0	0	0	0
OTU_5475	0	0	0	0	0	0	0	6	0	0	0	0	0	0	0	0	0	0	1	0	0	0	0	0	0	0	0	0	0	1	0	0	0	0	0	0	0	0	0	0	0	0	0	0	0	2	0	0	0
OTU_5493	0	0	0	0	0	0	0	0	0	0	0	0	0	0	0	0	0	0	0	0	0	0	0	0	0	0	0	0	0	2	0	0	0	0	0	0	0	0	0	0	0	0	0	0	0	0	0	0	0
OTU_5510	0	0	1	0	0	0	0	0	0	0	0	0	0	0	0	0	0	0	0	0	1	0	0	0	0	0	0	0	0	0	0	1	0	0	0	0	0	0	0	0	0	0	0	0	0	0	0	0	0
OTU_5520	0	0	0	0	0	0	0	0	0	0	0	0	0	0	0	0	0	0	0	0	0	1	0	0	0	0	0	0	0	1	0	0	0	0	0	0	0	0	0	0	0	0	0	0	0	0	0	0	0
OTU_5558	0	0	0	0	0	0	0	0	0	0	0	0	0	0	0	0	0	0	0	0	0	0	0	0	0	0	0	0	0	1	0	1	0	0	0	0	0	0	0	0	0	0	0	0	0	0	0	0	0
OTU_5580	0	0	0	0	0	0	0	3	0	0	0	0	0	0	0	0	0	0	0	0	0	0	0	0	0	0	0	0	6	0	0	0	0	0	0	0	0	0	0	0	0	0	0	0	0	0	0	0	0
OTU_5607	0	0	0	0	0	0	0	0	0	0	0	4	0	0	0	0	0	0	0	0	0	0	0	0	0	0	0	0	0	1	0	0	0	0	0	0	0	0	0	0	0	0	0	0	0	0	0	0	2
OTU_5636	0	0	0	0	0	0	0	0	0	0	0	0	0	0	0	0	0	0	0	0	0	0	0	0	0	0	0	0	0	1	0	0	1	0	0	0	0	0	0	0	0	0	0	0	0	0	0	0	0
OTU_5693	0	0	0	0	0	0	0	0	0	0	0	0	0	0	0	0	0	0	0	0	0	0	0	0	0	0	1	0	0	1	0	0	0	0	0	0	3	0	0	0	0	2	0	0	0	0	0	0	0
OTU_5696	0	0	0	0	0	1	0	0	0	0	0	0	0	0	0	0	0	0	0	0	0	0	0	0	1	0	0	0	0	1	0	0	0	0	0	0	0	0	0	0	0	0	0	0	0	0	0	0	0
OTU_5710	0	0	0	0	0	0	0	0	0	0	0	0	0	0	0	0	0	0	0	0	0	0	0	0	0	0	0	0	0	2	0	0	0	0	0	0	0	0	0	0	0	0	0	0	0	0	0	0	0
OTU_5711	1	0	0	0	0	0	0	0	0	0	0	0	0	0	0	0	0	0	0	0	0	0	0	0	0	0	0	0	0	1	0	0	0	0	0	0	0	0	0	0	0	0	0	0	0	0	0	0	0
OTU_5815	0	0	0	0	0	0	0	0	0	0	0	0	0	0	0	0	0	0	0	0	0	1	0	0	0	0	0	0	0	1	0	0	0	0	0	0	0	0	0	0	0	0	0	0	0	0	0	0	0
OTU_5850	0	0	0	0	0	0	0	0	0	0	0	0	0	0	0	0	0	0	0	0	1	0	0	0	0	0	0	0	0	1	0	0	0	0	0	0	0	0	0	0	0	0	0	0	0	0	0	0	0
OTU_5890	0	0	0	0	0	0	0	0	0	0	0	0	0	0	0	0	0	0	0	0	0	0	0	0	0	0	0	0	0	1	0	0	0	0	0	0	1	0	0	0	0	0	0	0	0	0	0	0	0
OTU_5949	0	0	0	0	0	0	0	0	0	0	0	0	0	0	0	0	0	0	0	0	0	0	0	0	0	0	0	0	0	0	0	0	0	0	0	0	0	0	0	0	0	0	0	0	0	0	0	0	0
OTU_5953	0	0	0	0	0	0	0	0	0	0	0	0	0	0	0	0	0	0	1	0	0	0	0	0	0	1	0	0	0	1	0	0	0	0	0	0	0	0	0	0	0	0	0	0	0	0	0	0	0
OTU_5984	0	0	0	0	0	0	0	0	0	0	0	0	0	0	0	0	0	0	0	0	0	0	0	0	0	0	0	0	0	2	0	0	0	0	0	0	0	0	0	0	0	0	0	0	0	0	0	0	0
OTU_5988	0	0	0	0	0	0	0	0	0	0	0	0	0	0	0	0	0	0	0	0	0	0	0	0	0	0	0	0	1	1	0	0	0	0	0	0	0	0	0	0	0	0	0	0	0	0	0	0	0
OTU_5997	0	0	0	0	0	0	0	0	0	0	0	0	0	0	0	0	0	0	0	0	0	0	0	0	0	0	0	0	0	1	0	0	0	0	0	0	0	0	0	0	0	0	0	0	0	0	0	0	1
OTU_6038	0	0	0	0	0	0	0	0	0	0	0	0	0	0	0	0	0	0	0	0	0	0	0	0	0	0	0	0	0	1	0	0	0	0	0	0	0	0	0	0	0	0	0	0	0	0	0	0	0
OTU_6039	0	1	0	0	0	0	0	0	0	0	0	0	0	0	1	0	0	0	0	0	0	0	0	0	0	0	0	0	0	1	0	0	0	0	0	0	0	1	1	0	0	1	0	0	0	0	0	0	0
OTU_6067	0	2	0	0	0	54	0	0	0	0	0	5	0	0	120	0	0	0	1	1	0	4	1	0	1	0	0	0	0	0	10	13	0	0	0	0	0	0	0	2	0	0	0	0	0	0	0	0	0
OTU_6072	0	0	0	0	0	5	0	0	0	0	0	0	0	0	8	0	0	0	0	0	0	1	0	0	0	0	0	0	0	0	0	4	0	0	0	0	0	0	0	1	0	0	0	0	0	0	0	0	0
OTU_6085	0	0	0	0	0	1	0	0	0	1	0	0	0	0	2	0	0	0	0	0	0	0	0	0	0	0	0	0	0	0	0	0	0	0	0	0	0	0	0	0	0	0	0	0	0	0	0	0	0
OTU_6087	0	0	0	0	0	0	0	0	0	0	0	0	0	0	3	0	0	0	0	0	0	0	0	0	0	0	0	0	0	0	0	0	0	0	0	0	0	0	0	0	0	0	0	0	0	0	0	0	0
OTU_6124	0	0	0	0	0	0	0	0	0	0	0	0	0	0	2	0	0	0	0	0	0	0	0	0	0	0	0	0	0	0	0	0	0	0	0	0	0	0	0	0	0	0	0	0	0	0	0	0	0
OTU_6143	0	0	0	0	0	0	0	0	0	0	0	0	0	0	1	0	0	0	0	0	1	0	0	0	0	0	0	0	0	0	0	0	0	0	0	0	0	0	0	0	0	0	0	0	0	0	0	0	0
OTU_6145	0	0	0	0	0	0	0	0	0	0	0	0	0	0	2	0	0	0	0	0	0	0	0	0	0	0	0	0	0	0	0	0	0	0	0	0	0	0	0	0	0	0	0	0	0	0	0	0	0
OTU_6171	0	0	0	0	0	0	0	0	0	0	0	0	0	0	1	0	0	1	0	0	0	0	0	0	0	0	0	0	0	0	1	0	0	0	0	0	0	0	0	0	0	0	0	0	0	0	0	0	0
OTU_6194	0	0	0	0	0	0	0	0	0	0	0	0	0	0	2	0	0	0	0	0	0	0	0	0	0	0	0	0	0	0	0	0	0	0	0	0	0	0	0	0	0	0	0	0	0	0	0	0	0
OTU_6196	0	0	0	0	0	2	0	0	0	0	0	0	0	0	4	0	0	0	0	0	1	0	0	0	0	0	0	0	0	0	0	0	0	0	0	0	0	0	0	0	0	0	0	0	0	0	0	0	0
OTU_6225	0	0	0	0	0	0	0	0	0	0	0	0	0	0	2	0	0	0	0	0	0	0	0	0	0	0	0	0	0	0	0	0	0	0	0	0	0	0	0	0	0	0	0	0	0	0	0	0	0
OTU_6234	0	0	0	0	0	0	0	0	0	0	0	0	0	0	1	0	0	0	0	0	0	0	0	0	0	0	0	0	0	0	0	0	0	0	0	0	0	0	0	0	0	0	0	0	1	0	0	0	0
OTU_6244	0	0	0	0	0	0	0	0	0	0	0	0	0	0	2	0	0	0	0	0	0	0	0	0	0	0	0	0	0	0	0	0	0	0	0	0	0	0	0	0	0	0	0	0	0	0	0	0	0
OTU_6285	0	0	0	0	0	0	0	0	0	0	0	0	0	0	1	0	0	0	0	0	0	0	0	0	0	0	0	0	0	0	0	0	0	0	0	0	0	0	0	0	0	0	0	0	0	0	0	0	0
OTU_6314	0	0	0	0	0	0	0	0	0	0	0	0	0	0	2	0	0	0	0	0	0	0	0	0	0	0	0	0	0	0	0	0	0	0	0	0	0	0	0	0	0	0	0	0	0	0	0	0	0
OTU_6325	0	0	0	0	0	0	0	0	0	0	0	0	0	0	2	0	0	0	0	0	0	0	0	0	0	0	0	0	0	0	0	0	0	0	0	0	0	0	0	0	0	0	0	0	0	0	0	0	0
OTU_6331	0	0	0	0	0	0	0	0	0	0	0	0	0	0	2	0	0	0	0	0	0	0	0	0	0	0	0	0	0	0	0	0	0	0	0	0	0	0	0	0	0	0	0	0	0	0	0	0	0
OTU_6336	0	0	0	0	0	0	0	0	0	0	0	0	0	0	3	0	0	0	0	0	0	0	0	0	0	0	0	0	0	0	0	0	0	0	0	0	0	0	0	0	0	0	0	0	0	0	0	0	0
OTU_6349	0	0	0	0	0	0	0	0	0	0	0	0	0	0	2	0	0	0	0	0	0	0	0	0	0	0	0	0	0	0	0	0	0	0	0	0	0	0	0	0	0	0	0	0	0	0	0	0	0
OTU_6353	0	0	0	0	1	0	0	0	0	0	0	0	0	0	5	0	0	0	0	0	0	0	0	0	1	1	0	0	0	0	0	0	0	0	0	0	0	0	0	0	0	0	0	0	0	0	0	0	0
OTU_6355	0	0	0	0	0	0	0	0	1	0	0	0	0	0	2	0	1	0	0	0	0	0	0	0	0	0	0	0	0	0	0	0	0	0	0	0	0	0	0	0	0	0	0	0	0	0	0	0	0
OTU_6361	0	0	0	0	0	0	0	0	0	0	0	0	0	0	3	0	0	0	0	0	0	0	0	0	0	0	0	0	0	0	0	0	0	0	0	0	0	1	0	0	0	0	0	0	0	0	0	0	0
OTU_6369	1	0	1	2	0	0	0	0	0	0	0	0	0	0	0	0	0	0	0	0	0	0	0	0	1	0	0	0	0	0	0	0	0	0	0	0	0	0	0	0	0	0	0	0	0	0	0	0	0
OTU_6387	0	0	0	0	0	0	0	0	0	0	0	0	0	0	2	0	0	0	0	0	0	0	0	0	0	0	0	0	0	0	0	1	0	0	0	0	0	0	0	0	0	0	0	0	0	0	0	0	0
OTU_6428	0	0	0	0	0	0	0	0	0	0	0	0	0	0	1	0	0	0	0	0	0	0	1	0	0	0	0	0	0	0	0	0	0	0	0	0	0	0	0	0	0	0	0	0	0	0	0	0	0
OTU_6432	0	0	0	0	0	0	0	0	0	0	0	0	0	0	3	0	0	0	0	0	0	0	0	0	0	0	0	0	0	0	0	0	0	0	0	0	0	0	0	0	0	0	0	0	0	0	0	0	0
OTU_6458	0	0	0	0	0	0	0	0	0	0	0	0	0	0	2	0	0	0	0	0	0	0	0	0	0	0	0	0	0	0	0	0	0	0	0	0	0	0	0	0	0	0	0	0	0	0	0	0	0
OTU_6482	0	0	0	0	0	8	0	0	0	0	0	2	0	0	9	0	0	0	0	0	0	1	0	0	0	0	0	0	0	0	0	0	0	0	0	0	0	0	0	1	0	0	0	0	0	0	0	0	0
OTU_6523	0	0	0	0	0	2	0	0	0	0	0	0	0	0	3	0	0	0	0	0	0	0	0	0	0	0	0	0	0	0	0	0	0	0	0	0	0	0	0	0	0	0	0	0	0	0	0	0	0
OTU_6545	0	0	0	0	0	2	0	0	0	0	0	0	0	0	3	0	0	0	0	0	0	2	0	0	0	0	0	0	0	0	0	0	0	0	0	0	0	0	0	0	0	0	0	0	0	0	0	0	0
OTU_6549	0	0	0	0	0	0	0	0	0	0	0	0	0	0	1	0	0	0	0	0	0	0	0	0	0	0	0	0	0	0	0	0	0	0	0	0	0	0	0	0	0	0	0	0	0	0	0	0	0
OTU_6607	0	0	0	0	0	0	0	0	0	14	0	0	0	0	1	0	0	0	0	0	0	0	0	0	0	1	0	0	0	0	0	0	0	0	0	0	0	0	0	0	0	0	0	0	0	0	0	0	0
OTU_6622	0	0	0	0	0	1	0	0	0	0	0	0	0	0	2	0	0	0	0	0	0	0	0	0	0	0	0	0	0	0	0	1	0	0	0	0	0	0	0	0	0	0	0	0	0	0	0	0	0
OTU_6717	0	0	0	0	0	0	0	0	0	0	0	0	0	0	1	0	0	0	0	0	0	1	0	0	0	0	0	0	0	0	0	0	0	0	0	0	0	0	0	0	0	0	0	0	0	0	0	0	0
OTU_6729	0	0	0	0	0	0	0	0	0	0	0	0	0	0	2	0	0	0	0	0	0	0	0	0	0	0	0	0	0	0	0	0	0	0	0	0	0	0	0	0	0	0	0	0	0	0	0	0	0
OTU_6797	0	0	0	0	0	0	0	0	0	0	0	0	0	0	1	0	0	0	0	0	0	0	0	0	0	0	0	0	0	0	0	0	0	0	0	0	0	0	0	0	0	0	0	0	0	0	0	0	0
OTU_6803	0	0	0	0	0	1	0	0	0	0	0	0	0	0	2	0	0	0	0	0	0	1	0	0	0	0	0	0	0	0	1	0	0	0	0	0	0	0	0	0	0	0	0	0	0	0	0	0	0
OTU_6903	1	2	0	0	0	24	0	0	0	0	0	3	0	0	25	0	0	0	0	1	3	9	3	0	0	0	0	0	0	0	4	11	0	0	0	0	0	0	0	3	0	0	0	0	0	0	0	0	0
OTU_6911	0	0	0	0	0	0	0	0	0	0	0	0	0	0	2	0	0	0	0	0	0	0	0	0	0	0	0	0	0	0	0	0	0	0	0	0	0	0	0	0	0	0	0	0	0	0	0	0	0
OTU_6928	0	0	0	0	0	0	0	0	0	1	0	0	0	0	3	0	0	0	0	0	0	0	0	0	0	0	0	0	0	0	0	0	0	0	0	0	0	0	0	0	0	0	0	0	0	0	0	0	1
OTU_6974	0	0	0	0	0	0	0	0	0	0	0	0	0	0	3	0	0	0	0	1	0	0	0	0	0	0	0	0	0	0	0	0	0	0	0	0	0	0	0	0	0	0	0	0	0	0	0	0	0
OTU_6988	0	0	0	0	0	1	0	0	0	0	0	0	0	0	1	0	0	0	0	0	0	0	0	0	0	0	0	0	0	0	0	0	0	0	0	0	0	0	0	0	0	0	0	0	0	0	0	0	0
OTU_7042	0	0	0	0	0	0	0	0	0	0	0	0	0	0	4	0	0	0	2	0	1	0	0	0	0	0	0	0	0	0	0	0	0	0	0	0	0	0	0	0	0	0	0	0	0	0	0	0	0
OTU_7068	0	0	0	0	0	0	0	0	0	0	0	0	0	0	1	0	0	0	0	0	0	0	0	0	0	0	0	0	0	0	0	0	0	0	0	1	0	0	0	0	0	0	0	0	0	0	0	0	0
OTU_7107	0	0	0	0	0	0	0	0	0	0	0	0	0	0	0	0	0	0	0	0	1	0	0	0	1	0	0	1	1	0	0	0	0	0	0	1	0	1	0	0	0	0	0	0	0	0	0	0	0
OTU_7123	0	0	0	0	0	1	0	0	0	0	0	0	0	0	2	0	0	0	0	0	0	0	0	0	0	0	0	0	0	0	0	1	0	0	0	0	0	0	0	0	0	0	0	0	0	0	0	0	0
OTU_7201	0	0	0	0	0	5	0	0	0	0	0	0	0	1	1	0	0	0	0	0	1	0	0	0	0	0	0	0	0	0	0	0	0	0	0	0	0	0	0	0	0	0	0	0	0	0	0	0	0
OTU_7245	0	0	0	0	0	0	0	4	0	0	0	0	0	0	1	0	0	0	0	0	0	0	0	0	0	0	0	0	0	0	0	0	0	0	0	0	0	0	0	0	0	0	0	0	0	0	0	0	0
OTU_7302	0	0	0	0	0	1	0	0	0	0	0	1	0	0	1	0	0	0	0	1	1	0	0	0	0	0	0	0	0	0	0	0	0	0	0	0	0	0	0	0	0	0	0	0	0	0	0	0	0
OTU_7312	0	0	0	0	0	0	0	0	0	0	0	0	0	0	1	0	1	0	0	0	0	0	0	0	0	0	0	0	0	0	0	0	0	0	0	0	0	0	0	0	0	0	0	0	0	0	0	0	0
OTU_7337	0	0	0	0	0	0	0	0	0	0	0	0	0	0	0	0	1	0	0	0	0	0	0	0	0	0	0	0	0	0	0	0	0	0	0	0	0	0	0	0	0	0	0	0	0	0	0	0	1
OTU_7376	0	0	0	0	0	3	0	0	0	0	0	1	0	0	0	0	0	0	0	0	0	1	0	0	0	0	0	0	0	0	0	0	0	0	0	0	0	0	0	0	0	0	0	0	0	0	0	0	0
OTU_7457	1	1	0	0	0	56	0	0	0	0	0	1	0	3	14	0	0	0	0	3	7	18	3	0	0	0	0	0	0	0	3	18	0	0	0	0	1	0	0	4	0	0	0	0	0	0	0	0	0
OTU_7514	0	0	0	0	0	1	0	0	0	0	0	0	0	0	2	0	0	0	0	0	0	1	0	0	0	0	0	0	0	0	0	1	0	0	0	0	0	0	0	0	0	0	0	0	0	0	0	0	0
OTU_7548	0	0	0	0	0	0	0	0	0	2	0	0	0	0	1	0	0	0	0	0	0	0	0	0	0	0	0	0	0	0	0	0	0	0	0	0	0	0	0	0	0	0	0	0	0	0	0	0	0
OTU_7549	0	0	0	0	0	1	0	0	0	0	0	0	0	0	1	0	0	0	0	0	0	0	0	0	0	0	0	0	0	0	0	0	0	0	0	0	0	0	0	0	0	0	0	0	0	0	0	0	0
OTU_7557	0	0	0	0	0	0	0	0	0	0	0	0	0	0	1	0	0	0	0	0	0	0	1	0	0	0	0	0	0	0	0	0	0	0	0	0	0	0	0	0	0	0	0	0	0	0	0	0	0
OTU_7560	0	0	0	0	0	3	0	0	0	0	0	0	0	0	1	0	0	0	0	0	0	0	0	0	0	0	0	0	0	0	0	0	0	0	0	0	0	0	0	1	0	0	0	0	0	0	0	0	0
OTU_7716	0	0	0	0	0	0	0	0	0	1	0	0	0	0	1	0	0	0	0	0	0	0	0	0	0	0	0	0	0	0	0	0	0	0	0	0	0	0	0	0	0	0	0	0	0	0	0	0	0
OTU_7721	0	0	0	0	0	0	0	0	0	0	0	0	0	0	1	0	0	0	0	0	0	0	0	0	0	0	0	0	0	0	0	0	2	0	0	0	0	0	0	0	0	0	0	0	0	0	0	0	0
OTU_7777	1	0	0	0	0	1	0	0	0	0	0	0	0	0	0	0	0	0	0	0	0	0	0	0	0	0	0	0	0	0	0	0	0	0	0	0	0	0	0	0	0	0	0	0	0	0	0	0	0
OTU_7942	1	0	0	0	0	0	0	0	0	0	0	0	0	0	0	0	0	0	0	0	0	0	0	0	0	0	0	0	0	0	1	0	0	0	0	0	0	0	0	0	0	0	0	0	0	0	0	0	0
OTU_8127	1	0	0	0	0	1	0	1	0	0	0	0	0	0	0	0	0	0	0	0	0	0	0	0	0	0	0	0	0	0	0	0	0	0	0	0	0	0	0	0	0	0	0	0	0	0	0	0	0
OTU_8140	5	0	0	0	0	48	0	0	0	0	6	0	0	0	0	0	0	0	7	9	0	0	0	0	0	0	0	0	0	0	0	0	0	0	0	0	0	0	0	0	0	26	0	0	0	0	0	0	0
OTU_8169	1	0	0	0	0	0	0	0	2	0	0	0	0	0	0	0	0	0	0	0	0	0	0	0	0	0	0	0	0	0	0	0	0	0	29	0	0	0	0	0	0	0	0	0	0	0	0	0	0
OTU_8179	1	0	0	0	0	0	0	0	0	0	0	0	0	0	0	0	0	0	0	0	0	0	0	0	0	0	0	0	2	0	0	0	0	0	0	0	0	0	0	0	0	0	0	0	0	0	0	0	0
OTU_8281	0	0	1	0	3	1	0	0	0	0	0	0	0	0	0	0	1	0	0	0	0	0	0	0	0	0	0	0	0	0	0	0	0	0	0	0	0	0	0	0	0	0	0	0	0	0	0	0	0
OTU_8304	1	0	0	0	0	1	0	0	0	0	0	0	0	0	0	0	0	0	0	0	0	1	0	0	0	0	0	0	0	0	0	0	0	0	0	0	0	0	0	0	0	0	0	0	0	0	0	0	0
OTU_8318	1	0	0	0	0	0	0	0	0	0	0	0	0	0	0	0	1	0	0	0	0	0	0	0	0	0	0	0	0	0	0	0	0	0	0	0	0	0	0	0	0	0	0	0	0	0	0	0	0
OTU_8338	1	0	0	0	0	0	0	0	0	0	0	0	0	0	0	0	0	0	0	0	0	0	0	0	0	0	0	0	0	0	0	0	0	0	0	0	0	0	0	0	0	0	0	0	0	1	0	0	0
OTU_8385	2	0	0	0	0	0	0	0	0	0	0	0	0	0	0	0	0	0	0	0	0	0	0	0	0	0	0	0	0	0	0	0	0	0	0	0	0	0	0	0	0	0	0	0	0	0	0	0	0
OTU_8424	1	0	0	0	0	0	0	0	0	0	0	0	0	0	0	0	0	0	0	0	0	0	0	0	0	0	0	0	0	0	1	0	0	0	0	0	0	0	0	0	0	0	0	0	0	0	0	0	0
OTU_8427	3	0	0	0	0	0	0	0	0	0	0	0	0	0	0	0	0	0	0	0	0	0	0	0	0	0	0	0	0	0	0	0	0	0	0	0	0	0	0	0	0	0	0	0	0	0	0	0	0
OTU_8504	2	0	0	0	0	0	0	0	0	0	0	0	0	0	0	0	0	0	0	0	0	0	0	0	0	0	0	0	0	0	1	0	0	0	0	0	0	0	0	0	0	0	0	0	0	0	0	0	0
OTU_8535	0	0	0	0	1	1	1	1	0	0	0	0	0	0	0	0	0	0	0	1	0	0	0	0	0	0	0	0	0	0	0	0	0	0	0	0	0	0	2	0	0	0	0	0	0	0	0	0	0
OTU_8609	5	0	0	0	1	0	0	0	0	1	0	0	0	0	0	0	0	0	1	0	0	0	1	0	0	2	0	0	0	0	0	0	0	0	0	0	0	0	0	0	0	2	0	0	2	0	0	0	0
OTU_8679	1	0	0	0	0	0	0	0	0	1	0	0	0	0	0	0	0	0	0	0	0	0	0	0	0	0	0	0	0	0	0	0	0	0	0	0	0	0	0	0	0	0	0	0	0	0	0	0	0
OTU_8744	1	0	0	0	1	1	0	0	0	0	0	0	0	0	0	0	0	0	0	0	0	0	0	0	0	0	0	0	0	0	0	0	0	0	0	0	0	0	0	0	0	0	0	0	0	0	0	0	0
OTU_8837	0	0	0	0	0	0	0	0	0	0	1	0	0	0	0	0	2	0	0	0	0	0	0	0	0	0	0	0	0	0	0	0	0	0	0	1	0	0	0	0	0	0	0	0	0	0	0	0	0
OTU_8845	1	0	0	0	0	0	0	0	0	0	0	0	0	0	0	0	0	0	0	0	0	0	0	0	0	0	0	0	1	0	0	0	0	0	0	0	0	0	0	0	0	0	0	0	0	0	0	0	0
OTU_8879	1	0	0	0	1	1	0	0	0	0	0	0	0	0	0	0	0	0	0	0	0	0	0	0	0	0	0	0	0	0	0	0	0	0	0	0	0	0	0	0	0	0	0	0	0	0	0	0	0
OTU_8999	1	0	0	0	0	0	0	0	0	0	0	0	0	0	0	0	0	0	0	0	0	0	0	0	0	0	0	0	0	0	0	0	0	0	0	0	0	0	0	0	0	0	0	0	0	0	0	0	0
OTU_9020	1	0	0	0	1	0	0	0	0	0	0	0	0	0	0	0	0	0	0	0	0	0	0	0	0	0	0	0	0	0	0	0	1	0	0	0	0	0	0	0	1	0	0	0	0	0	0	0	0
OTU_9071	1	0	0	0	0	0	0	0	0	0	0	0	0	0	0	0	0	0	0	0	0	0	0	0	0	0	0	0	0	0	1	0	0	0	0	0	0	0	0	0	0	0	0	0	0	0	0	0	0
OTU_9174	1	0	0	0	0	0	0	0	0	0	0	0	0	0	0	0	0	0	0	0	0	0	1	0	0	0	0	0	0	0	0	0	0	0	0	0	0	0	0	0	0	0	0	0	0	0	0	0	0
OTU_9232	0	0	0	0	0	0	0	1	0	0	0	0	0	0	0	0	0	0	0	0	0	1	0	0	0	0	0	0	0	0	0	0	0	0	0	0	0	0	0	0	0	0	0	0	0	0	0	0	0
OTU_9243	0	0	1	0	0	0	0	0	0	0	0	0	0	0	0	0	0	0	0	0	0	1	0	0	0	0	0	0	0	0	0	0	0	0	0	0	0	0	0	0	0	0	0	0	0	0	0	0	0
OTU_9246	0	0	0	0	0	0	0	0	0	0	0	0	0	0	0	0	0	0	0	0	0	2	0	0	0	0	0	0	0	0	0	0	0	0	0	0	0	0	0	0	0	0	0	0	0	0	0	0	0
OTU_9293	0	1	0	0	0	0	0	0	0	0	0	0	0	0	0	0	0	0	0	0	0	1	1	0	0	0	0	0	0	0	0	0	0	0	0	0	0	0	0	0	0	0	0	0	0	0	0	0	0
OTU_9300	0	0	0	0	0	0	0	0	0	0	0	0	0	0	0	0	0	0	0	0	0	1	0	0	1	0	0	0	0	0	0	0	0	0	0	0	0	0	0	0	0	0	0	0	0	0	0	0	0
OTU_9314	0	0	0	0	0	0	0	0	0	0	0	0	0	0	0	0	0	0	0	0	0	1	0	0	0	0	0	0	1	0	0	0	0	0	0	0	0	0	0	0	0	0	0	0	0	0	0	0	0
OTU_9421	0	0	1	0	0	0	0	0	0	0	0	0	0	0	0	0	0	0	0	0	0	2	0	0	1	0	0	0	0	0	0	0	0	0	0	0	0	0	0	0	0	0	0	0	1	0	0	0	0
OTU_9431	0	0	0	0	0	0	0	0	0	0	0	0	0	0	0	0	0	0	0	0	0	0	0	0	1	0	0	0	0	0	0	0	0	0	0	0	0	1	0	0	0	0	0	0	0	0	0	0	0
OTU_9447	0	0	0	0	0	0	0	1	0	0	0	0	0	0	0	0	0	0	0	0	0	1	0	0	0	0	0	0	0	0	0	0	0	0	0	0	0	0	0	0	0	0	0	0	0	0	0	0	0
OTU_9478	0	0	0	0	0	0	0	0	0	0	0	0	0	0	0	0	0	0	0	0	0	1	0	0	0	0	0	0	0	0	0	0	0	0	0	0	1	0	0	0	0	0	0	0	0	0	0	0	0
OTU_9523	0	0	0	0	0	0	0	0	0	0	0	0	0	0	0	0	0	0	0	0	0	1	0	0	0	0	0	0	0	0	0	0	0	0	0	0	0	0	0	0	0	0	0	0	1	0	0	0	0
OTU_9597	0	0	0	0	0	0	0	0	0	0	0	0	0	0	0	0	0	0	0	0	0	1	0	0	0	0	0	0	0	0	0	0	0	0	0	0	0	0	0	0	0	0	0	0	0	0	0	0	0
OTU_9640	0	0	0	0	0	0	0	0	0	0	0	0	0	0	0	0	0	0	0	0	0	2	0	0	0	0	0	0	0	0	0	0	0	0	0	0	0	0	0	0	0	0	0	0	0	0	0	0	0
OTU_9669	0	0	0	0	0	0	0	0	0	0	0	0	0	0	0	0	0	0	0	0	0	1	0	0	0	0	0	0	1	0	0	0	0	0	0	0	0	0	0	0	0	0	0	0	0	0	0	0	0
OTU_9719	0	0	0	0	0	3	2	0	12	0	0	0	0	0	0	1	4	4	0	19	8	28	0	1	0	0	0	11	0	0	0	3	0	0	0	9	5	0	1	0	0	0	0	0	7	0	0	0	1
OTU_9734	0	0	0	0	0	0	0	0	0	0	0	0	0	0	0	0	0	0	0	0	0	2	0	0	0	0	0	0	0	0	0	0	0	0	0	0	0	0	0	0	0	0	0	0	0	0	0	0	0
OTU_9768	0	0	1	0	0	0	0	0	0	0	0	0	0	0	0	0	0	0	0	0	0	1	0	0	0	0	0	0	0	0	0	0	0	0	0	0	0	0	0	0	0	0	0	0	0	0	0	0	0
OTU_9776	0	0	0	0	0	0	0	0	0	0	0	0	0	0	0	0	0	0	0	0	0	1	0	0	0	0	0	0	0	0	1	0	0	0	0	0	0	0	0	0	0	0	0	0	0	0	0	0	0
OTU_9793	0	0	0	0	0	0	0	0	0	0	0	0	0	0	0	1	0	0	0	0	0	0	0	0	0	0	0	0	0	0	0	0	0	0	0	0	0	0	0	0	0	0	0	0	0	0	0	0	0
OTU_9821	0	0	0	0	0	0	0	0	1	0	0	0	0	0	0	0	0	0	0	1	1	3	0	0	0	0	0	1	0	0	0	0	0	0	0	0	0	0	0	0	0	0	0	0	0	0	0	0	0
OTU_9823	0	0	0	0	0	0	0	0	0	0	0	0	0	0	0	0	0	0	1	0	1	2	0	0	1	0	0	0	0	0	0	0	0	0	0	0	0	0	0	0	0	0	0	0	0	0	0	0	0
OTU_9832	0	0	0	0	0	0	0	0	0	0	0	0	0	0	0	0	0	0	0	0	0	2	0	0	0	0	0	0	0	0	0	0	0	0	0	0	0	0	0	0	0	0	0	0	0	0	0	0	0
OTU_9857	0	0	0	0	0	0	0	1	1	0	0	1	0	0	0	0	0	0	0	0	0	1	0	0	0	0	0	0	1	0	0	0	0	0	0	0	0	0	0	0	0	0	0	0	0	0	0	0	0
OTU_9899	0	0	0	0	0	0	0	1	0	0	0	0	0	0	0	0	0	0	0	0	0	1	0	0	0	0	0	0	3	0	0	0	0	0	0	0	0	0	0	0	0	0	0	0	0	0	0	0	0
OTU_9964	0	0	0	0	0	0	0	0	0	0	0	0	0	0	0	0	0	0	0	0	0	1	0	0	0	0	0	0	0	0	0	0	0	0	0	0	0	0	0	0	0	0	0	0	0	0	0	0	0
OTU_9969	0	0	0	0	0	0	0	0	0	0	0	0	0	0	0	0	0	0	0	0	0	1	0	0	0	0	0	0	0	0	0	0	0	0	0	0	0	0	0	0	1	0	0	0	0	0	0	0	0
OTU_10093	0	0	0	0	0	0	0	0	1	0	0	1	0	0	0	0	0	0	0	4	0	1	0	0	0	0	0	0	0	0	0	0	0	0	0	0	0	0	0	0	0	0	0	0	1	0	0	0	0
OTU_10098	0	0	0	0	0	0	0	0	0	0	0	0	0	0	0	0	0	0	0	0	0	1	0	0	0	0	0	0	3	0	0	0	0	0	0	0	0	0	0	0	0	0	0	0	0	0	0	0	0
OTU_10116	0	0	0	0	0	0	0	0	0	0	0	0	0	0	0	0	0	0	0	0	0	1	0	0	0	0	0	0	0	0	0	0	0	0	0	0	0	0	0	0	0	0	0	0	0	0	0	0	1
OTU_10145	0	0	0	0	0	0	0	0	0	0	0	0	0	0	0	0	0	0	0	0	0	2	0	0	0	0	0	0	0	0	0	0	0	0	0	0	0	0	0	0	0	0	0	0	0	0	0	0	0
OTU_10149	0	0	0	0	0	0	0	0	0	0	0	0	0	0	0	0	0	0	0	0	0	1	0	0	0	0	0	0	0	0	0	1	0	0	0	0	0	0	0	0	0	0	0	0	0	0	0	0	0
OTU_10231	0	0	0	0	0	0	0	0	0	0	0	0	0	0	0	0	0	0	0	0	0	1	0	0	0	0	0	0	0	0	0	0	0	0	0	0	0	0	0	0	0	0	0	0	0	0	0	0	0
OTU_10290	0	0	0	0	0	0	0	0	0	0	0	2	0	0	0	0	0	0	11	0	0	3	1	0	2	0	0	6	1	0	1	0	0	0	0	0	3	6	0	0	0	0	0	0	0	0	0	0	4
OTU_10301	0	0	0	0	0	4	0	0	3	2	0	2	4	6	0	0	7	0	0	0	0	2	0	0	0	0	0	0	22	0	0	0	0	0	0	5	2	0	0	0	0	0	0	0	1	0	0	0	2
OTU_10405	0	0	0	0	0	0	0	0	0	0	0	1	0	0	0	0	0	0	0	0	0	0	0	0	0	0	0	0	1	0	0	0	0	0	0	0	0	0	0	0	0	0	0	0	0	1	0	0	0
OTU_10424	0	0	0	0	0	0	0	0	0	0	0	0	0	0	0	0	0	0	0	0	0	1	0	0	0	0	0	0	0	0	0	0	0	0	0	0	0	0	0	1	0	0	0	0	0	0	0	0	0
OTU_10425	0	0	0	0	0	0	0	1	0	0	0	0	0	0	0	0	0	0	0	0	0	1	0	0	0	0	0	0	0	0	0	0	0	0	0	0	0	0	0	0	0	0	0	0	0	0	0	0	0
OTU_10495	0	0	0	0	0	0	0	0	0	0	0	0	0	0	0	0	0	0	0	0	0	2	0	0	0	0	0	0	0	0	0	0	0	0	0	0	0	0	0	0	0	0	0	0	0	0	0	0	0
OTU_10527	0	0	0	0	0	0	0	0	0	0	0	0	0	0	0	0	0	0	0	0	0	2	0	0	0	0	0	0	0	0	0	0	0	0	0	0	0	0	0	0	0	0	0	0	0	0	0	0	0
OTU_10531	0	0	0	0	0	0	0	0	0	0	0	0	0	0	0	0	0	0	0	0	0	1	0	0	0	0	0	0	0	0	0	0	0	0	0	0	0	0	0	0	0	0	0	0	0	0	0	0	0
OTU_10552	0	0	0	0	0	0	0	0	0	0	0	0	0	0	0	0	0	0	1	0	0	1	0	0	0	0	0	0	0	0	0	0	0	0	0	0	0	0	0	0	0	0	0	0	0	0	0	0	0
OTU_10573	0	0	0	0	0	0	0	0	0	0	0	0	0	0	0	0	0	0	2	0	0	2	0	0	0	0	0	0	0	0	0	0	0	0	0	0	3	1	0	1	0	0	0	0	0	0	0	0	1
OTU_10579	0	0	0	0	0	0	0	0	0	0	0	0	0	0	0	0	0	0	0	0	0	1	0	0	0	0	0	0	1	0	0	0	0	0	0	0	0	0	0	0	0	0	0	0	0	0	0	0	0
OTU_10581	0	0	0	0	0	0	0	0	0	0	0	0	0	0	0	0	0	0	0	0	0	1	0	0	0	0	0	0	0	0	0	0	0	0	0	0	0	0	0	0	0	0	0	0	0	0	0	0	0
OTU_10613	0	0	0	0	0	0	0	0	0	0	0	0	0	0	0	0	0	0	0	0	0	1	0	0	0	0	0	0	0	0	1	0	0	0	0	0	0	0	0	0	0	0	0	0	0	0	0	0	0
OTU_10627	0	0	0	0	0	0	0	0	0	0	0	0	0	0	0	0	0	0	0	0	0	1	0	0	0	0	0	0	0	0	0	0	0	0	0	0	0	0	0	0	0	0	0	0	0	0	0	0	0
OTU_10668	0	2	0	0	0	0	0	0	0	0	0	0	0	0	0	0	0	0	0	0	0	1	0	0	0	0	0	0	0	0	0	0	0	0	0	0	0	0	0	0	0	0	0	0	0	0	0	0	0
OTU_10713	0	0	0	0	0	0	0	0	0	0	0	0	0	1	0	0	0	0	0	0	1	0	0	0	0	0	0	0	0	0	0	0	0	0	0	0	0	0	0	0	0	0	0	0	0	0	0	30	0
OTU_10718	0	0	0	0	0	0	0	0	0	0	0	0	0	0	0	0	0	0	0	0	1	0	0	0	0	0	0	0	0	0	0	0	0	0	0	0	0	1	0	0	1	0	0	0	0	0	0	0	0
OTU_10722	0	0	0	0	0	0	0	0	0	0	0	0	0	0	0	0	0	0	0	0	4	0	0	0	0	0	0	1	1	0	1	0	0	0	0	0	1	0	0	7	0	0	0	0	0	0	0	0	0
OTU_10743	0	0	0	0	0	0	0	0	0	0	0	0	0	0	0	0	0	0	0	0	4	0	0	0	0	0	0	0	0	0	0	0	0	0	0	0	0	0	0	0	0	0	0	0	3	0	0	0	0
OTU_10750	0	0	0	0	0	0	0	0	0	0	0	0	0	0	0	0	0	0	0	0	2	0	0	0	0	0	0	1	0	0	0	0	0	0	0	0	0	0	0	0	0	0	0	0	0	0	0	0	0
OTU_10760	0	0	0	0	0	0	0	0	0	0	0	0	0	0	0	0	0	0	0	0	2	0	0	0	0	0	0	0	0	0	0	0	0	0	0	0	0	0	0	0	0	0	0	0	0	0	0	0	0
OTU_10820	0	0	0	0	0	0	0	0	0	0	0	0	0	0	0	0	0	0	0	0	1	0	0	0	0	0	0	1	0	0	0	0	0	0	0	0	0	0	0	0	0	0	0	0	0	0	0	0	0
OTU_10882	0	0	0	0	0	0	1	0	0	0	0	0	1	0	0	0	0	0	0	0	11	0	0	0	0	0	0	0	0	0	1	1	0	0	0	0	0	0	1	0	1	0	0	0	0	0	0	0	0
OTU_10893	0	0	0	0	0	0	0	0	0	0	0	0	0	0	0	0	0	0	0	0	1	0	0	0	0	0	0	0	0	0	0	0	2	0	0	0	0	0	0	0	0	0	0	0	0	0	0	0	0
OTU_10912	0	0	0	0	0	0	0	0	0	0	0	0	0	0	0	0	0	0	0	0	1	0	0	0	1	0	0	0	0	0	0	0	0	0	0	0	0	0	0	0	0	0	0	0	0	0	0	0	0
OTU_10919	0	0	0	0	0	0	0	0	0	0	0	0	0	0	0	0	0	0	0	0	1	0	0	0	0	0	0	0	0	0	0	1	1	0	0	0	0	1	0	0	0	0	0	0	0	0	0	0	0
OTU_10974	0	0	0	0	0	0	0	0	0	0	1	0	0	0	0	0	0	0	11	0	6	0	1	0	0	0	0	0	0	0	0	0	0	0	0	0	0	0	0	2	0	0	0	0	0	0	0	0	0
OTU_11016	0	0	0	0	2	0	0	0	0	0	0	0	0	0	0	0	0	0	0	3	5	0	0	1	0	0	0	0	0	0	0	0	1	0	0	0	1	0	0	0	0	0	0	0	0	0	0	0	0
OTU_11087	0	0	0	0	0	0	0	0	0	0	0	0	0	0	0	0	0	1	0	0	1	0	0	0	0	0	0	1	0	0	0	1	0	0	0	0	0	1	0	0	1	0	0	0	0	0	0	0	0
OTU_11101	0	0	0	0	0	0	0	0	0	0	0	0	0	0	0	0	0	0	1	0	1	0	0	1	0	0	0	0	0	0	0	0	0	0	0	0	0	0	0	0	0	0	0	0	0	0	0	0	0
OTU_11113	0	0	0	0	0	0	0	0	0	0	137	0	0	0	0	0	0	0	0	0	14	0	0	0	0	0	0	19	33	0	0	44	0	0	0	25	0	0	0	0	0	0	0	0	0	1	0	0	0
OTU_11129	0	0	2	0	0	0	1	0	0	0	0	0	0	0	0	4	0	0	0	1	4	0	0	0	0	0	0	0	0	0	0	18	0	0	3	0	0	1	0	0	4	0	0	0	4	0	0	0	0
OTU_11155	0	0	1	0	0	0	0	0	0	2	0	1	4	0	0	9	1	3	2	0	3	0	0	0	1	0	0	3	0	0	3	4	0	0	0	0	1	2	5	0	4	0	0	0	3	0	0	0	0
OTU_11175	0	0	0	0	0	0	0	0	0	0	0	0	0	0	0	0	0	0	0	0	4	0	0	3	0	0	0	1	0	0	0	0	0	0	0	0	0	0	0	0	2	0	0	0	0	0	0	0	0
OTU_11176	0	0	0	0	0	0	0	0	0	0	0	0	0	0	0	0	0	0	0	0	1	0	0	0	0	0	0	5	0	0	0	0	0	0	0	0	0	2	0	0	0	0	0	0	0	0	0	0	0
OTU_11219	0	0	0	0	0	1	0	0	0	0	0	0	0	0	0	0	0	0	0	0	2	0	0	0	0	0	0	0	0	0	0	0	0	0	0	0	0	0	0	0	0	0	0	0	0	0	0	0	0
OTU_11225	0	0	0	0	0	2	0	0	0	0	0	0	0	0	0	0	0	0	0	0	0	0	0	0	0	0	0	0	0	0	0	0	0	0	0	0	2	0	0	0	0	0	0	0	0	0	0	0	0
OTU_11244	0	0	0	0	0	0	0	0	0	0	0	0	0	0	0	0	0	0	0	0	1	0	0	0	0	0	0	0	0	0	0	0	0	0	0	0	0	0	0	0	0	0	0	0	0	1	0	0	0
OTU_11312	0	1	0	0	0	0	1	0	0	0	0	0	0	0	0	0	0	0	0	0	3	0	0	0	0	0	0	0	0	0	1	0	0	0	0	0	1	0	0	0	0	0	0	0	0	0	0	0	0
OTU_11314	0	0	0	0	0	0	0	0	0	0	0	0	0	0	0	0	0	0	0	0	2	0	0	0	0	0	0	0	0	0	0	0	0	0	0	1	0	0	0	0	0	0	0	0	0	0	0	0	0
OTU_11366	0	0	0	0	0	5	0	34	0	2	0	0	0	0	0	0	0	0	0	0	1	0	1	0	0	0	0	0	0	0	0	0	0	0	0	0	1	0	1	0	0	3	0	0	1	3	0	0	0
OTU_11380	0	0	0	0	0	0	0	0	0	0	0	0	0	0	0	0	0	0	0	0	0	0	0	0	0	0	0	0	0	0	0	0	0	0	0	0	0	0	0	0	0	0	0	0	0	0	0	0	0
OTU_11383	0	0	0	0	0	0	0	0	0	0	0	0	0	0	0	0	0	0	0	1	2	0	0	0	0	0	0	0	0	0	0	0	0	0	0	0	1	0	0	0	0	0	0	0	0	0	0	0	0
OTU_11391	0	0	0	0	0	0	0	0	0	0	0	0	0	0	0	0	0	0	0	0	2	0	0	0	0	0	0	0	1	0	0	1	0	0	0	0	0	0	0	0	0	0	0	0	0	0	0	0	0
OTU_11396	0	7	0	0	0	1	0	0	0	0	0	0	0	0	0	0	0	0	0	0	7	0	0	0	0	0	0	0	0	0	0	0	0	0	0	0	0	0	0	0	0	0	0	0	0	0	0	0	0
OTU_11470	0	0	0	0	0	0	0	0	0	0	0	0	0	0	0	0	0	0	0	0	1	0	0	0	0	0	0	0	0	0	0	0	0	0	0	0	0	0	0	0	0	0	0	0	1	0	0	0	0
OTU_11501	0	0	0	0	0	0	0	0	0	0	0	0	0	0	0	0	0	0	0	0	1	0	0	0	0	0	0	0	0	0	0	4	0	0	0	0	0	0	0	0	1	0	0	0	2	0	0	0	0
OTU_11569	0	0	0	0	0	0	0	0	0	0	0	0	0	0	0	0	0	0	0	0	1	0	0	0	0	0	0	4	0	0	0	0	4	0	0	0	0	0	0	0	0	0	0	0	0	0	0	0	0
OTU_11570	0	0	0	0	0	0	0	0	0	0	0	0	0	0	0	0	0	0	0	0	1	0	0	0	0	0	0	0	0	0	0	0	0	0	0	0	0	0	0	0	0	0	0	0	0	0	0	0	0
OTU_11595	0	0	0	0	0	0	0	0	0	0	0	0	0	0	0	0	0	0	1	0	0	0	0	0	0	0	1	0	0	0	0	0	0	0	0	0	0	0	0	0	0	0	0	0	1	0	0	0	0
OTU_11602	0	0	0	0	0	0	0	0	0	0	27	0	1	4	0	0	0	15	0	0	5	0	0	0	0	0	0	11	0	0	0	7	1	0	0	0	0	0	0	0	3	0	0	0	0	0	0	0	0
OTU_11615	0	0	0	0	0	0	0	0	0	0	0	0	0	0	0	0	13	1	0	0	1	0	0	0	0	0	0	0	0	0	0	0	1	0	3	0	0	1	2	4	2	0	0	0	0	0	0	1	0
OTU_11644	0	0	0	0	0	0	0	0	0	0	0	0	0	0	0	0	0	0	0	0	1	0	0	0	0	0	0	0	0	0	0	0	0	0	0	1	0	0	0	0	0	0	0	0	0	0	0	0	0
OTU_11660	0	0	0	0	0	0	0	0	1	0	0	0	1	0	0	0	0	1	0	0	2	0	0	0	0	0	0	0	0	0	0	0	0	0	0	0	0	0	0	0	0	0	0	0	0	0	0	0	0
OTU_11706	0	0	0	0	0	0	0	0	0	0	0	0	0	0	0	0	0	0	0	0	3	0	0	0	0	0	0	0	0	0	0	0	0	0	0	0	0	0	0	0	0	0	0	0	0	0	0	0	0
OTU_11715	0	0	0	0	0	0	0	0	0	0	0	0	0	2	0	0	0	0	0	0	1	0	0	0	0	0	0	0	0	0	0	0	0	0	0	0	0	0	0	0	0	0	0	0	0	0	0	0	0
OTU_11790	0	0	0	0	0	0	0	0	0	0	0	1	1	0	0	1	0	4	0	12	5	0	0	0	0	0	0	1	0	0	0	0	0	0	0	0	0	0	0	0	0	0	0	0	1	0	0	0	0
OTU_11817	0	0	0	0	0	0	0	0	0	0	0	0	0	1	0	0	0	0	0	0	1	0	0	0	0	0	0	0	0	0	0	0	0	0	0	0	0	1	0	0	0	0	0	0	0	0	0	0	0
OTU_11820	0	0	0	0	0	0	0	0	1	0	0	0	0	0	0	0	0	0	0	0	1	0	0	0	0	0	0	0	0	0	0	0	0	0	0	0	0	0	0	0	0	0	0	0	0	0	0	0	0
OTU_11824	0	0	0	0	0	0	0	0	0	0	0	0	0	0	0	0	1	0	0	0	1	0	0	0	0	0	0	0	0	0	0	0	0	0	0	0	0	0	0	0	0	0	0	0	0	0	0	0	0
OTU_11830	0	0	0	0	0	0	0	0	1	0	0	0	0	0	0	0	0	0	0	0	1	0	0	0	0	0	0	0	0	0	0	0	1	0	0	0	0	0	2	0	0	0	0	0	0	0	0	0	0
OTU_11834	0	0	1	0	0	0	1	0	0	3	0	0	1	0	0	0	0	0	0	0	3	0	1	0	0	0	0	0	0	0	0	0	0	0	0	0	0	0	0	0	0	0	0	0	0	0	0	0	0
OTU_11888	0	0	0	0	0	0	0	0	0	0	0	0	0	0	0	0	0	0	0	0	0	0	0	0	0	0	0	0	0	0	0	3	0	0	0	0	0	0	0	0	0	0	0	0	0	0	0	0	0
OTU_11895	0	0	0	0	0	0	0	0	0	0	0	0	0	0	0	0	0	0	0	0	1	0	0	0	0	0	0	0	0	0	0	0	0	0	0	0	0	0	0	0	0	0	0	0	0	0	0	0	0
OTU_11903	0	0	0	0	0	0	0	0	0	0	0	0	0	0	0	0	0	0	0	0	1	0	0	0	0	0	0	11	0	0	0	25	5	0	0	0	0	0	0	0	0	139	0	0	0	0	0	0	0
OTU_11917	0	0	0	0	0	0	0	0	0	0	0	0	0	0	0	0	0	0	0	0	1	0	0	0	1	0	0	0	0	0	0	0	0	0	0	0	0	0	0	0	0	0	0	0	0	0	0	0	0
OTU_11932	0	0	0	0	0	0	0	0	0	0	0	0	0	0	0	0	0	0	0	4	0	0	0	0	0	0	0	0	0	0	0	0	0	0	0	0	0	0	0	0	0	0	0	0	0	0	0	0	0
OTU_11939	0	0	0	0	0	0	1	0	0	0	0	0	0	0	0	0	0	0	0	0	1	0	0	0	0	0	0	0	0	0	0	0	0	0	0	0	0	0	0	0	0	0	0	0	0	0	0	0	0
OTU_11959	0	0	1	0	0	0	0	0	0	0	0	0	0	0	0	0	0	0	0	0	1	0	0	0	0	0	0	0	0	0	0	0	0	0	0	0	1	0	0	0	2	0	0	0	0	0	0	0	0
OTU_11985	0	0	0	0	0	0	0	0	0	0	0	0	0	0	0	1	0	0	0	0	1	0	0	0	0	0	0	0	0	0	0	0	0	0	0	0	0	0	0	0	0	0	0	0	0	0	0	0	0
OTU_12003	0	0	0	0	0	0	0	0	0	0	0	0	0	0	0	0	0	0	0	0	1	0	0	0	1	0	0	1	0	0	0	0	0	0	0	0	0	0	0	0	0	0	0	0	0	0	0	0	0
OTU_12064	0	1	0	0	0	0	0	0	0	0	0	0	0	0	0	0	0	0	0	0	1	0	0	0	0	0	0	0	0	0	0	0	0	0	0	0	0	0	0	0	0	0	0	0	0	0	0	0	0
OTU_12116	0	0	0	0	0	0	0	0	1	0	0	0	0	0	0	0	0	0	0	0	1	0	0	0	0	0	0	0	0	0	0	0	0	0	0	0	0	0	0	0	0	1	0	0	0	0	0	0	0
OTU_12168	0	0	0	0	0	0	0	0	0	0	0	0	0	0	0	0	0	0	0	0	2	0	0	0	0	0	0	0	0	0	0	0	0	0	0	0	0	0	0	0	0	0	0	0	0	0	0	0	0
OTU_12185	0	0	0	0	0	0	0	0	0	0	0	0	0	0	0	0	0	0	0	0	1	0	0	0	0	0	0	0	0	0	0	0	0	0	0	0	0	0	0	0	0	0	0	0	0	0	0	0	0
OTU_12193	0	0	0	0	0	0	1	0	0	0	0	0	0	0	0	0	0	2	2	0	1	0	0	0	0	0	0	1	0	0	0	0	0	0	0	0	0	0	0	0	0	0	0	0	0	0	0	0	0
OTU_12207	0	1	0	0	0	0	0	0	0	0	0	0	0	0	0	0	0	0	0	0	1	0	0	0	0	0	0	0	0	0	0	0	0	0	0	0	0	0	0	0	0	0	0	0	0	0	0	0	0
OTU_12274	0	0	0	0	0	0	0	0	0	0	0	0	0	0	0	0	0	0	0	0	1	0	0	0	0	0	0	0	0	0	0	0	0	0	0	0	0	0	0	0	0	0	0	0	1	0	0	0	0
OTU_12276	0	0	0	0	0	0	0	0	0	1	0	0	0	0	0	0	0	0	0	0	1	0	0	0	0	0	0	0	0	0	0	0	0	0	0	0	0	0	0	0	0	0	0	0	0	0	0	0	0
OTU_12306	0	0	0	0	0	1	0	1	0	0	0	0	0	0	0	0	0	0	0	2	1	0	0	0	0	0	0	0	0	0	0	0	0	0	0	0	0	0	0	0	0	0	0	0	0	0	0	0	0
OTU_12309	0	0	0	0	0	0	0	0	0	0	2	0	0	1	0	0	0	4	0	0	1	0	0	0	0	0	0	3	0	0	0	4	0	0	0	0	0	0	0	0	0	0	0	0	0	0	0	0	0
OTU_12362	0	0	0	0	0	0	0	0	0	0	0	0	0	0	0	0	0	0	0	1	0	0	0	2	0	0	0	0	0	0	0	0	0	0	0	0	0	0	0	0	0	0	0	0	0	0	0	0	0
OTU_12363	0	0	0	0	0	0	0	0	0	0	0	0	0	0	0	0	0	0	0	1	0	0	0	7	0	0	0	0	0	0	1	0	0	0	0	0	1	0	0	0	0	0	0	0	0	0	0	0	0
OTU_12367	0	0	0	0	1	0	0	6	0	0	0	0	0	0	0	0	0	0	0	1	0	0	0	2	0	0	0	0	3	0	0	0	1	0	0	0	1	0	0	0	0	3	0	0	1	0	0	0	0
OTU_12390	0	0	0	0	0	0	0	0	0	0	0	0	0	0	0	0	0	0	0	0	0	0	0	1	0	0	0	0	0	0	0	0	0	0	0	0	0	0	0	0	0	0	0	0	0	0	0	0	0
OTU_12413	0	0	0	0	0	0	1	0	0	0	0	0	0	0	0	0	0	0	0	14	0	0	0	4	0	0	0	1	7	0	1	0	0	0	0	0	0	0	0	0	0	0	0	0	0	0	0	0	0
OTU_12472	0	0	0	0	0	0	0	0	0	0	0	0	0	0	0	0	0	0	0	1	0	0	0	1	0	0	0	0	0	0	0	0	0	0	0	0	0	0	0	0	0	0	0	0	0	0	0	0	0
OTU_12474	0	0	0	0	14	0	0	0	0	0	0	0	0	0	0	0	0	0	0	0	0	0	0	35	0	0	0	0	0	0	0	0	0	0	0	0	2	0	0	0	0	0	0	0	0	0	0	0	0
OTU_12478	0	0	0	0	0	0	0	0	0	0	0	0	0	0	0	0	0	0	0	0	0	0	0	3	0	1	0	0	0	0	0	0	0	0	1	0	0	0	0	0	0	0	0	0	0	0	0	0	0
OTU_12527	0	0	0	0	0	0	0	0	0	0	0	0	0	0	0	0	0	0	0	0	0	0	0	3	0	0	0	0	0	0	0	0	0	0	0	0	0	0	0	0	0	0	0	0	0	0	0	0	0
OTU_12544	0	1	0	0	0	0	0	0	0	0	0	0	0	0	0	0	0	0	0	0	0	0	0	1	0	0	0	0	0	0	0	0	0	0	0	0	0	0	0	0	0	0	0	0	0	0	0	0	0
OTU_12608	0	0	0	0	0	0	0	1	0	0	0	0	0	0	0	0	0	0	0	0	0	0	0	1	0	0	0	0	0	0	0	0	0	0	0	0	0	0	0	0	0	0	0	0	1	0	0	0	0
OTU_12614	0	0	0	0	0	0	0	0	0	0	0	0	0	0	0	0	0	0	0	0	0	0	0	2	0	0	0	0	0	0	0	0	0	0	0	0	0	0	0	0	0	0	0	0	0	1	0	0	0
OTU_12678	0	0	0	0	0	0	0	0	0	0	0	0	0	0	0	0	0	0	0	0	0	0	0	2	0	0	0	0	0	0	0	0	0	0	0	0	0	0	0	0	0	0	0	0	0	0	0	0	0
OTU_12731	0	0	0	0	0	0	0	0	0	0	0	0	0	0	0	0	0	1	0	0	0	0	0	1	0	0	0	0	0	0	0	0	0	0	0	0	0	0	0	0	0	0	0	0	0	0	0	0	0
OTU_12892	0	0	0	0	0	0	0	1	0	0	0	0	0	0	0	0	0	0	0	0	0	0	0	1	0	0	0	0	0	0	0	0	0	0	0	0	0	0	0	0	0	0	0	0	0	0	0	0	0
OTU_12912	0	0	0	0	0	0	0	0	0	0	0	0	0	0	0	0	0	0	0	0	0	0	0	4	0	0	0	0	0	0	0	0	0	0	0	0	0	0	1	0	0	0	0	0	0	0	0	0	0
OTU_12957	0	0	0	0	0	0	0	0	0	0	0	0	0	0	0	0	0	0	0	0	0	0	0	1	0	0	0	1	0	0	0	0	0	0	0	0	0	0	0	0	0	0	0	0	0	0	0	0	0
OTU_12993	0	0	0	0	0	0	0	0	0	0	0	0	0	0	0	0	0	0	0	1	0	0	0	0	0	0	0	0	0	0	0	0	1	0	0	0	1	0	0	0	0	0	0	0	0	0	0	0	0
OTU_12997	0	0	0	0	0	0	0	0	0	0	0	0	0	0	0	0	0	0	0	0	0	0	0	3	0	0	0	0	0	0	0	0	0	0	0	0	0	0	0	0	0	0	0	0	0	0	0	0	0
OTU_13132	0	0	0	0	0	0	0	0	0	0	0	0	0	0	0	0	0	0	0	0	0	0	0	1	0	0	0	0	0	0	0	0	0	0	0	0	0	0	0	0	0	1	0	0	0	0	0	0	0
OTU_13183	0	0	0	0	0	0	0	1	0	0	0	0	0	0	0	0	0	0	0	0	0	0	0	1	0	0	0	0	0	0	0	0	0	0	0	0	0	0	0	0	0	0	0	0	0	0	0	0	0
OTU_13328	0	0	0	0	0	0	0	0	0	0	0	0	0	0	0	0	0	0	0	0	0	0	0	2	0	0	0	0	0	0	0	0	0	0	0	0	0	0	0	0	0	0	0	0	0	0	0	0	0
OTU_13381	0	0	0	0	1	0	0	0	1	0	0	0	0	0	0	0	0	0	0	4	0	0	0	9	0	0	0	0	3	0	2	0	0	0	0	0	1	0	0	0	0	0	0	0	0	0	0	0	0
OTU_13417	0	0	0	0	0	0	0	0	0	0	0	0	0	0	0	0	0	0	0	0	0	0	0	1	0	3	0	0	0	0	0	0	0	0	0	0	0	0	0	0	0	0	0	0	0	0	0	0	0
OTU_13421	0	0	0	0	0	0	0	0	0	0	0	0	0	0	0	0	0	0	0	2	0	0	0	2	0	0	0	0	2	0	0	0	0	0	0	0	0	0	0	0	0	0	0	0	0	0	0	0	0
OTU_13477	0	0	0	0	0	0	0	0	0	0	0	0	0	0	0	0	0	0	0	0	0	0	0	2	0	0	0	0	0	0	0	0	0	0	0	0	0	0	0	0	0	0	0	0	0	0	0	0	0
OTU_13484	0	0	0	0	0	0	0	0	0	0	0	0	0	0	0	0	0	0	0	0	0	0	0	1	1	0	0	0	0	0	0	0	0	0	0	0	0	0	0	0	0	0	0	0	0	0	0	0	0
OTU_13536	0	0	0	0	0	0	0	0	0	0	0	0	0	0	0	0	0	0	0	0	0	0	0	1	0	0	0	0	1	0	0	0	0	0	0	0	1	0	0	0	0	0	0	0	0	1	0	0	0
OTU_13556	0	0	0	0	0	0	0	0	0	0	0	0	0	1	0	0	0	0	0	1	0	0	0	3	0	0	0	0	2	0	0	0	0	2	0	0	0	0	0	0	0	0	0	0	0	1	0	0	0
OTU_13557	0	0	0	0	0	0	1	0	0	0	0	0	0	0	0	0	0	0	0	0	0	0	0	1	0	0	0	0	1	0	0	0	0	0	0	0	0	0	0	0	0	0	0	0	0	0	0	0	0
OTU_13680	0	0	0	0	0	0	0	0	0	0	0	0	0	0	0	0	0	0	0	0	0	0	0	0	0	0	0	0	0	0	0	0	0	0	0	0	0	0	0	0	0	0	0	0	0	0	0	0	0
OTU_13686	0	0	0	0	0	0	0	0	0	0	0	0	0	0	0	0	0	0	0	0	0	0	0	1	0	0	0	0	0	0	0	0	0	0	0	0	0	0	0	0	0	0	0	0	0	0	0	0	0
OTU_13749	0	0	0	0	0	0	0	0	0	0	0	0	0	0	0	0	0	0	0	0	0	0	0	1	0	0	0	0	0	0	0	0	0	0	0	0	0	0	0	0	0	0	0	0	0	1	0	0	0
OTU_13887	0	0	0	0	0	0	0	0	0	0	1	4	0	0	0	0	0	0	0	0	0	0	0	3	0	2	0	0	1	0	0	0	0	0	0	0	0	0	0	0	0	0	0	0	0	0	0	2	0
OTU_13924	0	0	0	0	0	0	0	0	0	0	0	0	0	0	0	0	0	0	0	0	0	0	0	1	0	0	0	0	0	0	0	0	0	0	0	0	0	0	0	0	0	0	0	0	0	0	0	0	0
OTU_13942	0	0	0	0	0	0	0	0	1	0	0	0	0	0	0	0	0	0	0	0	0	0	0	2	0	0	0	0	1	0	0	0	0	0	0	0	0	0	0	0	0	0	0	0	0	0	0	0	0
OTU_14023	0	0	0	0	0	0	0	0	0	0	0	0	0	0	0	0	0	0	0	0	0	0	0	0	0	0	0	0	1	0	0	0	0	0	0	0	0	0	0	0	0	0	0	0	0	0	0	0	0
OTU_14072	0	0	0	0	0	0	0	0	0	0	0	0	0	0	0	0	0	0	0	1	0	0	0	2	0	0	0	0	2	0	0	0	1	0	0	0	0	0	0	0	0	0	0	0	0	1	0	0	0
OTU_14134	0	0	0	0	0	0	0	0	0	0	0	1	0	0	0	0	1	0	0	0	0	0	0	1	0	0	0	0	0	0	0	0	0	0	0	0	0	0	0	0	0	0	0	0	0	0	0	0	0
OTU_14148	0	0	0	0	0	0	0	0	0	0	0	0	0	0	0	0	0	0	0	0	0	0	0	1	0	0	0	0	2	0	0	0	0	0	0	0	0	0	0	0	0	0	0	0	0	1	0	0	0
OTU_14195	0	0	0	0	0	0	0	0	0	0	0	0	0	0	0	0	0	0	0	0	0	0	0	1	0	0	0	0	0	0	1	0	0	0	0	0	0	0	0	0	0	0	0	0	0	0	0	0	0
OTU_14274	0	0	0	0	0	0	0	0	0	1	0	0	0	0	0	0	0	0	0	0	0	0	0	1	0	0	0	0	0	0	0	0	0	0	0	0	0	0	0	0	0	0	0	0	0	0	0	0	0
OTU_14342	0	0	0	0	0	0	0	0	0	0	0	0	0	0	0	0	1	0	0	0	0	0	0	0	0	0	0	0	0	0	0	0	0	0	0	0	0	0	0	0	0	0	0	0	0	0	0	0	1
OTU_14425	0	0	0	0	0	0	0	4	0	0	1	0	0	0	0	0	0	0	0	0	0	0	0	0	0	0	0	0	0	0	0	0	0	0	0	0	0	0	0	0	0	0	0	0	0	0	0	0	0
OTU_14428	0	0	0	0	0	0	0	17	0	0	0	0	0	0	0	0	0	0	0	0	0	0	0	0	0	0	0	0	0	0	0	0	0	0	0	0	0	0	0	0	0	3	0	0	0	0	0	0	0
OTU_14434	0	0	0	0	0	0	0	4	0	0	0	0	0	0	0	0	0	0	0	0	0	0	0	0	0	0	0	0	0	0	0	0	0	0	0	0	0	0	0	0	0	0	0	0	0	1	0	0	0
OTU_14446	0	0	0	0	0	0	0	1	0	1	0	0	0	0	0	0	0	0	0	0	0	0	0	0	0	0	0	0	0	0	0	0	0	0	0	0	0	0	0	0	0	0	0	0	0	0	0	0	0
OTU_14453	0	3	0	0	0	2	0	139	0	34	0	0	0	1	0	0	0	4	0	0	0	0	21	0	0	0	0	2	0	0	0	3	4	0	0	2	15	0	0	2	0	10	0	0	2	60	0	0	0
OTU_14457	0	0	0	0	0	0	0	7	0	0	0	0	0	0	0	0	0	0	0	0	0	0	0	0	0	0	0	0	0	0	0	0	0	0	0	0	0	0	0	0	0	0	0	0	0	0	0	0	0
OTU_14461	0	0	0	0	0	0	0	6	0	0	0	0	0	0	0	0	0	0	0	0	0	0	0	0	0	0	0	0	0	0	0	0	0	0	0	1	0	0	0	0	0	0	0	0	0	1	0	0	0
OTU_14472	0	0	0	0	0	0	0	8	0	0	0	0	0	0	0	0	0	0	0	0	0	0	0	0	0	0	6	0	0	0	0	0	0	1	0	0	0	0	0	0	0	0	0	0	0	0	0	0	1
OTU_14476	0	0	0	0	0	0	0	3	0	1	0	0	0	0	0	0	0	0	0	0	0	0	0	0	0	0	0	0	0	0	0	0	0	0	0	0	0	0	0	0	0	0	0	0	0	0	0	0	0
OTU_14483	0	0	0	0	0	0	1	1	0	0	0	0	0	0	0	0	0	0	0	0	0	0	0	0	0	0	0	0	0	0	0	0	0	0	0	0	3	0	0	0	0	0	0	0	0	0	0	0	0
OTU_14486	0	0	0	0	0	2	0	11	0	1	1	0	0	0	0	0	0	0	0	0	0	0	1	0	0	0	0	0	0	0	0	0	0	0	0	0	1	0	0	0	0	1	0	0	1	3	0	0	0
OTU_14490	0	0	0	0	0	0	0	4	0	0	0	0	0	0	0	0	0	0	0	0	0	0	0	0	0	0	0	0	0	0	0	0	0	0	0	0	0	0	0	0	0	0	0	0	0	0	0	0	0
OTU_14492	0	0	0	0	10	1	0	1	0	0	0	0	0	0	0	0	0	0	0	0	0	0	0	0	0	0	2	0	0	0	1	0	1	7	0	1	0	1	0	0	1	0	0	0	0	0	0	0	0
OTU_14495	0	0	0	0	0	0	0	1	0	0	0	0	0	0	0	0	0	0	0	0	0	0	0	0	0	0	1	0	0	0	0	0	0	0	0	0	0	0	0	0	0	0	0	0	0	0	0	0	0
OTU_14498	0	0	0	0	0	1	0	2	0	0	0	0	0	0	0	0	0	0	0	0	0	0	0	0	0	0	0	0	0	0	0	0	0	0	0	0	0	0	0	0	0	0	0	0	0	0	0	0	0
OTU_14549	0	0	0	0	0	1	0	7	0	0	0	0	0	0	0	0	0	0	0	0	0	0	0	0	0	0	0	0	1	0	0	0	0	0	1	0	1	0	0	0	0	0	0	0	0	0	0	0	1
OTU_14583	0	0	0	0	0	0	0	3	0	0	0	0	0	0	0	0	0	0	0	0	0	0	0	0	0	0	0	0	0	0	0	0	0	0	0	1	0	0	0	0	0	0	0	0	0	0	0	0	0
OTU_14591	0	0	0	0	0	0	0	2	0	0	0	0	0	0	0	0	0	0	0	0	0	0	0	0	0	0	0	0	0	0	0	0	0	0	0	0	0	0	0	0	0	0	0	0	0	0	0	0	0
OTU_14613	0	0	0	0	0	0	0	11	0	2	0	0	0	0	0	0	0	0	0	0	0	0	1	0	0	0	0	0	0	0	0	0	0	0	0	0	0	0	0	0	0	0	0	0	1	2	0	0	0
OTU_14628	0	0	0	0	0	0	0	1	0	1	0	0	0	0	0	0	0	0	0	0	0	0	0	0	0	0	0	0	0	0	0	0	0	0	0	0	1	0	0	0	0	0	0	0	0	1	0	0	0
OTU_14631	0	0	0	0	0	0	0	2	0	0	0	0	0	0	0	0	0	0	0	0	0	0	0	0	0	0	0	0	0	0	0	0	0	0	0	0	0	0	0	0	0	0	0	0	0	0	0	0	0
OTU_14649	0	0	0	0	0	0	0	4	0	0	0	0	0	0	0	0	0	0	0	0	0	0	0	0	0	0	0	0	0	0	0	0	0	0	0	0	0	0	0	0	0	0	0	0	0	0	0	0	0
OTU_14663	0	0	0	0	0	0	0	10	0	0	0	0	0	0	0	0	0	0	0	0	0	0	0	0	0	0	0	0	0	0	0	0	0	0	0	0	0	0	0	0	0	0	0	0	0	0	0	0	0
OTU_14671	0	0	0	0	0	0	0	2	0	0	0	0	0	0	0	0	0	0	0	0	0	0	0	0	0	0	0	0	0	0	0	0	0	0	0	0	0	0	0	0	0	0	0	0	0	0	0	0	0
OTU_14683	0	0	0	0	0	1	0	1	0	0	0	0	0	0	0	0	0	0	0	0	0	0	0	0	0	0	0	0	0	0	0	0	0	0	0	0	0	0	0	0	0	0	0	0	0	0	0	0	0
OTU_14702	0	0	0	0	0	0	0	7	0	0	0	0	0	0	0	0	0	0	0	0	0	0	0	0	0	0	0	0	0	0	0	0	0	0	0	0	0	0	0	0	0	0	0	0	1	0	0	0	0
OTU_14715	0	0	0	0	0	0	0	1	0	0	0	1	0	0	0	0	0	0	0	0	0	0	0	0	0	0	0	0	0	0	0	0	0	0	0	0	0	0	0	0	0	0	0	0	0	0	0	0	0
OTU_14739	0	0	0	0	0	0	0	2	0	0	0	0	0	0	0	0	0	0	0	0	0	0	0	0	0	0	0	0	0	0	0	0	0	0	0	0	0	0	0	0	0	0	0	0	0	0	0	0	0
OTU_14794	0	0	0	0	0	0	0	8	0	0	0	0	0	0	0	0	0	0	0	0	0	0	0	0	0	0	0	0	0	0	0	0	0	0	0	0	1	0	0	0	0	1	0	0	0	0	0	0	0
OTU_14807	0	0	0	0	0	0	0	15	0	0	0	0	0	0	0	0	0	0	0	0	0	0	0	0	0	0	0	0	0	0	0	0	0	0	0	0	0	0	0	0	0	0	0	0	0	1	0	0	0
OTU_14841	0	0	0	0	0	1	0	19	0	0	0	0	0	0	0	0	0	0	0	0	0	0	0	0	0	0	1	0	0	0	0	0	0	0	0	0	0	0	0	1	0	0	0	0	1	1	0	0	0
OTU_14893	0	0	0	0	0	0	0	9	0	1	1	0	0	0	0	0	0	0	0	0	0	0	0	0	0	0	0	0	0	0	0	0	0	0	0	0	0	0	0	0	0	0	0	0	0	0	0	0	0
OTU_14910	0	0	0	0	0	0	0	3	0	0	0	0	0	0	0	0	0	0	0	0	0	0	0	0	0	0	0	0	0	0	0	0	0	0	0	1	0	0	0	0	0	0	0	0	0	0	0	0	0
OTU_14964	0	0	0	0	0	0	0	2	0	0	0	0	0	0	0	0	0	0	0	0	0	0	0	0	0	0	2	0	0	0	0	0	0	0	0	0	0	0	0	0	0	0	0	0	0	0	0	0	0
OTU_14972	0	0	0	0	0	1	0	1	0	0	0	0	0	0	0	0	0	0	0	0	0	0	0	0	0	0	0	0	0	0	0	0	0	0	0	0	0	0	0	0	0	0	0	0	0	0	0	0	0
OTU_14976	0	0	0	0	0	7	0	23	0	1	0	0	0	0	0	0	0	0	1	1	0	0	0	0	0	0	0	0	0	0	0	0	0	0	0	0	0	0	0	0	0	1	0	0	0	7	0	0	0
OTU_14982	0	0	0	0	0	0	0	2	0	0	0	0	0	0	0	0	0	0	0	0	0	0	0	0	0	0	1	0	0	0	0	0	0	0	0	0	0	0	0	0	0	0	0	0	0	0	0	0	0
OTU_15016	0	0	0	0	0	0	0	1	0	0	0	0	0	0	0	0	0	0	0	0	0	0	0	0	0	0	0	0	0	0	0	0	0	0	0	0	1	0	0	0	0	0	0	0	0	0	0	0	0
OTU_15027	0	0	0	0	0	0	0	2	0	0	0	0	0	0	0	0	0	0	0	0	0	0	0	0	0	0	0	0	0	0	0	0	0	0	0	0	0	0	0	0	0	0	0	0	0	0	0	0	0
OTU_15035	0	0	0	0	0	1	0	5	0	0	0	0	0	0	0	0	0	0	1	0	0	0	0	0	0	0	0	0	0	0	0	0	0	0	0	0	0	0	0	0	0	0	0	0	0	1	0	0	0
OTU_15058	0	0	0	0	0	0	0	2	0	0	0	0	0	0	0	0	0	0	0	0	0	0	0	0	0	0	0	0	0	0	0	0	0	0	0	0	0	0	0	0	0	0	0	0	0	0	0	0	0
OTU_15080	0	0	0	0	0	0	0	4	0	0	0	0	0	0	0	0	0	0	0	0	0	0	0	0	0	0	0	0	0	0	0	0	0	0	0	0	0	0	0	0	0	0	0	0	0	0	0	0	0
OTU_15083	0	0	0	0	0	0	0	1	0	0	0	0	0	0	0	0	0	1	0	0	0	0	0	0	0	0	0	0	0	0	0	0	0	0	0	0	0	0	0	0	0	0	0	0	0	0	0	0	0
OTU_15146	0	0	0	0	0	0	0	1	0	0	0	0	0	0	0	0	0	1	0	0	0	0	2	0	0	0	0	0	0	0	0	0	0	0	0	0	0	0	0	0	0	1	0	0	0	4	0	0	0
OTU_15189	0	0	0	0	0	0	0	1	0	0	0	0	0	0	0	0	0	0	0	0	0	0	0	0	0	0	0	0	0	0	0	0	0	0	0	0	0	0	0	0	0	0	0	0	0	1	0	0	0
OTU_15221	0	0	0	0	0	0	0	3	0	0	0	0	0	0	0	0	0	0	0	0	0	0	0	0	0	0	0	0	0	0	0	0	0	0	0	0	0	0	0	0	0	0	0	0	0	0	0	0	0
OTU_15269	0	0	0	0	0	0	0	4	0	0	0	0	0	0	0	0	0	0	0	0	0	0	0	0	0	0	0	0	0	0	0	0	0	0	0	0	0	0	0	0	0	0	0	0	0	1	0	0	0
OTU_15275	0	0	0	0	0	1	0	2	0	0	0	0	0	0	0	0	0	0	0	0	0	0	0	0	0	0	0	0	0	0	0	0	0	0	0	0	0	0	0	0	0	0	0	0	0	0	0	0	0
OTU_15278	0	0	0	0	0	1	0	4	0	0	0	0	0	0	0	0	0	0	0	0	0	0	0	0	0	0	0	0	0	0	0	0	0	0	0	0	0	0	0	0	0	0	0	0	0	0	0	0	0
OTU_15305	0	0	0	0	0	0	0	4	0	0	0	0	0	0	0	0	0	0	0	0	0	0	0	0	0	0	0	0	0	0	0	0	0	0	0	0	0	0	0	0	0	0	0	0	0	1	0	0	0
OTU_15331	0	0	0	0	0	0	0	1	0	0	0	0	0	0	0	0	0	0	0	0	0	0	0	0	0	0	0	0	1	0	0	0	0	2	0	0	0	0	0	0	0	0	0	0	0	0	0	0	0
OTU_15334	0	0	0	0	0	0	0	1	0	0	0	0	0	0	0	0	0	0	0	0	0	0	0	0	0	0	0	0	0	0	0	0	0	0	0	0	0	0	0	0	0	0	0	0	0	0	0	0	0
OTU_15358	0	0	0	0	0	0	0	1	0	0	0	1	0	0	0	0	0	0	0	0	0	0	0	0	0	0	0	0	0	0	0	0	0	0	0	0	0	0	0	0	0	0	0	0	0	0	0	0	0
OTU_15370	0	0	0	0	0	0	0	2	0	0	0	0	0	0	0	0	0	0	0	0	0	0	0	0	0	0	0	0	0	0	0	0	0	0	0	0	0	0	0	0	0	0	0	0	0	0	0	0	0
OTU_15378	0	0	0	0	0	0	0	1	0	0	0	0	0	0	0	0	0	1	0	0	0	0	0	0	0	0	0	0	0	0	0	0	0	0	0	0	0	0	0	0	0	0	0	0	0	0	0	0	0
OTU_15392	0	0	0	0	0	0	0	3	0	0	0	0	0	0	0	0	0	0	0	0	0	0	0	0	0	0	0	0	0	0	0	0	0	0	0	0	0	0	0	0	0	1	0	0	0	0	0	0	0
OTU_15405	0	0	0	0	0	0	0	1	0	0	0	0	0	0	0	0	0	0	0	0	0	0	0	0	0	0	0	0	0	0	0	0	0	0	0	0	0	1	0	0	0	0	0	0	0	0	0	0	0
OTU_15406	0	0	0	0	0	0	0	2	0	0	0	0	0	0	0	0	0	0	0	0	0	0	0	0	0	0	0	0	0	0	0	0	1	0	0	0	0	0	0	0	1	0	0	0	0	1	0	0	0
OTU_15415	0	0	0	0	0	0	0	1	0	0	0	0	0	0	0	0	0	0	0	0	0	0	0	0	0	0	0	0	2	0	0	0	0	0	0	0	0	0	0	0	0	0	0	0	0	0	0	0	0
OTU_15421	0	0	0	0	0	0	0	1	0	0	0	0	0	0	0	0	0	0	0	0	0	0	0	0	0	0	0	0	0	0	0	0	0	0	0	0	0	1	0	0	0	0	0	0	0	0	0	0	0
OTU_15470	0	0	0	0	0	0	0	2	0	0	0	0	0	0	0	0	0	0	0	0	0	0	0	0	0	0	0	0	0	0	0	0	0	0	0	0	0	0	0	0	0	0	0	0	0	0	0	0	0
OTU_15476	0	0	0	0	0	0	0	2	0	0	0	0	0	0	0	0	0	0	0	0	0	0	0	0	0	0	0	0	0	0	0	0	0	0	0	0	0	0	0	0	0	0	0	0	0	0	0	0	0
OTU_15517	0	0	0	0	0	0	0	1	0	0	0	0	0	0	0	0	0	0	0	0	0	0	0	0	0	0	0	0	0	0	0	0	0	0	0	0	0	0	0	0	1	0	0	0	0	0	0	0	0
OTU_15530	0	0	0	0	0	0	0	2	0	0	0	0	0	0	0	0	0	0	0	0	0	0	0	0	0	0	0	0	0	0	0	0	0	0	0	0	0	0	0	0	0	0	0	0	0	0	0	0	0
OTU_15549	0	0	0	0	0	0	0	1	0	1	0	0	0	0	0	0	0	0	0	0	0	0	0	0	0	0	0	0	0	0	0	0	0	0	0	0	0	0	0	0	0	0	0	0	0	0	0	0	0
OTU_15551	0	0	0	0	0	0	0	2	0	0	0	0	0	0	0	0	0	0	0	0	0	0	0	0	0	0	0	0	0	0	0	0	0	0	0	0	0	0	0	0	0	0	0	0	0	0	0	0	0
OTU_15577	0	0	0	0	0	0	0	2	0	0	0	0	0	0	0	0	0	0	0	0	0	0	0	0	0	0	0	0	0	0	0	0	0	0	0	0	0	0	0	0	0	0	0	0	0	0	0	0	0
OTU_15584	0	1	0	0	0	0	0	1	0	0	0	0	0	0	0	0	0	0	0	0	0	0	0	0	0	0	0	0	0	0	1	0	0	0	0	0	0	0	0	0	0	1	0	0	0	0	0	0	0
OTU_15585	0	0	0	0	0	0	0	1	0	0	0	0	0	0	0	0	0	0	0	0	0	0	0	0	0	0	0	0	0	0	0	0	0	0	0	0	0	0	0	0	0	0	0	0	0	0	0	0	0
OTU_15593	0	0	0	0	0	0	0	1	0	0	0	0	0	0	0	0	0	0	0	0	0	0	0	0	0	0	1	0	0	0	0	0	0	0	0	0	0	0	0	0	0	0	0	0	0	0	0	0	0
OTU_15610	0	0	0	0	0	9	0	27	0	17	1	0	0	0	0	0	0	0	1	0	0	0	1	0	0	0	0	0	0	0	0	0	0	0	0	1	3	0	1	0	0	1	0	0	2	14	0	0	0
OTU_15611	0	0	0	0	0	0	0	2	0	0	0	0	0	0	0	0	0	0	0	0	0	0	0	0	0	0	0	0	0	0	0	0	0	0	0	0	0	0	0	0	0	0	0	0	0	0	0	0	0
OTU_15623	0	0	0	0	0	0	0	1	0	0	0	0	0	0	0	0	0	0	0	0	0	0	0	0	0	0	0	0	0	0	0	0	0	0	0	0	0	1	0	0	0	1	0	0	0	0	0	0	0
OTU_15633	0	0	0	0	0	0	0	1	0	0	0	0	0	0	0	0	0	0	0	0	0	0	0	0	0	0	0	0	0	0	0	0	0	0	0	0	0	0	0	0	0	0	0	0	0	0	0	0	0
OTU_15652	0	0	1	0	1	0	0	1	0	0	0	0	0	0	0	0	0	0	0	0	0	0	0	0	0	0	0	0	0	0	0	0	0	0	0	0	0	0	0	0	0	0	0	0	0	0	0	0	0
OTU_15677	0	0	0	0	0	18	0	63	0	28	3	0	0	0	0	0	0	3	4	1	0	0	5	0	0	0	0	0	0	0	0	1	1	0	1	1	3	0	4	0	0	7	0	0	4	19	0	0	0
OTU_15683	0	0	0	0	0	1	0	12	0	2	0	0	0	0	0	0	0	0	0	1	0	0	0	0	0	0	0	0	0	0	0	0	0	0	0	0	1	0	0	0	0	0	0	0	0	0	0	0	0
OTU_15719	0	0	0	0	0	0	0	2	0	0	0	0	0	0	0	0	0	0	0	0	0	0	0	0	0	0	0	0	0	0	0	0	0	0	0	0	0	0	0	0	0	0	0	0	0	0	0	0	0
OTU_15727	0	0	0	0	0	1	0	3	0	0	1	0	0	0	0	0	0	0	0	0	0	0	0	0	0	0	0	0	0	0	0	0	0	0	0	0	0	0	0	0	0	0	0	0	0	0	0	0	0
OTU_15733	0	0	0	0	0	0	0	1	0	0	0	0	0	0	0	0	0	0	0	0	0	0	0	0	0	0	0	0	0	0	0	0	0	0	0	0	0	0	0	0	0	0	0	0	0	0	0	0	0
OTU_15738	0	0	0	0	0	0	0	1	0	0	0	0	0	0	0	0	0	0	0	0	0	0	1	0	0	0	0	0	0	0	0	0	0	0	0	0	0	0	0	0	0	0	0	0	0	0	0	0	0
OTU_15799	0	0	0	0	0	0	0	2	0	0	0	0	0	0	0	0	0	0	0	0	0	0	0	0	0	0	0	0	0	0	0	0	0	0	0	0	0	0	0	0	0	0	0	0	0	0	0	0	0
OTU_15803	0	0	0	0	0	0	0	1	0	0	0	0	0	0	0	0	0	0	1	0	0	0	0	0	0	0	0	0	0	0	0	0	0	0	0	0	0	0	0	0	0	0	0	0	0	0	0	0	0
OTU_15850	0	0	0	0	0	0	0	3	0	0	0	0	0	0	0	0	0	0	0	0	0	0	0	0	0	0	0	0	0	0	0	0	0	0	0	0	0	0	0	0	0	0	0	0	0	0	0	0	0
OTU_15876	0	0	0	0	0	0	0	1	0	0	0	1	0	0	0	0	0	0	0	0	0	0	0	0	0	0	0	0	0	0	0	0	0	0	0	0	0	0	0	0	0	0	0	0	0	0	0	0	0
OTU_15885	0	0	0	0	0	0	0	4	0	0	0	0	0	0	0	0	0	0	0	0	0	0	0	0	0	0	0	0	0	0	0	0	0	0	0	0	0	0	0	0	0	0	0	0	0	0	0	0	0
OTU_15910	0	0	0	0	0	0	0	1	0	0	0	0	0	0	0	0	0	0	0	0	0	0	0	0	0	0	0	0	0	0	0	0	0	0	0	0	0	0	0	1	0	0	0	0	0	0	0	0	0
OTU_15911	0	0	0	0	0	2	0	35	0	0	0	2	0	0	0	0	0	0	1	0	0	0	0	0	0	0	0	0	0	0	0	0	0	0	0	0	0	0	0	1	0	1	0	0	0	0	0	0	0
OTU_15999	0	0	0	0	0	0	0	1	0	0	0	0	0	0	0	0	0	0	0	0	0	0	0	0	0	0	0	0	0	0	0	0	0	0	0	0	2	0	0	0	0	1	0	0	0	0	0	0	0
OTU_16020	0	0	0	0	0	0	0	1	0	0	0	0	0	0	0	0	0	0	0	0	0	0	0	0	0	0	2	0	0	0	0	0	0	0	0	0	0	0	0	0	0	0	0	0	0	0	0	0	0
OTU_16057	0	0	0	0	0	0	0	3	0	0	0	0	0	0	0	0	0	0	0	0	0	0	0	0	0	0	0	0	0	0	0	0	0	0	0	0	0	0	0	0	0	1	0	0	0	0	0	0	0
OTU_16061	0	0	0	0	0	1	0	1	0	0	0	0	0	0	0	0	0	0	0	0	0	0	0	0	0	0	0	0	0	0	0	0	0	0	0	0	0	0	0	0	0	0	0	0	0	0	0	0	0
OTU_16172	0	0	0	0	0	0	0	2	0	0	0	0	0	0	0	0	0	0	0	0	0	0	0	0	0	0	0	0	0	0	0	0	0	0	0	0	0	0	0	0	0	0	0	0	0	0	0	0	0
OTU_16203	0	0	0	0	0	0	0	1	0	0	0	0	0	0	0	0	0	0	0	0	0	0	0	0	0	0	0	0	0	0	0	0	0	0	0	0	0	0	0	0	0	0	0	0	0	1	0	0	0
OTU_16207	0	0	0	0	0	0	0	2	0	0	0	0	0	0	0	0	0	0	0	0	0	0	0	0	0	0	0	0	0	0	0	0	0	0	0	0	0	0	0	0	0	0	0	0	0	0	0	0	0
OTU_16212	0	0	0	0	0	0	0	2	0	0	0	0	0	0	0	0	0	0	0	0	0	0	0	0	0	0	0	0	0	0	0	0	0	0	0	0	0	0	0	0	0	1	0	0	0	1	0	0	0
OTU_16219	0	0	0	0	0	0	0	1	0	0	0	0	0	0	0	0	0	0	0	0	0	0	0	0	0	0	0	0	0	0	0	0	0	0	1	0	0	0	0	0	0	0	0	0	0	0	0	0	0
OTU_16227	0	0	0	0	0	0	0	2	0	0	0	0	0	0	0	0	0	0	0	0	0	0	0	0	0	0	0	0	0	0	0	0	0	0	0	0	0	0	0	0	0	0	0	0	0	0	0	0	0
OTU_16267	0	0	0	0	0	0	0	1	0	1	0	0	0	0	0	0	0	0	0	0	0	0	0	0	0	0	0	0	0	0	0	0	0	0	0	0	0	0	0	0	0	0	0	0	0	0	0	0	0
OTU_16268	0	0	0	0	0	9	0	6	0	4	0	0	0	0	0	0	0	0	2	0	0	0	1	0	0	0	0	0	0	0	0	0	1	0	0	0	8	0	1	0	1	1	0	0	2	2	0	0	0
OTU_16339	0	0	0	0	0	0	0	2	0	0	0	0	0	0	0	0	0	0	0	0	0	0	0	0	0	0	0	0	0	0	0	0	0	0	0	0	0	0	0	0	0	0	0	0	0	0	0	0	0
OTU_16350	0	0	0	0	0	0	0	2	0	0	0	0	0	0	0	0	0	0	0	0	0	0	0	0	0	0	0	0	0	0	0	0	0	0	0	0	0	0	0	0	0	0	0	0	0	0	0	0	0
OTU_16422	0	0	0	0	0	0	0	1	0	0	0	0	0	0	0	0	1	0	0	0	0	0	0	0	0	0	0	0	0	0	0	0	0	0	0	0	0	0	0	0	0	0	0	0	0	0	0	0	0
OTU_16489	0	0	0	0	0	0	0	2	0	0	0	0	0	0	0	0	0	0	0	0	0	0	0	0	0	0	0	0	0	0	0	0	0	0	0	0	0	0	0	0	0	0	0	0	0	0	0	0	0
OTU_16530	0	0	0	0	0	2	0	0	1	2	0	0	0	0	0	0	0	0	0	0	0	0	1	0	0	0	0	0	0	0	0	0	0	0	0	0	0	0	0	0	0	0	0	0	0	4	0	0	0
OTU_16540	0	0	0	0	0	0	0	3	0	1	0	0	0	0	0	0	0	0	0	0	0	0	0	0	0	0	0	0	0	0	0	0	0	0	0	0	0	0	0	0	0	0	0	0	0	0	0	0	0
OTU_16579	0	0	0	0	0	0	0	1	0	0	0	0	0	0	0	0	0	0	0	0	0	0	0	0	0	0	0	0	0	0	0	0	0	0	0	0	0	0	0	0	0	0	0	0	0	0	0	0	0
OTU_16633	0	0	0	0	0	0	0	1	0	0	0	0	0	0	0	0	0	0	0	0	0	0	0	0	0	1	0	0	0	0	0	0	0	0	0	0	0	0	0	0	0	0	0	0	0	0	0	0	0
OTU_16662	0	0	0	0	0	0	0	0	0	0	0	1	0	0	0	0	0	0	0	0	0	0	0	0	0	0	0	0	0	0	0	0	0	0	0	0	0	0	0	0	0	0	0	0	0	0	0	0	0
OTU_16691	0	0	0	0	0	0	0	0	0	0	0	1	0	0	0	0	0	0	0	0	0	0	0	0	0	0	0	0	0	0	0	0	0	0	0	0	0	0	0	0	0	0	0	0	0	0	0	0	0
OTU_16708	0	0	0	0	0	0	0	0	0	0	0	2	0	0	0	0	0	0	0	0	0	0	0	0	0	0	0	0	0	0	0	0	0	0	0	0	0	0	0	0	0	0	0	0	0	0	0	0	0
OTU_16718	0	0	0	0	0	0	0	0	0	0	0	3	0	0	0	0	0	0	0	0	0	0	0	0	0	0	0	0	0	0	0	0	0	0	0	0	0	0	0	0	0	0	0	0	0	0	0	0	0
OTU_16733	0	0	0	0	0	0	0	0	0	0	0	1	0	0	0	0	0	0	0	0	0	0	0	0	0	0	0	0	0	0	0	0	0	0	0	0	0	0	0	0	0	0	0	0	0	0	0	0	0
OTU_16770	0	0	0	0	0	0	0	0	0	0	0	2	0	0	0	0	0	0	0	0	0	0	0	0	0	0	0	0	0	0	0	0	0	0	0	0	0	0	0	0	0	0	0	0	0	0	0	0	0
OTU_16830	0	0	0	0	0	0	0	0	0	0	0	3	0	0	0	0	0	0	0	0	0	0	0	0	0	0	0	0	0	0	0	1	0	0	0	0	0	0	0	0	0	0	0	0	1	0	0	0	0
OTU_16845	0	0	0	0	0	0	0	0	0	0	0	1	0	0	0	0	0	0	0	0	0	0	0	0	0	0	0	0	0	0	0	0	0	0	0	0	0	0	0	0	0	0	0	0	0	0	0	0	0
OTU_16874	0	0	0	0	0	0	0	0	0	0	0	2	0	0	0	0	0	0	0	0	0	0	0	0	0	0	0	0	0	0	0	0	0	0	0	0	0	1	0	0	0	0	0	0	0	0	0	0	2
OTU_16876	0	0	0	0	0	0	0	0	0	0	0	2	0	0	0	0	0	0	0	0	0	0	0	0	0	0	0	0	0	0	0	0	0	0	0	0	0	0	0	0	0	0	0	0	1	0	0	0	0
OTU_16888	0	0	0	0	0	0	0	0	0	0	0	1	0	0	0	0	0	0	0	0	0	0	0	0	0	0	0	0	0	0	0	0	0	0	0	0	0	0	0	0	0	0	0	0	0	0	0	0	1
OTU_16918	0	0	0	0	0	0	0	0	0	0	0	1	0	0	0	0	0	0	0	0	0	0	0	0	0	0	0	0	0	0	0	0	0	0	0	0	0	0	0	0	0	0	0	0	1	0	0	0	0
OTU_16926	0	0	0	0	0	0	2	0	0	0	0	1	0	0	0	0	0	1	0	0	0	0	0	0	0	0	0	0	0	0	0	0	0	0	0	0	0	0	0	0	0	0	0	0	0	0	0	0	0
OTU_16937	0	0	0	0	0	0	0	0	0	0	0	1	0	0	0	0	0	0	0	0	0	0	0	0	0	0	0	0	0	0	0	0	0	0	0	0	0	0	0	0	0	1	0	0	2	0	0	0	0
OTU_16987	0	0	0	0	0	0	0	0	2	0	0	1	0	0	0	0	0	0	0	0	0	0	0	0	0	0	0	0	4	0	0	0	0	0	0	0	0	0	0	0	0	2	0	0	0	0	0	0	0
OTU_17002	0	0	0	0	0	0	0	0	0	0	0	1	0	0	0	0	0	0	1	0	0	0	0	0	0	0	0	0	0	0	0	0	0	0	0	0	0	0	0	0	0	0	0	0	0	0	0	0	0
OTU_17044	0	0	0	0	0	0	0	0	0	0	0	3	0	0	0	0	0	0	0	0	0	0	0	0	0	0	0	0	0	0	0	0	0	0	0	0	0	0	0	0	0	0	0	0	2	0	0	0	0
OTU_17047	0	0	0	0	0	0	0	0	0	0	0	2	0	0	0	0	0	0	0	1	0	0	0	0	0	0	0	0	0	0	0	0	0	0	0	0	0	0	0	0	0	0	0	0	0	0	0	0	0
OTU_17156	0	0	0	0	0	0	0	0	0	0	0	1	0	0	0	0	0	0	0	0	0	0	0	0	0	0	0	0	1	0	0	0	0	0	0	0	0	0	0	0	0	0	0	0	0	0	0	0	0
OTU_17250	0	0	0	0	0	0	0	0	1	0	0	1	0	0	0	0	0	0	0	0	0	0	0	0	0	0	0	0	0	0	0	0	0	0	0	0	0	0	0	0	0	0	0	0	0	0	0	0	0
OTU_17279	0	0	0	0	0	0	0	0	0	0	0	1	0	0	0	0	0	0	0	1	0	0	0	0	0	0	0	0	1	0	0	0	0	0	0	0	0	0	0	0	0	0	0	0	0	0	0	0	0
OTU_17283	0	0	0	0	0	0	0	0	0	0	0	1	0	0	0	0	0	0	0	0	0	0	0	0	1	0	2	1	0	0	0	0	0	0	1	0	0	0	0	0	0	0	0	0	0	0	0	0	0
OTU_17417	0	0	0	0	1	0	0	0	0	0	0	2	0	0	0	0	0	0	0	0	0	0	0	0	0	0	0	0	0	0	0	0	0	0	0	0	0	0	0	0	0	0	0	0	0	0	0	0	0
OTU_17489	0	0	0	0	0	1	0	0	0	0	0	0	0	0	0	0	0	0	0	0	0	0	0	0	0	0	0	0	0	0	0	0	0	0	0	0	0	0	0	0	0	0	0	0	0	1	0	0	0
OTU_17538	0	0	0	0	0	0	0	0	0	0	0	0	0	0	0	0	0	0	0	2	0	0	0	0	0	0	0	0	0	0	0	0	0	0	0	0	0	0	0	0	0	0	0	0	0	0	0	0	0
OTU_17642	0	0	0	0	0	0	0	0	0	0	0	1	0	0	0	0	0	0	0	0	0	0	0	0	0	0	0	0	0	0	0	0	0	0	0	0	0	0	0	0	0	0	0	0	1	0	0	0	0
OTU_17728	0	0	0	0	0	0	0	0	0	0	0	2	0	0	0	0	0	0	0	0	0	0	0	0	0	0	0	0	1	0	0	0	0	0	0	0	0	0	0	0	0	0	0	0	2	0	0	0	0
OTU_17734	0	0	0	0	0	0	0	0	0	0	0	1	0	0	0	0	0	0	0	0	0	0	0	0	0	0	0	0	0	0	0	0	0	0	0	0	0	0	0	0	0	0	0	0	0	1	0	0	0
OTU_17795	0	0	0	0	0	0	0	0	0	0	0	1	0	0	0	0	0	1	0	0	0	0	0	0	0	0	0	0	0	0	0	0	0	0	0	0	0	0	0	0	0	0	0	0	0	0	0	0	0
OTU_17865	0	0	0	0	0	0	0	0	0	0	0	1	0	0	0	0	0	0	0	0	0	0	0	0	0	0	0	0	1	0	0	0	0	0	0	0	1	0	0	0	0	1	0	0	0	0	0	0	0
OTU_17875	0	0	0	0	0	0	0	0	0	0	0	1	0	0	0	0	0	0	0	0	0	0	0	0	0	0	0	0	0	0	0	0	0	0	0	0	0	0	1	0	0	0	0	0	0	0	0	0	0
OTU_17937	0	0	0	0	0	0	0	0	0	0	0	0	0	0	0	0	0	0	0	0	0	0	0	0	0	0	0	0	0	0	0	0	0	0	0	0	0	0	0	0	0	0	0	0	0	0	0	0	1
OTU_17938	0	0	0	0	0	0	0	0	0	0	0	1	0	0	0	0	0	0	0	0	0	0	1	0	0	0	0	0	0	0	0	0	0	0	0	0	0	0	0	0	0	0	0	0	0	0	0	0	0
OTU_17960	0	0	0	0	0	0	0	0	0	0	0	1	0	0	0	0	0	0	0	0	0	0	0	0	0	1	0	0	0	0	0	0	0	0	0	0	0	0	0	0	0	0	0	0	0	0	0	0	0
OTU_17990	0	0	0	0	0	0	0	0	0	0	0	1	0	0	0	0	0	0	0	0	0	0	0	0	0	0	0	0	0	0	1	0	0	0	0	0	0	0	0	0	0	0	0	0	0	0	0	0	0
OTU_18079	0	0	0	0	0	0	0	0	0	0	0	0	0	0	0	0	0	0	0	0	0	0	0	0	0	0	0	0	0	0	0	0	0	0	0	1	0	0	0	0	0	0	0	0	0	0	0	0	0
OTU_18111	0	0	0	0	0	0	0	0	0	0	0	0	0	0	0	0	0	0	0	0	0	0	0	0	0	0	0	0	0	0	0	0	0	0	0	0	0	0	0	0	0	0	0	0	0	0	0	0	0
OTU_18141	0	0	0	0	0	0	0	0	0	0	0	0	0	0	0	0	0	0	0	0	0	0	0	0	0	0	0	0	0	0	0	0	0	0	0	0	0	0	0	0	0	0	0	0	0	0	0	0	0
OTU_18175	0	0	0	0	0	0	1	0	0	0	0	0	0	0	0	0	0	0	0	0	0	0	0	0	0	0	0	0	0	0	0	0	0	0	0	0	0	0	0	0	0	0	0	0	0	0	0	0	0
OTU_18291	0	0	0	0	0	0	0	0	0	0	0	0	0	0	0	0	0	0	0	0	0	0	0	0	0	0	0	0	0	0	0	0	0	0	0	0	0	1	0	0	0	0	0	0	0	0	0	0	0
OTU_18332	0	0	0	0	0	1	0	0	0	0	0	0	0	0	0	0	0	1	0	0	0	0	0	0	0	0	0	1	0	0	0	0	0	0	0	0	0	0	0	0	0	0	0	0	5	0	0	0	0
OTU_18366	0	0	0	0	0	1	0	0	0	0	0	0	1	0	0	0	0	0	0	0	0	0	0	0	0	0	0	0	0	0	0	0	0	0	0	0	0	1	0	0	0	0	0	0	0	0	0	0	1
OTU_18409	0	0	0	0	0	0	0	0	0	0	0	0	0	0	0	0	0	0	0	0	0	0	0	0	0	0	0	0	0	0	0	0	0	0	0	0	0	0	0	0	0	0	0	0	0	0	0	0	0
OTU_18439	0	0	0	0	0	0	0	0	0	0	0	0	0	0	0	0	0	0	0	0	0	0	0	0	0	0	0	0	1	0	0	0	0	0	0	0	0	0	0	0	0	0	0	0	0	0	0	0	0
OTU_18718	0	0	0	0	0	0	0	0	0	0	0	0	0	0	0	0	0	0	0	0	0	0	0	0	0	0	0	0	0	0	0	0	0	0	0	0	0	0	0	0	0	0	0	0	0	0	0	0	0
OTU_18765	0	0	0	0	0	0	0	0	0	0	0	0	0	0	0	0	0	0	0	0	0	0	0	0	0	0	0	1	0	0	0	0	0	0	0	0	0	0	0	0	0	0	0	0	0	0	0	0	0
OTU_18774	0	0	1	0	0	0	0	0	0	0	0	0	0	0	0	0	0	0	0	0	0	0	0	0	0	0	0	0	0	0	0	0	0	0	0	0	0	0	0	0	0	0	0	0	0	0	0	0	0
OTU_18797	0	0	0	0	0	0	0	0	0	0	0	0	0	0	0	0	0	0	0	0	0	0	0	0	0	0	1	0	0	0	0	0	0	0	0	0	0	0	0	0	0	0	0	0	0	0	0	0	0
OTU_18799	0	0	0	0	0	0	0	0	0	0	0	0	0	0	0	0	0	0	0	0	0	0	0	0	0	0	0	0	0	0	0	0	0	0	0	0	0	0	0	0	0	0	0	0	0	1	0	0	0
OTU_18840	0	0	0	0	0	0	0	0	0	0	0	0	0	0	0	0	0	0	0	0	0	0	0	0	0	0	0	0	0	0	0	0	0	0	0	0	0	0	0	0	0	0	0	0	0	0	0	0	0
OTU_18896	0	0	0	0	0	1	0	0	0	0	0	0	0	0	0	0	0	0	0	0	0	0	0	0	0	0	0	0	0	0	0	0	0	0	0	0	0	0	0	0	0	0	0	0	0	1	0	0	0
OTU_18903	0	0	0	0	0	0	0	0	0	0	0	0	0	1	0	0	0	0	0	0	0	0	0	0	0	0	0	0	0	0	0	0	0	0	0	0	0	0	0	0	0	0	0	0	1	0	0	0	1
OTU_19009	0	0	0	0	0	0	0	0	0	0	0	0	0	0	0	0	0	0	0	0	0	0	0	0	0	0	0	0	0	0	0	0	0	0	0	1	0	0	0	0	0	0	0	0	0	0	0	0	0
OTU_19089	0	0	0	0	0	0	0	0	0	0	0	0	0	0	0	0	0	0	0	0	0	0	0	0	0	0	0	0	0	0	0	0	0	0	0	0	1	0	0	0	0	0	0	0	1	0	0	0	0
OTU_19141	0	0	0	0	0	0	0	0	0	0	0	0	0	0	0	0	0	0	0	0	0	0	0	0	0	0	2	0	0	0	0	0	0	0	0	0	0	0	0	0	0	0	0	0	0	0	0	0	0
OTU_19161	0	0	0	0	0	1	0	0	0	0	0	0	0	0	0	0	0	0	0	0	0	0	0	0	0	0	0	0	0	0	0	0	0	0	0	0	0	0	0	0	0	0	0	0	0	0	0	0	0
OTU_19169	0	0	0	0	0	0	0	0	0	0	0	0	0	0	0	0	0	0	0	0	0	0	0	0	0	0	0	0	0	0	0	0	0	0	0	0	0	0	0	0	0	1	0	0	0	0	0	0	0
OTU_19174	0	0	0	0	0	0	0	0	0	0	0	0	0	0	0	0	0	0	0	0	0	0	0	0	0	0	0	0	0	0	0	0	0	0	0	0	0	0	0	0	0	0	0	0	0	0	0	0	0
OTU_19201	0	0	0	0	0	0	0	0	0	0	0	0	0	0	0	0	0	0	0	0	0	0	0	0	0	0	0	1	0	0	0	0	0	0	0	0	0	0	0	0	0	0	0	0	0	0	0	0	0
OTU_19258	0	0	0	0	0	1	0	0	0	0	0	0	0	0	0	0	0	0	0	0	0	0	0	0	0	0	0	0	0	0	0	0	0	0	0	0	0	2	0	0	0	0	0	0	0	0	0	0	0
OTU_19284	0	0	0	0	0	0	0	0	0	0	0	0	0	0	0	0	0	0	0	0	0	0	0	0	0	0	0	0	0	0	0	0	0	0	0	0	0	0	0	0	0	0	0	0	6	0	0	0	0
OTU_19313	0	0	0	0	0	1	0	0	0	0	0	0	0	0	0	0	0	0	0	0	0	0	0	0	0	0	0	0	0	0	0	0	0	0	0	0	0	0	0	0	0	0	0	0	0	0	0	0	0
OTU_19327	0	0	0	0	0	0	0	0	0	0	0	0	0	0	0	0	0	0	0	0	0	0	0	0	0	0	0	0	1	0	0	0	0	0	0	0	0	0	0	0	0	0	0	0	0	0	0	0	0
OTU_19408	0	0	0	0	0	0	0	0	0	4	1	0	0	0	0	0	0	0	0	0	0	0	1	0	0	0	0	0	0	0	0	0	0	0	0	1	1	0	0	0	0	0	0	0	0	2	0	0	0
OTU_19529	0	0	0	0	0	1	0	0	0	0	0	0	0	0	0	0	0	0	0	0	0	0	0	0	0	0	0	0	0	0	0	0	0	0	0	0	1	0	0	0	0	0	0	0	1	0	0	0	12
OTU_19546	0	0	0	0	0	0	0	0	0	0	0	0	1	0	0	0	0	0	0	0	0	0	0	0	0	0	0	0	0	0	0	0	0	0	0	0	0	0	0	0	0	0	0	0	0	0	0	0	2
OTU_19559	0	0	0	0	0	0	0	0	0	0	0	0	0	0	0	0	0	0	0	0	0	0	0	0	0	0	0	0	0	0	0	0	0	0	0	0	0	1	0	0	0	0	0	0	0	0	0	0	1
OTU_19560	0	0	0	0	0	0	0	0	0	0	0	0	0	0	0	0	0	1	0	0	0	0	0	0	0	0	0	0	0	0	0	0	0	0	0	0	0	0	0	0	0	0	0	0	0	0	0	0	1
OTU_19588	0	0	0	0	0	0	0	0	0	0	0	0	0	0	0	0	0	0	0	0	0	0	0	0	0	0	0	0	0	0	0	0	0	0	0	0	1	0	0	0	0	0	0	0	0	0	0	0	1
OTU_19598	0	0	0	0	0	0	0	0	0	0	0	0	0	0	0	0	0	0	0	0	0	0	0	0	0	0	0	0	0	0	0	0	0	0	0	0	0	1	0	0	0	0	0	0	0	0	0	0	1
OTU_19634	0	0	0	0	0	0	0	0	0	0	0	0	1	0	0	0	0	0	0	0	0	0	0	0	0	0	0	0	0	0	0	0	0	0	0	0	14	0	0	0	0	0	0	0	0	0	0	0	32
OTU_19700	0	0	0	0	0	0	0	0	0	0	0	0	0	0	0	0	0	0	0	0	0	0	0	0	0	0	0	0	0	0	0	0	0	0	0	0	0	0	0	0	0	0	0	0	0	0	0	0	6
OTU_19731	0	0	0	0	0	0	0	0	0	0	0	0	0	0	0	0	0	0	0	0	0	0	0	0	0	0	0	0	0	0	0	0	0	0	0	0	0	0	0	0	0	0	0	0	0	0	0	0	2
OTU_19762	0	0	0	0	0	0	0	0	0	0	0	0	0	0	0	0	0	0	0	0	0	0	0	0	0	0	2	0	0	0	1	0	0	0	0	0	0	0	0	0	0	0	0	0	0	0	0	0	1
OTU_19800	0	0	0	0	2	0	0	0	0	0	0	0	0	0	0	0	0	0	1	0	0	0	0	0	0	0	0	0	0	0	0	0	0	0	0	0	0	1	0	0	0	0	0	0	0	0	0	0	1
OTU_19810	0	0	0	0	0	0	0	0	0	0	0	0	0	0	0	0	0	0	0	0	0	0	0	0	1	1	3	0	0	0	0	0	0	0	0	0	0	0	0	0	0	0	0	0	0	0	0	0	1
OTU_19835	0	0	0	0	0	0	0	0	0	0	0	0	0	0	0	0	0	0	0	0	0	0	0	0	1	0	0	0	0	0	0	0	0	0	0	0	0	0	0	0	0	0	0	0	0	0	0	0	4
OTU_19861	0	0	0	0	0	0	0	0	0	0	0	0	0	0	0	0	0	0	0	0	0	0	0	0	0	0	0	0	0	0	0	0	1	0	0	0	0	0	0	0	0	0	0	0	0	0	0	0	1
OTU_19862	0	0	0	0	0	0	0	0	0	0	0	0	0	0	0	0	0	0	0	1	0	0	0	0	0	0	0	0	0	0	0	0	0	0	0	0	0	0	0	0	0	0	0	0	0	0	0	0	27
OTU_19932	0	0	0	0	0	0	0	0	0	0	0	0	0	0	0	0	0	0	0	0	0	0	0	0	0	0	0	0	0	0	0	0	0	0	0	0	0	1	0	0	0	0	0	0	0	0	0	0	2
OTU_19976	0	0	0	0	0	0	0	0	0	1	0	0	0	0	0	0	0	0	0	0	0	0	0	0	0	0	38	0	0	0	0	0	0	5	0	0	0	0	1	0	0	0	0	0	0	2	0	0	1
OTU_20046	0	0	0	0	0	0	1	0	0	0	0	0	0	1	0	0	0	0	0	0	0	0	0	0	0	0	0	0	0	0	0	0	0	0	0	0	0	0	0	0	0	0	0	0	0	0	0	0	1
OTU_20070	0	0	0	0	0	0	0	0	0	0	0	0	0	0	0	0	0	0	0	0	0	0	0	0	0	0	0	0	0	0	0	0	0	0	0	0	0	0	0	0	0	0	0	0	0	0	0	0	1
OTU_20091	0	1	2	0	0	1	0	0	0	0	0	0	0	0	0	0	0	0	0	0	0	0	0	0	0	1	0	0	0	0	0	0	0	0	0	0	0	0	0	0	0	0	0	0	0	0	0	0	1
OTU_20110	0	0	0	0	0	0	0	0	0	0	0	0	0	0	0	0	0	0	0	0	0	0	0	0	0	0	0	0	0	0	0	0	0	0	0	0	0	0	0	0	0	0	0	0	0	0	0	0	1
OTU_20122	0	0	0	0	0	0	0	0	0	0	0	0	0	0	0	0	0	0	0	0	0	0	0	0	0	0	1	0	0	0	0	0	0	0	0	0	0	0	0	0	0	0	0	0	0	0	0	0	1
OTU_20210	0	3	2	0	0	3	0	0	0	2	1	0	1	1	0	0	3	0	0	0	0	0	0	0	0	0	0	0	0	0	0	0	1	0	1	0	0	0	5	0	0	1	0	0	0	0	0	0	3
OTU_20241	0	0	0	0	0	0	0	0	0	0	0	0	0	0	0	0	0	0	0	0	0	0	0	0	0	0	0	0	0	0	0	0	0	0	0	0	0	0	0	0	0	0	0	0	0	0	0	0	1
OTU_20305	0	0	0	0	0	0	0	0	0	0	0	0	0	0	0	0	0	0	0	0	0	0	0	0	0	0	0	0	0	0	0	0	0	0	0	0	0	0	0	0	0	0	0	0	0	0	0	0	3
OTU_20323	0	0	0	0	0	23	0	0	0	0	0	0	2	0	0	0	0	2	8	1	0	0	6	0	10	0	0	5	0	0	8	0	0	0	0	0	0	8	0	1	0	0	0	0	5	0	0	0	53
OTU_20357	0	0	0	0	0	0	0	0	0	0	0	0	0	0	0	0	0	0	0	0	0	0	1	0	0	0	0	0	0	0	0	0	0	0	0	0	0	0	0	0	0	0	0	0	0	0	0	0	1
OTU_20371	0	0	0	0	0	0	0	0	0	0	0	0	0	0	0	0	0	0	0	0	0	0	0	0	0	0	0	0	0	0	0	0	0	0	0	0	0	0	0	0	0	0	0	0	1	0	0	0	1
OTU_20449	0	0	0	0	0	0	0	0	0	0	0	0	0	0	0	0	0	0	0	0	0	0	0	0	0	0	0	0	0	0	0	0	0	0	0	0	0	0	0	0	0	0	0	0	0	0	0	0	1
OTU_20489	0	0	0	0	0	0	0	0	0	0	0	0	0	0	0	0	0	0	0	0	0	0	0	0	0	0	0	1	0	0	0	0	0	0	0	0	0	0	0	0	0	0	0	0	0	0	0	0	1
OTU_20533	0	0	0	0	0	0	0	0	0	0	0	0	0	0	0	0	0	0	0	0	0	0	0	0	0	0	0	0	0	0	0	0	0	0	0	0	0	0	0	0	0	0	0	0	0	0	0	0	1
OTU_20576	0	0	0	0	0	0	0	0	0	0	0	0	0	0	0	0	0	0	0	0	0	0	0	0	0	0	0	0	0	0	0	0	0	0	1	0	0	0	0	0	0	0	0	0	0	0	0	0	1
OTU_20675	0	0	0	0	0	0	0	0	0	0	0	0	0	0	0	0	0	0	0	0	0	0	0	0	0	0	0	0	0	0	0	0	0	0	0	0	0	0	0	0	1	0	0	0	0	0	0	0	1
OTU_20717	0	0	0	0	0	0	1	0	0	0	0	0	1	0	0	4	0	0	0	0	0	0	0	0	0	0	0	0	0	0	0	0	1	0	0	0	6	0	2	0	1	0	0	0	3	0	0	0	1
OTU_20802	0	0	0	0	0	0	0	0	0	0	0	0	0	0	0	0	0	0	0	0	0	0	0	0	0	0	0	0	0	0	0	0	0	0	0	0	0	0	0	0	0	0	0	0	0	0	0	0	2
OTU_20823	0	0	0	0	0	0	1	0	0	0	0	0	0	0	0	0	0	0	0	0	0	0	0	0	0	0	0	0	0	0	0	0	0	0	0	0	0	0	0	0	0	0	0	0	0	0	0	0	1
OTU_20843	0	0	0	0	0	0	0	0	0	0	0	0	0	0	0	0	0	0	0	0	0	0	0	0	0	0	0	0	0	0	0	0	0	0	0	0	0	0	0	0	0	0	0	0	0	0	0	0	1
OTU_21005	0	0	0	0	0	0	0	0	0	1	0	0	0	0	0	0	0	0	0	0	0	0	0	0	0	0	0	0	0	0	0	0	0	0	0	0	0	0	0	0	0	28	0	0	0	0	0	0	0
OTU_21025	0	0	0	0	0	2	0	0	0	12	1	0	0	0	0	0	0	0	2	0	0	0	0	0	0	0	0	0	0	0	0	0	0	0	0	0	0	0	0	0	0	1	0	0	0	2	0	0	0
OTU_21042	0	0	0	0	0	0	0	0	0	1	1	0	0	0	0	0	0	0	1	0	0	0	0	0	0	0	0	0	0	0	0	0	0	0	1	0	0	0	0	0	0	0	0	0	0	0	0	0	0
OTU_21075	0	0	0	0	0	0	0	0	0	6	0	0	0	0	0	0	0	0	0	0	0	0	0	0	0	0	0	0	0	0	0	0	0	0	0	0	0	0	0	0	0	0	0	0	0	0	0	0	0
OTU_21112	0	0	0	0	0	0	0	0	0	2	0	0	0	0	0	0	0	0	0	0	0	0	0	0	0	0	0	0	0	0	0	0	0	0	0	0	0	0	0	0	0	0	0	0	0	0	0	0	0
OTU_21114	0	0	0	0	0	20	0	0	0	1	0	0	0	0	0	0	0	0	0	0	0	0	0	0	0	0	0	0	1	0	0	0	0	0	0	0	0	0	0	0	0	0	0	0	0	0	0	0	0
OTU_21125	0	0	0	0	0	0	0	0	0	1	0	0	0	0	0	0	0	0	0	0	0	0	0	0	1	0	0	0	0	0	0	0	0	0	0	0	0	0	0	0	0	0	0	0	0	0	0	0	0
OTU_21141	0	0	0	0	0	0	0	0	0	36	0	0	0	0	0	0	0	0	0	0	0	0	0	0	0	0	0	0	1	0	0	0	0	0	0	0	3	0	0	0	0	0	0	0	0	1	0	0	0
OTU_21147	0	0	0	0	0	0	0	0	0	5	0	0	0	0	0	0	0	0	0	0	0	0	0	0	1	0	0	0	0	0	0	0	0	0	0	0	0	0	0	0	0	0	0	0	0	0	0	0	0
OTU_21161	0	0	0	0	0	0	0	0	0	85	0	0	0	0	0	0	0	0	0	26	0	0	0	0	10	0	5	0	19	0	0	0	0	0	0	0	0	0	0	0	10	0	0	0	10	32	0	0	0
OTU_21181	0	0	0	0	0	0	0	0	0	1	0	0	0	0	0	0	1	0	0	0	0	0	0	0	0	0	0	0	0	0	0	0	0	0	0	0	0	0	0	0	0	0	0	0	0	0	0	0	0
OTU_21207	0	0	0	0	0	0	0	0	0	1	0	0	0	0	0	0	1	0	0	0	0	0	0	0	0	0	0	0	0	0	0	0	0	0	0	0	0	0	0	0	0	0	0	0	0	0	0	0	0
OTU_21339	0	0	0	0	0	0	0	0	0	1	0	0	0	0	0	0	0	0	0	0	0	0	0	0	0	0	0	0	0	0	0	0	0	0	0	0	0	0	0	0	0	0	0	0	0	1	0	0	0
OTU_21347	0	0	0	0	0	0	0	0	0	2	0	0	0	0	0	0	0	0	0	0	0	0	0	0	0	0	0	0	0	0	0	0	0	0	0	0	0	0	0	0	0	0	0	0	0	1	0	0	0
OTU_21348	0	0	0	0	0	0	0	0	0	3	0	0	0	0	0	0	2	0	0	0	0	0	0	0	1	0	0	0	0	0	0	0	0	0	0	0	0	0	0	0	0	0	0	0	0	0	0	0	0
OTU_21358	0	0	0	0	0	0	0	0	0	4	0	0	0	0	0	0	0	0	1	0	0	0	0	0	0	0	0	0	0	0	0	0	0	0	0	0	0	0	0	0	0	2	0	0	0	1	0	0	0
OTU_21402	0	0	0	0	0	0	0	0	0	2	0	0	0	0	0	0	0	0	0	0	0	0	0	0	0	0	0	0	0	0	0	0	0	0	0	0	0	0	0	0	0	0	0	0	1	0	0	0	0
OTU_21450	0	1	0	0	0	0	0	0	0	1	0	0	0	0	0	0	0	0	0	0	0	0	0	0	1	0	0	0	0	0	0	0	0	0	0	0	0	0	0	0	0	0	0	0	0	0	0	0	0
OTU_21460	0	2	0	0	0	33	0	0	0	35	0	0	0	0	0	0	0	0	0	0	0	0	0	0	1	3	0	0	1	0	0	0	0	0	2	0	0	0	0	0	0	2	0	0	0	2	0	0	0
OTU_21484	0	0	0	0	0	0	0	0	0	1	0	0	0	0	0	0	0	0	0	0	0	0	0	0	0	0	0	0	0	0	0	0	0	0	0	0	0	0	0	0	0	0	0	0	1	0	0	0	0
OTU_21500	0	0	0	0	0	0	0	0	0	2	0	0	0	0	0	0	0	0	0	0	0	0	0	0	0	0	0	0	0	0	0	0	0	0	0	0	0	0	0	0	0	0	0	0	0	0	0	0	0
OTU_21527	0	0	0	0	0	0	0	0	0	30	0	0	0	0	0	0	0	0	0	10	0	0	0	0	6	0	0	0	13	0	0	0	0	0	0	0	0	0	0	0	4	0	0	0	4	9	0	0	0
OTU_21528	0	0	0	0	0	0	0	0	0	1	0	0	0	0	0	0	0	0	0	0	0	0	0	0	0	0	0	0	0	0	0	0	0	0	0	0	0	0	0	0	0	0	0	0	0	1	0	0	0
OTU_21536	0	0	0	0	0	0	0	0	0	1	0	0	0	0	0	0	0	0	0	0	0	0	0	0	0	0	0	0	0	0	0	0	0	0	0	0	0	0	0	0	0	0	0	0	0	0	0	0	0
OTU_21566	0	0	0	0	0	0	0	0	0	2	0	0	0	0	0	0	0	0	0	0	0	0	0	0	0	0	0	0	0	0	0	0	0	0	0	0	0	0	0	0	0	0	0	0	0	0	0	0	0
OTU_21642	0	0	0	0	0	0	0	0	0	6	0	0	0	0	0	0	0	0	0	0	0	0	0	0	0	1	0	0	0	0	0	0	0	0	0	0	0	0	0	0	0	0	0	0	0	0	0	0	0
OTU_21682	0	0	0	0	0	0	0	0	0	3	0	0	0	0	0	0	0	0	0	0	0	0	0	0	0	0	0	0	0	0	0	0	0	0	0	0	0	0	0	0	0	0	0	0	0	0	0	0	0
OTU_21698	0	0	0	0	0	0	0	0	0	1	0	0	0	0	0	0	0	0	0	0	0	0	0	0	0	0	0	0	0	0	0	0	0	0	0	0	0	0	0	0	0	0	0	0	0	0	0	0	0
OTU_21733	0	0	0	0	0	0	0	0	0	1	0	0	0	0	0	0	0	0	0	0	0	0	0	0	0	0	0	0	0	0	0	0	0	0	0	0	0	0	0	0	0	0	0	0	0	0	0	0	0
OTU_21743	0	0	0	0	2	2	0	0	0	1	0	0	0	0	0	0	2	0	0	2	0	0	0	0	0	0	1	0	0	0	0	0	0	0	0	0	0	0	0	0	0	0	0	0	0	0	0	0	0
OTU_21757	0	0	0	0	0	0	0	0	0	1	0	0	0	0	0	0	0	0	1	0	0	0	0	0	0	0	0	0	0	0	0	0	0	0	0	0	0	0	0	0	0	0	0	0	0	0	0	0	0
OTU_21794	0	0	0	0	0	0	0	0	0	0	0	0	0	0	0	0	0	0	0	0	0	0	0	0	0	0	0	0	0	0	0	0	0	0	0	0	0	0	0	0	0	0	0	0	0	2	0	0	0
OTU_21814	0	0	0	0	0	0	0	0	0	1	0	0	0	0	0	0	0	0	0	1	0	0	0	0	0	0	0	0	0	0	0	0	0	0	0	0	0	0	0	0	0	0	0	0	0	0	0	0	0
OTU_21847	0	0	0	0	0	0	0	0	0	5	0	0	0	0	0	0	0	0	0	0	0	0	0	0	0	0	0	0	0	0	0	0	0	0	0	0	0	0	0	0	0	0	0	0	0	0	0	0	0
OTU_21922	0	0	0	0	0	0	0	0	0	1	0	0	0	0	0	0	0	0	0	0	0	0	0	0	0	0	0	0	0	0	0	0	0	0	0	0	0	0	1	0	0	0	0	0	0	0	0	0	0
OTU_21995	0	0	0	0	0	0	0	0	0	1	0	0	0	0	0	0	0	0	0	0	0	0	0	0	0	0	0	0	0	0	0	0	0	0	0	0	0	0	0	0	0	0	0	0	0	1	0	0	0
OTU_22059	0	0	0	0	0	0	0	0	0	1	0	0	0	0	0	0	0	0	0	0	0	0	0	0	0	0	1	0	0	0	0	0	0	0	0	0	0	0	0	0	0	0	0	0	0	0	0	0	0
OTU_22086	0	0	0	0	0	0	0	0	0	3	0	0	0	0	0	0	0	0	0	0	0	0	0	0	0	0	0	0	0	0	0	0	0	0	0	0	0	0	0	0	0	0	0	0	0	0	0	0	0
OTU_22109	0	0	0	0	0	0	0	0	0	1	0	0	0	0	0	0	0	0	0	0	0	0	0	0	0	0	0	0	0	0	0	0	0	0	0	0	0	0	0	0	0	0	0	0	0	0	0	0	0
OTU_22137	0	0	0	0	0	0	0	0	0	4	0	0	0	0	0	0	0	0	0	0	0	0	0	0	0	0	0	0	0	0	0	0	0	0	0	0	0	0	0	0	0	0	0	0	0	0	0	0	0
OTU_22207	0	0	0	0	0	0	0	0	0	1	0	0	0	0	0	0	0	0	0	0	0	0	0	0	0	0	3	0	0	0	0	0	0	0	0	0	0	0	0	0	0	0	0	0	0	0	0	0	0
OTU_22256	0	0	0	0	0	0	0	0	0	2	0	0	0	0	0	0	0	0	0	0	0	0	0	0	0	0	0	0	0	0	0	0	0	0	0	0	0	0	0	0	0	0	0	0	0	0	0	0	0
OTU_22282	0	0	0	0	0	0	0	0	0	1	0	0	0	0	0	0	0	0	0	0	0	0	0	0	0	0	0	0	1	0	0	0	0	0	0	0	0	0	0	0	0	0	0	0	0	0	0	0	0
OTU_22305	0	0	0	0	0	0	1	0	0	2	0	0	0	0	0	0	0	0	0	0	0	0	0	0	0	0	2	0	0	0	0	0	0	0	0	0	0	0	0	0	0	0	0	0	0	0	0	0	0
OTU_22363	0	0	0	0	1	0	0	0	0	1	0	0	0	0	0	0	0	0	0	0	0	0	0	0	0	0	0	0	0	0	0	0	0	0	0	0	0	0	0	0	0	0	0	0	0	0	0	0	0
OTU_22405	0	0	0	0	0	0	0	0	0	3	0	0	0	0	0	0	0	0	0	0	0	0	0	0	3	0	0	0	2	0	0	0	0	0	0	0	0	0	0	0	1	0	0	0	0	1	0	0	0
OTU_22406	0	0	0	0	0	0	0	0	0	1	0	0	0	0	0	0	1	0	0	0	0	0	0	0	0	0	0	0	0	0	0	0	0	0	0	0	0	0	0	0	0	0	0	0	0	0	0	0	0
OTU_22457	0	0	0	0	0	0	0	0	0	3	0	0	0	0	0	0	0	1	0	0	0	0	0	0	2	0	0	0	0	0	0	1	0	0	0	0	0	0	0	0	0	0	0	0	0	0	0	0	0
OTU_22636	0	0	0	0	0	0	0	0	0	2	0	0	0	0	0	0	0	0	0	0	0	0	0	0	0	0	0	0	0	0	0	0	0	0	0	0	0	0	0	0	1	0	0	0	0	1	0	0	0
OTU_22647	0	0	0	0	0	0	0	0	0	1	0	0	0	0	0	0	0	0	0	0	0	0	0	0	0	0	0	0	0	0	0	0	0	0	0	0	0	0	0	0	0	1	0	0	0	0	0	0	0
OTU_22656	0	0	0	0	0	0	0	0	0	3	0	0	0	0	0	0	0	0	0	0	0	0	0	0	0	0	0	0	17	0	0	0	0	0	0	0	0	0	0	0	0	0	0	0	0	0	0	0	0
OTU_22685	0	0	0	0	0	0	0	0	0	1	0	0	0	0	0	0	0	0	0	3	0	0	0	0	1	0	0	0	2	0	0	0	0	0	0	0	0	0	0	0	1	0	0	0	0	1	0	0	0
OTU_22692	0	0	0	0	0	0	0	0	0	2	0	0	0	0	0	0	0	0	0	0	0	0	0	0	0	0	0	0	0	0	0	0	0	0	0	0	0	0	0	0	0	0	0	0	0	0	0	0	0
OTU_22701	0	0	0	0	0	0	0	0	0	2	0	0	0	0	0	0	0	0	0	0	0	0	0	0	0	0	0	0	0	0	0	0	0	0	0	0	0	0	0	0	0	0	0	0	0	0	0	0	0
OTU_22722	0	0	0	0	0	0	0	0	0	1	0	0	0	0	0	0	0	0	0	0	0	0	0	0	0	0	0	0	0	0	0	0	0	0	0	0	0	0	0	0	0	0	0	0	0	0	0	0	0
OTU_22732	0	0	0	0	0	0	0	0	0	1	0	0	0	0	0	0	0	0	0	0	0	0	0	0	0	0	0	0	0	0	0	0	0	0	0	0	0	0	0	0	0	0	0	0	0	0	0	0	0
OTU_22754	0	0	0	0	0	0	0	0	0	2	0	0	0	0	0	0	1	0	0	0	0	0	0	0	0	0	0	0	0	0	0	0	0	0	0	0	0	0	0	0	0	1	0	0	0	0	0	0	0
OTU_22816	0	0	0	0	0	1	0	0	0	1	0	0	0	0	0	0	0	0	0	0	0	0	0	0	1	0	0	0	0	0	0	0	0	0	0	0	0	0	0	0	0	0	0	0	0	0	0	0	0
OTU_22838	0	0	0	0	0	0	0	0	0	2	0	0	0	0	0	0	0	0	0	0	0	0	0	0	0	0	0	0	0	0	0	0	0	0	0	0	0	0	0	0	0	0	0	0	0	0	0	0	0
OTU_22943	0	0	0	0	0	0	0	0	0	1	0	0	0	0	0	0	1	0	0	0	0	0	0	0	0	0	0	0	0	0	0	0	0	0	0	0	0	0	0	0	0	0	0	0	0	0	0	0	0
OTU_23115	0	0	0	0	0	0	0	0	0	1	0	0	0	0	0	0	0	0	0	0	0	0	0	0	0	0	0	0	1	0	0	0	1	0	0	0	0	0	0	0	0	0	0	0	0	0	0	0	0
OTU_23197	0	0	0	0	0	0	0	0	0	1	0	0	0	0	0	0	0	0	0	0	0	0	0	0	0	0	0	0	0	0	0	0	0	0	0	0	0	0	0	0	0	0	0	0	0	0	0	0	0
OTU_23227	0	0	0	0	0	0	0	0	0	2	0	0	0	0	0	0	0	0	0	0	0	0	0	0	0	0	0	0	0	0	0	0	0	0	0	0	0	0	0	0	0	0	0	0	0	0	0	0	0
OTU_23315	0	0	0	0	0	0	0	0	0	1	0	0	0	0	0	0	0	0	0	0	0	0	0	0	1	0	1	0	1	0	0	0	0	0	0	0	0	0	0	0	0	0	0	0	1	1	0	0	0
OTU_23330	0	1	0	0	0	0	0	0	0	1	0	0	0	0	0	0	0	0	0	0	0	0	0	0	1	0	0	0	0	0	0	0	0	0	0	0	0	0	0	0	0	0	0	0	0	0	0	0	0
OTU_23359	0	0	0	0	0	0	0	0	0	1	0	0	0	0	0	0	0	0	0	0	0	0	0	0	0	0	0	0	3	0	0	0	0	0	0	0	0	0	0	0	1	0	0	0	0	3	0	0	0
OTU_23361	0	0	0	0	0	0	0	0	0	1	0	0	0	0	0	1	0	0	1	0	0	0	0	0	0	0	0	0	0	0	0	0	0	0	0	0	0	0	0	0	0	0	0	0	0	0	0	0	0
OTU_23455	0	0	0	0	0	0	0	0	0	1	0	0	0	0	0	0	0	0	0	0	0	0	0	0	0	0	0	0	0	0	0	0	0	0	0	0	0	0	0	0	0	0	0	0	0	0	0	0	0
OTU_23477	0	0	0	0	0	0	0	0	0	1	0	0	0	0	0	0	0	0	0	0	0	0	0	0	0	0	0	0	0	0	0	0	0	0	0	0	0	0	0	0	0	0	0	0	0	0	0	0	0
OTU_23582	0	0	0	0	0	0	0	0	0	1	0	0	0	0	0	0	0	0	0	0	0	0	0	0	0	0	0	0	1	0	0	0	0	0	0	0	0	0	0	0	0	0	0	0	0	1	0	0	0
OTU_23588	0	0	0	0	0	0	0	0	0	1	0	0	0	0	0	0	0	0	0	0	0	0	0	0	0	0	1	0	2	0	0	0	0	0	0	0	0	0	0	0	0	0	0	0	0	3	0	0	0
OTU_23636	0	21	9	0	0	9	0	0	3	4	8	0	4	10	0	3	26	0	1	2	0	0	4	0	2	0	1	7	2	0	0	5	1	0	16	0	12	3	7	2	7	19	0	0	8	0	0	0	0
OTU_23675	0	0	0	0	0	0	0	0	0	1	0	0	0	0	0	0	0	0	0	0	0	0	0	0	0	0	0	0	0	0	0	0	0	0	0	0	0	0	0	0	0	0	0	0	0	0	0	0	0
OTU_23707	0	0	0	0	0	0	0	0	0	1	0	0	0	0	0	0	1	0	0	0	0	0	0	0	0	0	0	0	0	0	0	0	0	0	0	0	0	0	0	0	0	0	0	0	0	0	0	0	0
OTU_23777	0	0	0	0	0	0	0	0	0	2	0	0	0	0	0	0	0	1	0	0	0	0	0	0	0	0	0	0	0	0	0	0	0	0	0	0	0	0	0	0	1	0	0	0	0	0	0	0	0
OTU_23791	0	0	0	0	0	0	0	0	0	1	0	0	0	0	0	0	0	0	0	0	0	0	0	0	0	0	0	0	0	0	0	0	0	0	0	0	0	0	0	0	0	0	0	0	0	0	0	0	0
OTU_23897	0	0	0	0	0	0	0	0	0	1	0	0	0	0	0	0	0	0	0	0	0	0	0	0	1	0	0	0	0	0	0	0	0	0	0	0	0	0	0	0	0	0	0	0	0	0	0	0	0
OTU_23908	0	0	0	0	0	0	0	0	0	1	0	0	0	0	0	0	0	0	0	0	0	0	0	0	0	0	0	0	0	0	0	0	0	0	0	0	0	1	0	0	0	0	0	0	0	0	0	0	0
OTU_23942	0	0	0	0	0	0	0	0	0	1	0	0	0	0	0	0	0	0	0	0	0	0	0	0	0	1	0	0	0	0	0	0	0	0	0	0	0	0	0	0	0	0	0	0	0	0	0	0	0
OTU_23954	0	0	0	0	0	0	0	0	0	1	0	0	0	0	0	0	0	0	0	0	0	0	0	0	0	1	0	0	0	0	0	0	0	0	0	0	0	0	0	0	0	0	0	0	0	0	0	0	0
OTU_23958	0	0	0	0	0	0	0	0	0	1	0	0	0	0	0	0	1	0	0	0	0	0	0	0	0	3	0	0	0	0	0	0	0	0	0	0	0	0	0	0	0	0	0	0	0	0	0	0	0
OTU_24006	0	0	0	0	0	0	0	0	1	1	0	0	0	0	0	0	0	1	0	0	0	0	0	0	4	0	0	1	0	0	0	0	0	0	0	0	0	0	0	0	0	0	0	0	2	0	0	0	0
OTU_24049	0	0	0	0	0	6	0	0	0	1	0	0	3	0	0	0	0	0	0	0	0	0	0	0	0	0	0	1	2	0	0	0	2	0	0	0	0	0	0	3	1	0	0	0	0	0	0	0	0
OTU_24068	0	0	0	0	0	0	0	0	0	0	0	0	0	0	0	0	0	0	0	0	0	0	0	0	0	0	0	0	0	0	0	0	0	0	0	0	0	0	0	0	0	0	0	0	0	6	0	0	0
OTU_24073	0	0	0	0	0	0	0	0	0	0	0	0	0	0	0	0	0	0	0	0	0	0	0	0	0	0	0	0	0	0	0	0	0	0	0	0	0	0	0	0	0	0	0	0	0	3	0	0	0
OTU_24081	0	0	0	0	0	0	0	0	0	0	0	0	0	0	0	0	0	0	0	0	0	0	0	0	0	0	0	0	0	0	0	0	0	0	0	0	0	0	0	0	0	0	0	0	0	7	0	0	0
OTU_24082	0	0	0	0	0	0	0	0	0	0	0	0	0	0	0	0	0	0	0	0	0	0	0	0	0	0	0	0	0	0	0	0	0	0	0	0	0	0	0	0	0	0	0	0	0	3	0	0	0
OTU_24110	0	0	0	0	0	0	0	0	0	0	0	0	0	0	0	0	0	0	0	0	0	0	0	0	0	0	0	0	0	0	0	0	0	0	0	0	0	0	0	0	0	0	0	0	0	2	0	0	0
OTU_24113	0	0	0	0	0	0	0	0	0	0	0	0	0	0	0	0	0	0	0	0	0	0	0	0	0	0	0	0	1	0	0	0	0	0	0	0	0	0	0	0	0	0	0	0	0	1	0	0	0
OTU_24114	0	0	0	0	0	0	0	0	0	0	0	0	0	0	0	0	0	0	0	0	0	0	0	0	0	0	2	0	5	0	0	0	0	0	0	0	0	0	0	0	0	0	0	0	0	3	0	0	0
OTU_24139	0	0	0	0	0	0	0	0	0	0	0	0	0	0	0	0	0	0	0	0	0	0	0	0	0	0	0	0	0	0	0	0	0	0	0	0	0	0	0	0	0	0	0	0	0	2	0	0	0
OTU_24140	0	0	0	0	0	0	0	0	0	0	0	0	0	0	0	0	0	0	0	0	0	0	0	0	0	0	0	0	0	0	0	0	0	0	0	0	0	0	0	0	0	0	0	0	0	2	0	0	0
OTU_24141	0	0	0	0	0	0	0	0	0	0	0	0	0	0	0	0	0	0	0	0	0	0	0	0	0	0	0	0	0	0	0	0	0	0	0	0	0	0	0	0	0	0	0	0	0	6	0	0	0
OTU_24151	0	0	0	0	0	0	0	0	0	0	0	0	0	0	0	0	0	0	0	0	0	0	0	0	0	0	0	0	0	0	0	0	0	0	0	0	0	0	0	0	0	0	0	0	0	6	0	0	0
OTU_24153	0	0	0	0	0	0	0	0	0	0	0	0	0	0	0	0	0	0	0	0	0	0	0	0	0	0	0	0	0	0	0	0	0	0	0	0	0	0	0	0	0	0	0	0	0	9	0	0	0
OTU_24155	0	0	0	0	0	0	0	0	0	0	0	0	0	0	0	0	0	0	0	0	0	0	0	0	0	0	0	0	0	0	0	0	0	0	0	0	0	0	0	0	0	0	0	0	0	2	0	0	0
OTU_24156	0	0	0	0	0	0	0	0	0	0	0	0	0	0	0	0	0	0	0	0	0	0	0	0	0	0	0	0	0	0	0	0	0	0	0	0	0	0	0	0	0	0	0	0	0	6	0	0	0
OTU_24165	0	0	0	0	0	0	0	0	0	0	0	0	0	0	0	0	0	0	0	0	0	0	0	0	0	0	0	0	0	0	0	0	0	0	0	0	0	0	0	0	0	0	0	0	0	3	0	0	0
OTU_24178	0	0	0	0	0	0	0	0	0	0	0	0	0	0	0	0	0	0	0	0	0	0	0	0	0	0	0	0	0	0	0	0	0	0	0	0	0	0	0	0	0	0	0	0	0	20	0	0	0
OTU_24205	0	0	0	0	0	0	0	0	0	0	0	0	0	0	0	0	0	0	0	0	0	0	0	0	0	0	0	0	0	0	0	0	0	0	0	0	0	0	0	0	0	0	0	0	0	2	0	0	0
OTU_24210	0	0	0	0	0	0	0	0	0	0	0	0	0	0	0	0	0	0	0	0	0	0	0	0	0	0	0	0	0	0	0	0	0	0	0	0	0	0	0	0	0	0	0	0	0	5	0	0	0
OTU_24214	0	0	0	0	0	0	0	0	0	0	0	0	0	0	0	0	0	0	0	0	0	0	0	0	0	0	0	0	0	0	0	0	0	0	0	0	0	0	0	0	0	0	0	0	0	5	0	0	0
OTU_24229	0	0	0	0	0	0	0	0	0	0	0	0	0	0	0	0	0	0	0	0	0	0	0	0	0	0	0	0	0	0	0	0	0	0	0	0	0	0	0	0	0	0	0	0	0	2	0	0	0
OTU_24231	0	0	0	0	0	0	0	0	0	0	0	0	0	0	0	0	0	0	0	1	0	0	0	0	0	0	26	0	102	0	0	0	0	0	0	0	0	0	0	0	0	0	0	0	0	116	0	0	0
OTU_24233	0	0	0	0	0	0	0	0	0	0	0	0	0	0	0	0	0	0	0	0	0	0	0	0	0	0	0	0	0	0	0	0	0	0	0	0	0	0	0	0	0	0	0	0	0	2	0	0	0
OTU_24255	0	0	0	0	0	0	0	0	0	0	0	0	0	0	0	0	0	0	0	0	0	0	0	0	0	0	0	0	0	0	0	0	0	0	0	0	0	0	0	0	0	0	0	0	0	4	0	0	0
OTU_24271	0	0	0	0	0	0	0	0	0	0	0	0	0	0	0	0	0	1	0	0	0	0	0	0	0	0	0	0	0	0	0	0	0	0	0	0	0	0	0	0	0	0	0	0	0	1	0	0	0
OTU_24274	0	0	0	0	0	0	0	0	0	0	0	0	0	0	0	0	0	0	0	0	0	0	0	0	0	0	0	0	0	0	0	0	0	0	0	0	0	0	0	0	0	0	0	0	0	2	0	0	0
OTU_24280	0	0	0	0	0	0	0	0	0	0	0	0	0	0	0	0	0	0	0	0	0	0	0	0	0	0	0	0	0	0	0	0	0	0	0	0	0	0	0	0	0	0	0	0	0	2	0	0	0
OTU_24297	0	0	0	0	0	0	0	0	0	0	0	0	0	0	0	0	0	0	0	0	0	0	0	0	0	0	0	0	0	0	0	0	0	0	0	0	0	0	0	0	0	0	0	0	0	3	0	0	0
OTU_24312	0	0	0	0	0	0	0	0	0	0	0	0	0	0	0	0	0	0	0	0	0	0	0	0	0	0	0	0	0	0	0	0	0	0	0	0	0	0	0	0	0	0	0	0	0	4	0	0	0
OTU_24316	0	0	0	0	0	0	0	0	0	0	0	0	0	0	0	0	0	0	0	0	0	0	0	0	0	0	0	0	2	0	0	0	0	0	0	0	0	0	0	0	0	0	0	0	0	1	0	0	0
OTU_24375	0	0	0	0	0	0	0	0	0	0	0	0	0	0	0	0	0	0	0	0	0	0	0	0	0	0	0	0	0	0	0	0	0	0	0	0	0	0	0	0	0	0	0	0	0	3	0	0	0
OTU_24379	0	0	0	0	0	0	0	0	0	0	0	0	0	0	0	0	0	0	0	0	0	0	0	0	0	0	0	0	0	0	0	0	0	0	0	0	0	0	0	0	0	0	0	0	0	27	0	0	0
OTU_24381	0	0	0	0	0	0	0	0	0	0	0	0	0	0	0	0	0	0	0	0	0	0	0	0	0	0	0	0	1	0	0	0	0	0	0	0	0	0	0	0	0	0	0	0	0	1	0	0	0
OTU_24393	0	0	0	0	0	0	0	0	0	0	0	0	0	0	0	0	0	0	0	0	0	0	0	0	0	0	0	0	0	0	0	0	0	0	0	0	0	0	0	0	0	0	0	0	0	5	0	0	0
OTU_24418	0	0	0	0	0	0	0	0	0	0	0	0	0	0	0	0	0	0	0	0	0	0	0	0	0	0	0	0	0	0	0	0	0	0	0	0	0	0	0	0	0	0	0	0	0	3	0	0	0
OTU_24419	0	0	0	0	0	0	0	0	0	0	0	0	0	0	0	0	0	0	0	0	0	0	0	0	0	0	0	0	0	0	0	0	0	0	0	0	0	0	0	0	0	0	0	0	0	3	0	0	0
OTU_24430	0	0	0	0	0	0	0	0	0	0	0	0	0	0	0	0	0	0	0	0	0	0	0	0	0	0	0	0	0	0	0	0	0	0	0	0	0	0	0	0	0	0	0	0	0	2	0	0	0
OTU_24444	0	0	0	0	0	0	0	0	0	0	0	0	0	0	0	0	0	0	0	0	0	0	0	0	0	0	0	0	0	0	0	0	0	0	0	0	0	0	0	0	0	0	0	0	0	9	0	0	0
OTU_24477	0	0	0	0	0	0	0	0	0	0	0	0	0	0	0	0	0	0	0	0	0	0	0	0	0	0	0	0	0	0	0	0	0	0	0	0	0	0	0	0	0	0	0	0	0	2	0	0	0
OTU_24484	0	0	0	0	0	0	0	0	2	0	0	0	0	0	0	0	0	0	0	0	0	0	2	0	0	0	0	0	0	0	0	0	0	0	0	0	0	0	0	0	0	0	0	0	0	169	0	0	0
OTU_24495	0	0	0	0	0	0	0	0	0	0	0	0	0	0	0	0	0	0	0	0	0	0	0	0	0	0	0	0	0	0	0	0	0	0	0	0	0	0	0	0	0	0	0	0	0	7	0	0	0
OTU_24513	0	0	0	0	0	0	0	0	0	0	0	0	0	0	0	0	0	0	0	0	0	0	0	0	0	0	0	0	0	0	0	0	0	0	0	0	0	0	0	0	0	0	0	0	0	4	0	0	0
OTU_24532	0	0	0	0	0	0	0	0	0	0	0	0	0	0	0	0	0	0	0	0	0	0	0	0	0	0	0	0	0	0	0	0	0	0	0	0	0	0	0	0	0	0	0	0	0	3	0	0	0
OTU_24533	0	0	0	0	0	0	0	0	0	0	0	0	0	0	0	0	0	0	0	0	0	0	0	0	0	0	0	0	0	0	0	0	0	0	0	0	0	0	0	0	0	0	0	0	0	4	0	0	0
OTU_24537	0	0	0	0	0	0	0	0	0	0	0	0	0	0	0	0	0	0	0	0	0	0	0	0	0	0	1	0	0	0	0	0	0	0	0	0	0	0	0	0	0	0	0	0	0	1	0	0	0
OTU_24555	0	0	0	0	0	0	0	0	0	0	0	0	0	0	0	0	0	0	0	0	0	0	0	0	0	0	0	0	0	0	1	0	0	0	0	0	0	0	0	0	0	0	0	0	0	5	0	0	0
OTU_24566	0	0	0	0	0	0	0	0	0	0	0	0	0	0	0	0	0	0	0	0	0	0	0	0	0	0	0	0	0	0	0	0	0	0	0	0	0	0	0	0	0	0	0	0	0	2	0	0	0
OTU_24569	0	0	0	0	0	0	0	0	0	0	1	0	0	0	0	0	0	0	0	0	0	0	0	0	0	0	0	0	0	0	0	0	0	0	0	0	0	0	0	0	0	0	0	0	0	1	0	0	0
OTU_24579	0	0	0	0	0	0	0	0	0	0	0	0	0	0	0	0	0	0	0	0	0	0	0	0	0	0	0	0	0	0	0	0	0	0	0	0	0	0	0	0	0	0	0	0	0	3	0	0	0
OTU_24580	0	0	0	0	0	0	0	0	0	0	0	0	0	0	0	0	0	0	0	0	0	0	0	0	0	0	0	0	0	0	0	0	0	0	0	0	0	0	0	0	0	0	0	0	0	10	0	0	0
OTU_24588	0	0	0	0	0	0	0	0	0	0	0	0	0	0	0	0	0	0	0	0	0	0	0	0	0	0	0	0	0	0	0	0	0	0	0	0	0	0	0	0	0	0	0	0	0	4	0	0	0
OTU_24598	0	0	0	0	0	0	0	0	0	0	0	0	0	0	0	0	0	0	0	0	0	0	0	0	0	0	0	0	2	0	0	0	0	0	0	0	0	0	0	0	0	0	0	0	0	4	0	0	0
OTU_24599	0	0	0	0	0	0	0	0	0	0	0	0	0	0	0	0	0	0	0	0	0	0	0	0	0	0	0	0	0	0	0	0	0	0	0	0	0	0	0	0	0	0	0	0	0	2	0	0	0
OTU_24601	0	0	0	0	0	0	0	0	0	0	0	0	0	0	0	0	0	0	0	0	0	0	0	0	0	0	0	0	0	0	0	0	0	0	0	0	0	0	0	0	0	0	0	0	0	2	0	0	0
OTU_24615	0	0	0	0	0	0	0	0	0	0	0	0	0	0	0	0	0	0	0	0	0	0	0	0	0	0	0	0	0	0	0	0	0	0	0	0	0	0	0	0	0	0	0	0	0	5	0	0	0
OTU_24623	0	0	0	0	0	0	0	0	0	0	0	0	0	0	0	0	0	0	0	0	0	0	0	0	0	0	0	0	0	0	0	0	0	0	0	0	0	0	0	0	0	0	0	0	0	3	0	0	0
OTU_24630	0	0	0	0	0	0	0	0	0	0	0	0	0	0	0	0	0	0	0	0	0	0	0	0	0	0	0	0	0	0	0	0	0	0	0	0	0	0	0	0	0	0	0	0	0	8	0	0	0
OTU_24649	0	0	0	0	0	0	0	0	0	0	0	0	0	0	0	0	0	0	0	0	0	0	0	0	0	0	1	0	5	0	0	0	0	0	0	0	0	0	0	0	0	0	0	0	0	8	0	0	0
OTU_24653	0	0	0	0	0	0	0	0	0	0	0	0	0	0	0	0	0	0	0	0	0	0	0	0	0	0	0	0	0	0	0	0	0	0	0	0	0	0	0	0	0	0	0	0	0	2	0	0	0
OTU_24678	0	0	0	0	0	0	0	0	0	0	0	0	0	0	0	0	0	0	0	0	0	0	0	0	0	0	0	0	0	0	0	0	0	0	0	0	0	0	0	0	0	0	0	0	0	4	0	0	0
OTU_24682	0	0	0	0	0	0	0	0	0	0	0	0	0	0	0	0	0	0	0	0	0	0	0	0	0	0	0	0	0	0	0	0	0	0	0	0	0	0	0	0	0	0	0	0	0	10	0	0	0
OTU_24686	0	0	0	0	0	0	0	0	0	0	0	0	0	0	0	0	0	0	0	0	0	0	0	0	0	0	2	0	0	0	0	0	0	0	0	0	0	0	0	0	0	0	0	0	0	1	0	0	0
OTU_24693	0	0	0	0	0	0	0	0	0	0	0	0	0	0	0	0	0	0	0	0	0	0	0	0	0	0	0	0	0	0	0	0	0	0	0	0	1	0	0	0	0	0	0	0	0	1	0	0	0
OTU_24700	0	0	0	0	0	0	0	0	0	0	0	0	0	0	0	0	0	0	0	0	0	0	0	0	0	0	0	0	1	0	0	0	0	0	0	0	0	0	0	0	0	0	0	0	0	1	0	0	0
OTU_24705	0	0	0	0	0	0	0	0	0	0	0	0	0	0	0	0	0	0	0	0	0	0	0	0	0	0	0	0	0	0	0	0	0	0	0	0	0	0	0	0	0	0	0	0	0	2	0	0	0
OTU_24743	0	0	0	0	0	0	0	0	0	0	0	0	0	0	0	0	0	0	0	0	0	0	2	0	0	0	0	0	0	0	0	0	0	0	0	0	0	0	0	0	0	0	0	0	0	3	0	0	0
OTU_24754	0	0	0	0	0	0	0	0	0	0	0	0	0	0	0	0	0	0	0	0	0	0	0	0	0	0	0	0	0	0	0	0	0	0	0	0	0	0	0	0	0	0	0	0	0	4	0	0	0
OTU_24790	0	0	0	0	0	0	0	0	0	0	0	0	0	0	0	0	0	0	0	0	0	0	0	0	0	0	1	0	0	0	0	0	0	0	0	0	0	0	0	0	0	0	0	0	0	1	0	0	0
OTU_24793	0	0	0	0	0	0	0	0	0	0	0	0	0	0	0	0	0	0	0	0	0	0	0	0	0	0	0	0	0	0	0	0	0	0	0	0	0	0	0	0	0	0	0	0	0	2	0	0	0
OTU_24806	0	0	0	0	0	0	0	0	0	0	0	0	0	0	0	0	0	0	0	0	0	0	0	0	0	0	0	0	0	0	0	0	0	0	0	0	0	0	0	0	0	0	0	0	0	10	0	0	0
OTU_24827	0	0	0	0	0	0	0	0	0	0	0	0	0	0	0	0	0	0	0	0	0	0	0	0	0	0	0	0	0	0	0	0	0	0	0	0	0	0	0	0	0	0	0	0	0	2	0	0	0
OTU_24828	0	0	0	0	0	0	0	0	0	0	0	0	0	0	0	0	0	0	0	0	0	0	0	0	0	0	0	0	0	0	0	0	0	0	0	0	0	0	0	0	0	0	0	0	0	21	0	0	0
OTU_24877	0	0	0	0	0	0	0	0	0	0	0	0	0	0	0	0	0	0	0	0	0	0	0	0	0	0	0	0	0	0	0	0	0	0	0	0	0	0	0	0	0	0	0	0	0	4	0	0	0
OTU_24879	0	0	0	0	0	0	0	0	0	0	0	0	0	0	0	0	0	0	0	0	0	0	0	0	0	0	0	0	0	0	0	0	0	0	0	0	0	0	0	0	0	0	0	0	0	42	0	0	0
OTU_24886	0	0	0	0	0	0	0	0	0	0	0	0	0	0	0	0	0	0	0	0	0	0	0	0	0	0	0	0	0	0	0	0	0	0	0	0	0	0	0	0	0	0	0	0	0	2	0	0	0
OTU_24888	0	0	0	0	0	0	0	0	0	0	0	0	0	0	0	0	0	0	0	0	0	0	0	0	0	0	0	0	0	0	0	0	0	0	0	0	0	0	0	0	0	0	0	0	0	2	0	0	0
OTU_24903	0	0	0	0	0	0	0	0	0	0	0	0	0	0	0	0	0	0	0	0	0	0	0	0	0	0	0	0	0	0	0	0	0	0	0	0	0	0	0	0	0	0	0	0	0	35	0	0	0
OTU_24920	0	0	0	0	0	0	0	0	0	0	0	0	0	0	0	0	0	0	0	0	0	0	0	0	0	0	1	0	4	0	0	0	0	0	0	0	0	0	0	0	0	0	0	0	0	3	0	0	0
OTU_24926	0	0	0	0	0	0	0	0	0	0	0	0	0	0	0	0	0	0	0	0	0	0	0	0	0	0	0	0	0	0	0	0	0	0	0	0	0	0	0	0	0	0	0	0	0	3	0	0	0
OTU_24968	0	0	0	0	0	0	0	0	0	0	0	0	0	0	0	0	0	0	0	0	0	0	0	0	0	0	0	0	0	0	0	0	0	0	0	0	0	0	0	0	0	0	0	0	0	23	0	0	0
OTU_24971	0	0	0	0	0	0	0	0	0	0	0	0	0	0	0	0	0	0	0	0	0	0	0	0	0	0	0	0	0	0	0	0	0	0	0	0	0	0	0	0	0	0	0	0	0	2	0	0	0
OTU_24986	0	0	0	0	0	0	0	0	0	0	0	0	0	0	0	0	0	0	0	0	0	0	0	0	0	0	0	0	0	0	0	0	0	0	0	0	0	0	0	0	0	0	0	0	0	2	0	0	0
OTU_24993	0	0	0	0	0	0	0	0	0	0	0	0	0	0	0	0	0	0	0	0	0	0	0	0	0	0	0	0	1	0	0	0	0	0	0	0	0	0	0	0	0	0	0	0	0	2	0	0	0
OTU_25007	0	0	0	0	0	0	0	0	0	0	0	0	0	0	0	0	0	0	0	0	0	0	0	0	0	0	0	0	0	0	0	0	0	0	0	0	0	0	0	0	0	0	0	0	0	2	0	0	0
OTU_25032	0	0	0	0	0	0	0	0	0	0	0	0	0	0	0	0	0	0	0	0	0	0	0	0	0	0	1	0	0	0	0	0	0	0	0	0	0	0	0	0	0	0	0	0	0	1	0	0	0
OTU_25034	0	0	0	0	0	0	0	0	0	0	0	0	0	0	0	0	0	0	0	0	0	0	0	0	0	0	0	0	0	0	0	0	0	0	0	0	0	0	0	0	0	0	0	0	0	2	0	0	0
OTU_25116	0	0	0	0	0	0	0	0	1	0	0	0	0	0	0	0	0	0	0	0	0	0	0	0	0	0	0	0	0	0	0	0	0	0	0	0	0	0	0	0	0	0	0	0	0	1	0	0	0
OTU_25129	0	0	0	0	0	0	0	0	0	0	0	0	0	0	0	0	0	0	0	0	0	0	0	0	0	0	0	0	0	0	0	0	0	0	1	0	0	0	0	0	0	0	0	0	0	1	0	0	0
OTU_25143	0	0	0	0	0	0	0	0	0	0	0	0	0	0	0	0	0	0	0	0	0	0	0	0	0	0	0	0	0	0	0	0	0	0	0	0	0	0	0	0	0	0	0	0	0	3	0	0	0
OTU_25148	0	0	0	0	4	0	0	0	0	0	0	0	0	0	0	0	0	0	0	0	0	0	0	0	0	0	0	0	0	0	0	0	0	0	0	0	0	0	0	0	0	0	0	0	0	1	0	0	0
OTU_25157	0	0	0	0	0	0	0	0	0	0	0	0	0	0	0	0	0	0	0	0	0	0	0	0	0	0	0	0	2	0	0	0	0	0	0	0	0	0	0	0	0	0	0	0	0	2	0	0	0
OTU_25181	0	0	0	0	0	0	0	0	0	0	0	0	0	0	0	0	0	0	0	0	0	0	0	0	0	0	1	0	2	0	0	0	0	0	0	0	0	0	0	0	0	0	0	0	0	0	0	0	0
OTU_25185	0	0	0	0	0	0	0	0	0	0	0	0	0	0	0	0	0	0	0	0	0	0	0	0	0	0	0	0	0	0	0	0	0	0	0	0	0	0	0	0	0	0	0	0	0	2	0	0	0
OTU_25201	0	0	0	0	0	0	0	0	2	0	0	0	0	0	0	0	0	0	0	0	0	0	0	0	0	0	0	0	0	0	0	0	0	0	0	0	0	0	0	0	0	0	0	0	0	1	0	0	0
OTU_25221	0	0	0	0	0	0	0	0	0	0	0	0	0	0	0	0	0	0	0	0	0	0	0	0	0	0	0	0	0	0	0	0	0	0	0	0	0	0	0	0	0	0	0	0	0	4	0	0	0
OTU_25235	0	0	0	0	0	0	0	0	0	0	0	0	0	0	0	0	0	0	0	0	0	0	0	0	0	0	0	0	1	0	0	0	0	0	0	0	0	0	0	0	0	0	0	0	0	1	0	0	0
OTU_25243	0	0	0	0	0	0	0	0	0	0	0	0	0	0	0	0	0	0	0	0	0	0	0	0	0	0	0	0	1	0	0	0	0	0	0	0	0	0	0	0	0	0	0	0	0	4	0	0	0
OTU_25275	0	0	0	0	0	0	0	0	0	0	1	0	0	0	0	0	0	1	0	0	0	0	0	0	0	0	0	0	0	0	0	0	0	0	0	0	0	0	0	0	0	0	0	0	0	4	0	0	0
OTU_25285	0	0	0	0	0	0	0	0	0	0	0	0	0	0	0	0	0	0	0	0	0	0	0	0	0	0	0	0	0	0	0	0	0	0	0	0	0	0	0	0	0	0	0	0	0	2	0	0	0
OTU_25286	0	0	0	0	0	0	0	0	0	0	0	0	0	0	0	0	0	0	0	0	0	0	0	0	0	0	0	0	0	0	0	0	0	0	0	1	0	0	1	0	0	0	0	0	0	1	0	0	0
OTU_25295	0	0	0	0	0	0	0	0	0	0	0	0	0	0	0	0	0	1	0	0	0	0	0	0	0	0	0	0	0	0	0	0	0	0	0	0	0	0	0	0	0	0	0	0	0	1	0	0	0
OTU_25300	0	0	0	0	0	0	0	0	0	0	0	0	0	0	0	0	0	0	0	0	0	0	0	0	0	0	0	0	1	0	0	0	0	0	0	0	0	0	0	0	0	0	0	0	0	1	0	0	0
OTU_25304	0	0	0	0	0	0	0	0	0	0	0	0	0	0	0	0	0	0	0	0	0	0	0	0	0	0	0	0	1	0	0	0	0	0	0	0	0	0	0	0	0	0	0	0	0	1	0	0	0
OTU_25340	0	0	0	0	0	0	0	0	1	0	0	0	0	0	0	0	0	0	0	3	0	0	0	0	0	0	0	0	0	0	0	0	0	0	0	0	0	0	0	0	0	0	0	0	0	1	0	0	0
OTU_25357	0	0	0	0	0	1	0	0	0	0	0	0	0	0	0	0	0	0	0	0	0	0	0	0	0	0	0	0	1	0	0	0	0	0	0	0	0	0	0	0	0	0	0	0	0	1	0	0	0
OTU_25374	0	0	0	0	0	0	0	0	0	0	0	0	0	0	0	0	0	0	0	0	0	0	0	0	0	0	0	0	0	0	0	0	0	0	0	0	1	0	0	0	0	0	0	0	0	1	0	0	0
OTU_25379	0	0	0	0	0	0	0	0	0	0	0	0	0	0	0	0	0	0	0	0	0	0	0	0	1	0	2	0	3	0	0	0	0	0	0	0	0	0	0	0	0	0	0	0	0	4	0	0	0
OTU_25393	0	0	0	0	0	0	0	0	0	0	0	0	0	0	0	0	0	0	0	0	0	0	0	0	0	0	0	0	0	0	0	0	0	0	0	0	0	0	0	0	0	0	0	0	0	1	0	0	0
OTU_25426	0	0	0	0	0	0	0	0	0	0	0	0	0	0	0	0	1	0	0	0	0	0	0	0	0	0	0	0	0	0	0	0	0	0	0	0	0	0	0	0	0	0	0	0	0	2	0	0	0
OTU_25457	0	0	0	0	0	0	0	0	0	0	0	0	0	0	0	0	0	0	0	0	0	0	0	0	0	0	0	0	0	0	0	0	0	0	0	0	0	0	0	0	0	0	0	0	0	2	0	0	0
OTU_25472	0	0	0	0	0	0	0	0	0	0	0	0	0	0	0	0	0	0	0	0	0	0	0	0	0	0	0	0	1	0	0	0	0	0	0	0	0	1	0	0	0	0	0	0	0	0	0	0	0
OTU_25480	0	0	0	0	0	0	0	0	0	0	0	0	0	0	0	0	0	0	0	0	0	0	0	0	0	0	0	0	0	0	0	0	0	0	0	0	0	0	0	0	0	0	0	0	0	2	0	0	0
OTU_25520	0	0	0	0	0	0	0	0	0	0	0	0	0	0	0	0	0	0	0	1	0	0	0	0	0	0	0	0	0	0	0	0	1	1	0	0	1	0	0	0	0	0	0	0	0	1	0	0	0
OTU_25526	0	0	0	0	0	0	0	0	0	0	0	0	0	0	0	0	0	0	0	0	0	0	0	0	0	0	1	0	0	0	0	0	0	0	0	0	0	0	0	0	0	0	0	0	0	1	0	0	0
OTU_25536	0	0	0	0	0	0	0	0	0	0	0	0	0	0	0	0	0	0	0	0	0	0	0	0	0	0	0	0	0	0	0	0	0	0	0	0	0	0	0	0	0	0	0	0	0	2	0	0	0
OTU_25556	0	0	0	0	0	0	0	0	0	0	0	0	0	0	0	0	0	0	0	0	0	0	0	0	0	0	0	0	0	0	0	0	0	0	0	0	0	0	0	0	0	0	0	0	0	2	0	0	0
OTU_25590	0	0	0	0	0	0	0	0	0	0	0	0	0	0	0	0	0	0	0	0	0	0	0	0	0	0	0	0	0	0	0	0	0	0	0	0	0	0	0	0	0	0	0	0	0	2	0	0	0
OTU_25592	0	0	0	0	0	0	0	0	0	0	0	0	0	0	0	0	0	0	0	0	0	0	0	0	0	0	3	0	0	0	0	0	0	0	0	0	0	0	0	0	0	0	0	0	0	0	0	0	0
OTU_25639	0	0	0	0	0	0	0	0	0	0	0	0	0	0	0	0	0	0	0	0	0	0	0	0	0	0	0	0	0	0	0	0	0	0	0	0	0	0	0	0	0	0	0	0	0	2	0	0	0
OTU_25672	0	0	0	0	0	0	0	0	0	0	0	0	0	0	0	0	0	0	0	0	0	0	0	0	0	0	0	0	1	0	0	0	0	0	0	0	0	0	0	0	0	0	0	0	0	1	0	0	0
OTU_25714	0	0	0	0	0	0	0	0	0	0	0	0	0	0	0	0	0	0	0	0	0	0	0	0	0	0	1	0	0	0	0	0	0	0	0	0	0	0	0	0	0	0	0	0	0	2	0	0	0
OTU_25734	0	0	0	0	0	0	0	0	0	0	0	0	0	0	0	0	0	0	0	0	0	0	0	0	0	0	0	0	0	0	0	0	0	0	0	0	0	0	0	0	0	0	0	0	0	4	0	0	0
OTU_25744	0	0	0	0	0	0	0	0	0	0	0	0	0	0	0	0	0	0	0	0	0	0	0	0	0	0	0	0	0	0	0	0	0	0	0	0	0	0	0	0	0	0	0	0	0	2	0	0	0
OTU_25758	0	0	0	0	0	0	0	0	0	0	0	0	0	0	0	0	0	0	0	0	0	0	0	0	0	0	0	0	0	0	0	0	0	0	0	0	0	0	0	0	0	0	0	0	0	1	0	0	0
OTU_25763	0	0	0	0	0	0	1	0	3	0	1	0	0	0	0	0	0	0	0	31	0	0	0	0	2	0	0	0	60	0	5	0	0	1	2	0	2	0	0	0	0	0	0	0	0	2	0	0	0
OTU_25817	0	0	0	0	1	0	0	0	0	0	0	0	0	0	0	0	0	0	0	0	0	0	0	0	0	0	0	0	0	0	0	0	0	0	0	0	1	0	0	0	0	0	0	0	0	1	0	0	0
OTU_25855	0	30	0	0	0	2	0	0	0	0	0	0	0	0	0	0	0	0	3	0	0	0	0	0	0	0	0	0	0	0	0	0	0	0	0	0	8	0	0	0	0	0	0	0	0	0	0	0	0
OTU_25872	0	0	0	0	0	0	0	0	0	0	0	0	0	0	0	0	0	1	3	0	0	0	0	0	0	0	0	0	1	0	0	1	0	0	0	0	0	0	0	0	0	0	0	0	0	0	0	0	0
OTU_25875	0	0	0	0	0	4	0	0	0	0	0	0	0	0	0	0	0	0	5	0	0	0	0	0	0	0	0	0	0	0	0	0	0	0	0	0	0	0	0	0	0	0	0	0	0	0	0	0	0
OTU_25906	0	0	0	0	0	0	0	0	0	0	0	0	0	0	0	0	0	0	11	0	0	0	0	0	0	0	0	0	0	0	0	0	0	0	0	0	0	0	0	2	0	0	0	0	0	0	0	0	0
OTU_25916	0	0	0	0	0	0	0	0	0	0	1	0	0	0	0	0	0	0	18	0	0	0	0	0	0	0	0	0	1	0	0	0	1	0	0	0	0	0	0	0	0	0	0	0	0	0	0	0	0
OTU_25947	0	0	0	0	0	0	0	0	0	0	0	0	0	0	0	0	0	0	11	1	0	0	0	0	0	0	1	0	1	0	0	0	0	0	0	0	0	0	0	0	0	0	0	0	0	0	0	0	0
OTU_25973	0	0	0	0	0	0	0	0	0	0	0	0	0	0	0	0	0	0	2	0	0	0	0	0	0	0	0	0	0	0	0	0	0	0	0	0	0	0	0	0	0	0	0	0	0	0	0	0	0
OTU_26022	0	0	0	0	0	0	0	0	0	0	0	0	0	0	0	0	0	0	2	0	0	0	0	0	0	0	0	0	0	0	0	0	0	0	0	0	0	0	0	0	0	0	0	0	0	0	0	0	0
OTU_26034	0	0	0	0	0	0	0	0	0	0	0	0	0	0	0	0	0	0	1	0	0	0	0	0	1	0	0	0	0	0	0	0	0	0	0	0	0	0	0	0	0	0	0	0	0	0	0	0	0
OTU_26057	0	0	0	0	0	0	0	0	0	0	0	0	0	0	0	0	1	0	1	0	0	0	0	0	0	0	0	0	0	0	0	0	0	0	0	0	0	0	0	0	0	0	0	0	0	0	0	0	0
OTU_26066	0	0	0	0	0	0	0	0	0	0	0	0	0	0	0	0	0	0	1	0	0	0	0	0	0	0	0	0	0	0	0	0	0	0	0	0	0	0	0	0	0	0	0	0	0	0	0	0	0
OTU_26071	0	0	0	0	0	0	0	0	0	0	0	0	0	0	0	0	0	0	1	0	0	0	0	0	0	0	0	0	0	0	0	0	0	0	0	0	0	1	0	0	0	0	0	0	0	0	0	0	0
OTU_26162	0	0	0	0	0	0	0	0	0	0	0	0	0	0	0	0	0	0	1	0	0	0	0	0	0	0	0	0	0	0	0	0	0	0	0	0	0	0	0	0	0	0	0	0	0	0	0	0	0
OTU_26185	0	0	0	0	0	0	0	0	0	0	0	0	0	0	0	0	0	0	1	0	0	0	0	0	0	0	0	0	0	0	0	0	0	0	0	0	0	0	0	0	0	0	0	0	0	0	0	0	0
OTU_26289	0	0	0	0	0	0	0	0	0	0	0	0	0	0	0	0	0	0	2	0	0	0	0	0	0	0	0	0	0	0	0	0	0	0	0	0	0	0	0	0	0	0	0	0	0	0	0	0	0
OTU_26325	0	0	0	0	0	0	0	0	0	0	0	0	0	0	0	0	0	0	0	0	0	0	0	0	0	0	0	0	1	0	0	0	0	0	0	0	0	0	0	0	0	0	0	0	0	0	0	0	0
OTU_26340	0	0	0	0	0	0	0	0	0	0	0	0	0	0	0	0	0	0	1	2	0	0	0	0	0	0	0	0	0	0	0	0	0	0	0	0	0	0	0	0	0	0	0	0	0	0	0	0	0
OTU_26373	0	0	0	0	0	0	0	0	1	0	0	0	0	0	0	0	0	0	3	0	0	0	0	0	0	0	0	0	0	0	0	0	0	0	0	0	0	0	0	0	0	0	0	0	0	0	0	0	0
OTU_26379	0	0	0	0	0	0	0	0	0	0	0	0	0	0	0	0	0	0	5	0	0	0	0	0	0	0	0	0	0	0	0	0	0	0	0	0	0	0	0	0	0	0	0	0	0	0	0	0	0
OTU_26404	0	0	0	0	0	0	0	0	0	0	0	0	0	0	0	0	0	0	3	0	0	0	0	0	0	0	0	0	0	0	0	0	0	0	0	0	0	0	0	0	0	0	0	0	0	0	0	0	0
OTU_26433	0	0	0	0	0	0	0	0	0	0	0	0	0	0	0	0	0	0	1	0	0	0	0	0	0	0	0	0	0	0	0	0	0	0	0	0	0	0	0	0	0	0	0	0	0	0	0	0	0
OTU_26452	0	0	0	0	0	0	0	0	0	0	0	0	0	0	0	0	0	0	1	0	0	0	0	0	1	0	0	0	0	0	0	0	0	0	0	0	0	0	0	0	0	0	0	0	0	0	0	0	0
OTU_26499	0	0	0	0	0	0	0	0	0	0	0	0	0	0	0	0	0	0	1	0	0	0	0	0	0	0	1	0	0	0	0	0	0	0	0	0	0	0	0	0	0	0	0	0	0	0	0	0	0
OTU_26512	0	0	0	0	0	0	0	0	0	0	0	0	0	0	0	0	0	0	2	0	0	0	0	0	0	0	0	0	0	0	0	0	0	0	0	0	0	0	0	0	0	0	0	0	0	0	0	0	0
OTU_26517	0	0	0	0	0	0	0	0	0	0	0	0	0	0	0	0	0	0	5	0	0	0	0	0	0	0	2	0	0	0	0	0	0	0	0	0	0	0	0	0	0	0	0	0	0	0	0	0	0
OTU_26570	0	0	0	0	0	0	0	0	0	0	0	0	0	0	0	0	0	0	1	0	0	0	0	0	0	0	0	2	0	0	0	0	0	0	0	0	0	0	0	0	0	0	0	0	0	0	0	0	0
OTU_26599	0	0	0	0	0	0	0	0	0	0	0	0	0	0	0	0	0	0	1	0	0	0	0	0	0	0	0	0	0	0	0	0	0	0	0	0	1	0	0	0	0	0	0	0	0	0	0	0	0
OTU_26647	0	0	0	0	0	0	0	0	0	0	0	0	0	0	0	0	0	0	1	0	0	0	0	0	0	0	0	0	1	0	0	0	0	0	0	0	0	0	0	0	0	0	0	0	0	0	0	0	0
OTU_26662	0	0	0	0	0	0	0	0	0	0	0	0	0	0	0	0	0	0	1	0	0	0	0	0	1	0	0	0	0	0	0	1	0	0	0	0	0	0	0	0	0	0	0	0	0	0	0	0	0
OTU_26707	0	0	0	0	0	0	0	0	0	0	0	0	0	0	0	0	0	0	2	0	0	0	0	0	1	0	0	0	0	0	0	0	0	0	0	0	0	0	0	0	0	0	0	0	0	0	0	0	0
OTU_26725	0	0	0	0	0	0	0	0	0	0	0	0	0	0	0	0	0	0	2	0	0	0	0	0	0	0	0	0	0	0	0	0	0	0	0	0	0	0	0	0	0	0	0	0	0	0	0	0	0
OTU_26747	0	0	0	0	1	0	0	0	0	0	0	0	0	0	0	0	0	0	1	0	0	0	0	0	0	0	0	0	0	0	0	0	0	0	0	0	0	0	0	0	0	0	0	0	0	0	0	0	0
OTU_26757	0	0	0	0	0	1	0	0	0	0	0	0	0	0	0	0	0	0	1	0	0	0	0	0	0	0	0	0	0	0	0	0	0	0	0	0	0	0	0	0	0	0	0	0	0	0	0	0	0
OTU_26766	0	0	0	0	0	0	0	0	0	0	0	0	0	0	0	0	0	0	2	0	0	0	0	0	0	0	0	2	0	0	0	0	0	0	0	0	0	0	0	0	0	0	0	0	0	0	0	0	0
OTU_26800	0	0	0	0	0	0	0	0	0	0	0	0	0	0	0	0	0	0	1	0	0	0	0	0	1	0	0	0	0	0	0	0	0	0	0	0	0	0	0	0	0	0	0	0	0	0	0	0	0
OTU_26830	0	0	0	0	0	0	0	0	0	0	0	0	0	0	0	0	0	0	1	0	0	0	0	0	0	0	1	0	0	0	0	0	0	0	0	0	0	0	0	0	0	0	0	0	0	0	0	0	0
OTU_26912	0	0	0	0	0	0	0	0	0	0	0	0	0	0	0	0	0	0	2	0	0	0	0	0	0	0	0	0	0	0	0	0	0	0	0	0	0	0	0	0	0	0	0	0	0	0	0	0	0
OTU_26920	0	0	0	0	0	0	0	0	0	0	0	0	0	0	0	0	0	0	4	0	0	0	0	0	0	0	0	0	0	0	0	0	0	0	0	0	0	0	0	0	0	0	0	0	0	0	0	0	0
OTU_26971	0	4	0	0	0	1	0	0	0	0	0	0	0	0	0	0	0	0	1	0	0	0	0	0	0	0	0	0	0	0	0	0	0	0	0	0	0	0	0	0	0	0	0	0	0	0	0	0	0
OTU_27006	0	0	0	0	0	0	0	0	0	0	0	0	0	0	0	0	0	0	2	0	0	0	0	0	0	0	0	0	0	0	0	0	0	0	0	0	0	0	0	0	0	0	0	0	0	0	0	0	0
OTU_27011	0	0	0	0	0	0	0	0	0	0	0	0	0	0	0	0	0	0	2	0	0	0	0	0	0	0	0	0	0	0	0	0	0	0	0	0	0	0	0	0	0	0	0	0	0	0	0	0	0
OTU_27023	0	0	0	0	0	0	0	0	0	0	0	0	0	0	0	0	0	0	1	0	0	0	0	0	0	0	0	0	0	0	0	0	0	0	0	0	1	0	0	0	0	0	0	0	0	0	0	0	0
OTU_27058	0	0	0	0	0	0	0	0	0	0	0	0	0	0	0	0	0	0	1	0	0	0	0	0	1	0	0	0	0	0	0	0	0	0	0	0	0	0	0	0	0	0	0	0	0	0	0	0	0
OTU_27144	0	0	0	0	0	0	0	0	0	0	0	0	0	0	0	0	0	0	0	0	0	0	0	0	0	2	0	0	0	0	0	0	0	0	0	0	0	0	0	0	0	0	0	0	0	0	0	0	0
OTU_27384	0	0	0	0	0	0	0	0	0	0	0	0	0	0	0	0	0	0	0	1	0	0	0	0	0	1	0	0	3	0	0	0	0	0	0	0	0	0	0	0	0	0	0	0	0	0	0	0	0
OTU_27497	0	0	0	0	0	0	0	0	0	0	0	0	0	0	0	0	0	1	0	0	0	0	0	0	0	1	0	0	0	0	0	0	0	0	0	0	0	0	0	0	0	0	0	0	0	0	0	0	0
OTU_27512	0	0	0	0	0	0	0	0	1	0	0	0	0	0	0	0	0	0	0	0	0	0	0	0	0	1	0	0	1	0	0	0	0	0	1	0	0	0	0	0	0	0	0	0	0	0	0	0	0
OTU_27514	0	0	0	0	0	0	0	0	0	0	0	0	0	0	0	0	0	0	0	0	0	0	0	0	0	3	0	0	0	0	0	0	0	0	0	0	0	0	0	0	0	0	0	0	0	0	0	0	0
OTU_27630	0	0	0	0	0	0	0	0	0	0	0	0	0	0	0	0	0	1	0	0	0	0	0	0	0	1	0	0	0	0	0	0	0	0	0	0	0	0	0	0	0	0	0	0	0	0	0	0	0
OTU_27670	0	0	0	0	0	0	0	0	0	0	0	0	0	0	0	0	0	0	0	0	0	0	0	0	0	1	0	0	0	0	0	0	0	0	0	0	1	0	0	0	0	0	0	0	0	0	0	0	0
OTU_27679	0	1	0	0	0	0	0	0	0	0	0	0	0	0	0	0	0	0	0	0	0	0	0	0	0	1	0	0	1	0	0	0	0	0	0	0	0	0	0	0	0	0	0	0	0	0	0	0	0
OTU_27765	0	0	0	0	0	0	0	0	0	0	0	0	0	0	0	0	0	0	0	0	0	0	0	0	0	2	0	0	0	0	0	0	0	0	0	0	0	0	0	0	0	0	0	0	0	0	0	0	0
OTU_27854	0	0	0	0	0	0	0	0	0	0	0	0	0	0	0	0	0	0	0	0	0	0	0	0	0	1	0	0	1	0	0	0	0	0	0	0	0	0	1	0	0	0	0	0	0	0	0	0	0
OTU_27887	0	0	0	0	0	0	0	0	0	0	0	0	0	0	0	0	0	0	0	0	0	0	0	0	0	4	0	0	0	0	0	0	0	0	0	0	0	0	0	0	0	0	0	0	0	0	0	0	0
OTU_27935	0	0	0	0	0	0	0	0	0	0	0	0	0	0	0	0	0	0	0	0	0	0	0	0	0	3	0	0	0	0	0	0	0	0	0	0	0	0	0	0	0	0	0	0	0	0	0	0	0
OTU_27943	0	0	0	0	0	0	0	0	0	0	0	0	0	0	0	0	0	0	0	0	0	0	0	0	1	2	0	0	0	0	0	0	0	0	0	0	0	0	0	0	0	0	0	0	0	0	0	0	0
OTU_27953	0	0	0	0	0	0	0	0	0	0	0	0	0	0	0	0	0	0	0	0	0	0	0	0	0	1	0	0	1	0	0	0	0	0	0	0	0	0	0	0	0	0	0	0	0	0	0	0	0
OTU_27980	0	0	1	0	0	0	0	0	0	0	0	0	0	0	0	0	0	0	0	0	0	0	0	0	0	1	0	0	0	0	0	0	0	0	0	0	0	0	0	0	0	0	0	0	0	0	0	0	0
OTU_28244	0	0	0	0	0	0	0	0	0	0	0	0	0	0	0	0	0	0	0	0	0	0	0	0	0	1	1	0	0	0	0	0	0	0	0	0	0	0	0	0	0	0	0	0	0	0	0	0	0
OTU_28321	0	0	0	0	0	0	0	0	0	0	0	0	0	0	0	0	0	0	0	0	0	0	0	0	0	2	0	0	0	0	0	0	0	0	0	0	0	0	0	0	0	0	0	0	0	0	0	0	0
OTU_28369	0	0	0	0	0	0	0	0	0	0	0	0	0	0	0	0	0	0	0	0	0	0	0	0	0	1	0	0	0	0	0	0	0	0	0	0	0	0	0	0	0	0	0	0	0	0	0	0	0
OTU_28481	0	0	0	0	0	0	0	0	0	0	0	0	0	0	0	0	2	0	0	0	0	0	0	0	0	1	0	0	0	0	0	0	0	0	0	0	0	0	0	0	0	0	0	0	0	0	0	0	0
OTU_28916	0	0	0	0	0	0	0	0	0	0	0	0	0	0	0	0	0	0	0	0	0	0	0	0	0	1	0	0	1	0	0	0	0	0	0	0	0	1	0	0	0	0	0	0	0	0	0	0	0
OTU_28979	0	0	0	0	0	0	0	0	0	0	0	0	0	0	0	0	0	0	0	0	0	0	0	0	0	1	0	0	0	0	0	0	0	0	0	0	0	0	0	0	0	0	0	0	0	0	0	0	0
OTU_29014	0	0	0	0	0	0	0	0	0	0	0	0	0	0	0	0	1	0	0	0	0	0	0	0	0	1	0	0	0	0	0	0	0	0	0	0	0	0	0	0	0	0	0	0	0	0	0	0	0
OTU_29079	0	0	0	0	0	0	0	0	0	0	0	0	0	0	0	0	0	0	0	0	0	0	1	0	0	1	0	0	0	0	0	0	0	0	0	0	0	0	0	0	0	0	0	0	0	0	0	0	0
OTU_29095	0	0	0	0	0	0	0	0	0	0	0	0	0	0	0	0	0	0	0	0	0	0	0	0	0	1	0	0	0	0	0	0	0	0	0	0	1	0	0	0	0	0	0	0	0	0	0	0	0
OTU_29337	0	0	0	0	0	0	0	0	0	0	0	0	0	0	0	0	0	0	0	0	0	0	2	0	0	0	0	0	0	0	0	0	0	0	0	0	0	0	0	0	0	0	0	0	0	0	0	0	0
OTU_29351	0	0	0	0	0	0	0	0	0	0	0	0	0	0	0	0	0	0	0	0	0	0	2	0	0	0	0	0	0	0	0	0	0	0	0	0	0	0	0	0	0	0	0	0	0	0	0	0	0
OTU_29356	0	0	0	0	0	0	1	0	0	0	0	0	0	0	0	0	0	0	0	0	0	0	3	0	0	0	0	1	0	0	1	0	0	0	0	0	1	0	0	0	0	0	0	0	0	0	0	0	0
OTU_29398	0	0	0	0	0	0	0	0	0	0	0	0	0	0	0	0	1	0	0	0	0	0	1	0	0	0	0	0	0	0	0	0	0	0	0	0	0	0	0	0	0	0	0	0	0	0	0	0	0
OTU_29416	0	0	0	0	0	0	0	0	0	0	0	0	0	0	0	0	0	0	0	0	0	0	1	0	0	0	0	0	0	0	0	0	0	0	0	0	0	0	0	0	0	0	0	0	1	0	0	0	0
OTU_29441	0	0	0	0	0	1	0	0	0	0	0	0	0	0	0	0	0	0	0	0	0	0	1	0	0	0	0	0	0	0	0	0	0	0	0	0	0	0	0	0	0	0	0	0	0	0	0	0	0
OTU_29476	0	0	0	1	0	0	0	0	1	0	1	0	0	0	0	0	4	0	0	0	0	0	2	0	0	0	0	0	0	0	0	0	0	0	0	0	0	0	0	0	0	0	0	0	0	0	0	0	0
OTU_29497	0	0	0	0	0	0	0	0	0	0	0	0	0	0	0	0	0	0	0	0	0	0	1	0	0	0	1	0	3	0	0	0	0	0	0	0	1	0	0	0	0	1	0	0	0	0	0	0	0
OTU_29584	0	0	0	0	0	0	0	0	0	0	0	0	0	0	0	0	0	0	0	0	0	0	2	0	0	0	0	0	0	0	0	0	0	0	0	0	0	0	0	0	0	0	0	0	0	0	0	0	0
OTU_29615	0	0	0	0	0	0	0	0	0	0	0	0	0	0	0	0	0	0	0	0	0	0	1	0	0	0	0	0	0	0	0	0	0	0	1	0	0	0	0	0	0	0	0	0	0	0	0	0	0
OTU_29702	0	0	1	0	0	0	0	0	0	0	0	0	0	0	0	0	0	0	0	0	0	0	1	0	0	0	0	0	0	0	0	0	0	0	0	0	0	0	0	0	0	0	0	0	0	0	0	0	0
OTU_29811	0	0	0	0	0	0	0	0	0	0	0	0	0	0	0	0	0	0	0	0	0	0	1	0	0	0	0	0	0	0	0	0	0	0	0	0	0	0	0	0	0	0	0	0	0	0	0	0	0
OTU_29900	0	0	0	0	0	0	0	0	0	0	0	0	0	0	0	0	0	0	0	0	0	0	1	0	0	0	0	0	0	0	0	0	0	0	0	0	0	0	0	0	0	0	0	0	0	0	0	0	0
OTU_30078	0	0	0	0	0	0	0	0	0	0	0	0	0	0	0	0	0	0	0	0	0	0	2	0	0	0	0	0	0	0	0	0	0	0	0	0	0	0	0	0	0	0	0	0	0	0	0	0	0
OTU_30097	0	0	0	0	0	0	0	0	0	0	0	0	0	0	0	0	0	0	0	0	0	0	2	0	0	0	0	0	0	0	0	0	0	0	0	0	0	0	0	0	0	0	0	0	0	0	0	0	0
OTU_30182	0	0	0	0	0	0	0	0	0	0	0	0	0	0	0	0	0	0	0	0	0	0	1	0	0	0	0	0	0	0	0	1	0	0	0	0	0	0	0	0	0	0	0	0	0	0	0	0	0
OTU_30217	0	0	0	0	0	0	0	0	0	0	0	0	0	0	0	0	0	0	0	0	0	0	1	0	0	0	0	0	0	0	1	0	0	0	0	0	0	0	0	0	0	0	0	0	0	0	0	0	0
OTU_30223	0	0	0	0	0	0	0	0	0	0	0	0	0	0	0	0	0	0	0	0	0	0	1	0	0	0	0	0	0	0	1	0	0	0	0	0	0	0	0	0	0	0	0	0	0	0	0	0	0
OTU_30231	0	0	0	0	0	2	0	0	0	0	0	0	0	0	0	0	0	0	0	0	0	0	1	0	0	0	0	0	0	0	0	0	0	0	0	0	0	0	0	0	0	0	0	0	0	0	0	0	0
OTU_30270	0	0	0	0	0	0	0	0	0	0	0	0	0	0	0	0	0	0	0	0	0	0	1	0	0	0	0	0	0	0	0	0	0	0	0	0	0	0	0	0	0	0	0	0	0	0	0	1	0
OTU_30309	0	0	0	0	0	0	0	0	0	0	0	0	0	0	0	0	0	0	0	0	0	0	2	0	0	0	0	0	0	0	0	0	0	0	0	0	0	0	0	0	0	0	0	0	0	0	0	0	0
OTU_30311	0	0	0	0	0	0	0	0	0	0	0	0	0	0	0	0	0	0	0	0	0	0	1	0	0	0	1	0	0	0	0	0	0	0	0	0	0	0	0	0	0	0	0	0	0	0	0	0	0
OTU_30370	0	1	1	0	0	0	0	0	0	0	0	0	0	0	0	0	0	0	0	0	0	0	1	0	0	0	0	0	0	0	0	0	0	0	0	0	0	0	0	0	0	0	0	0	0	0	0	0	0
OTU_30402	0	0	0	0	0	0	0	0	0	0	0	0	0	0	0	0	0	0	0	0	0	0	1	0	0	0	0	0	0	0	3	0	0	0	0	0	0	0	0	0	0	0	0	0	0	0	0	0	0
OTU_30422	0	0	0	0	0	0	0	0	0	0	0	0	0	0	0	0	0	0	0	0	0	0	2	0	0	0	0	0	1	0	0	0	0	0	0	0	0	0	0	0	0	0	0	0	0	0	0	0	0
OTU_30482	0	0	0	0	0	0	0	0	0	0	0	0	0	0	0	0	0	0	0	0	0	0	1	0	0	0	0	0	1	0	0	0	0	0	0	0	1	0	0	0	0	0	0	0	0	0	0	0	0
OTU_30668	0	0	0	0	0	0	0	0	0	0	0	0	0	0	0	0	0	0	0	0	0	0	1	0	0	0	0	0	0	0	0	0	0	0	0	0	0	0	0	0	0	0	0	0	0	0	0	0	0
OTU_30786	0	0	0	0	0	1	0	0	0	0	0	0	0	0	0	0	0	0	0	0	0	0	1	0	0	0	0	0	0	0	0	0	0	0	0	0	0	0	0	0	0	0	0	0	0	0	0	0	0
OTU_30922	0	0	0	0	0	0	0	0	0	0	0	0	0	0	0	43	0	0	0	0	0	0	0	0	0	0	0	0	0	0	0	1	0	0	0	0	0	0	0	0	0	0	0	0	0	0	0	0	0
OTU_30949	0	0	0	0	0	0	0	0	0	0	0	0	0	0	0	2	0	0	0	0	0	0	0	0	0	0	0	0	0	0	0	0	0	0	0	0	0	0	0	0	0	0	0	0	0	0	0	0	0
OTU_30956	0	0	0	0	0	0	0	0	0	0	1	0	0	0	0	0	0	0	0	0	0	0	0	0	0	0	0	0	0	0	0	1	0	0	0	0	0	0	0	0	0	0	0	0	0	0	0	0	0
OTU_30969	0	0	0	0	0	0	0	0	0	0	0	0	0	0	0	10	0	0	0	0	0	0	0	0	0	0	0	0	0	0	0	0	0	0	0	0	0	0	0	0	0	0	0	0	1	0	0	0	0
OTU_30992	0	0	0	0	0	0	0	0	0	0	0	0	0	0	0	12	0	0	0	0	0	0	0	0	0	0	0	0	0	0	0	0	0	0	0	0	0	0	0	0	0	0	0	0	0	0	0	0	0
OTU_31080	0	0	0	0	0	0	0	0	0	0	0	0	0	0	0	1	0	1	0	0	0	0	0	0	0	0	0	0	0	0	0	0	0	0	0	0	0	0	0	0	0	0	0	0	0	0	0	0	0
OTU_31081	0	0	0	0	3	0	0	0	0	0	0	0	0	0	0	1	0	0	0	0	0	0	0	0	9	0	0	0	0	0	4	0	0	0	0	0	0	0	0	0	0	0	0	0	0	0	0	0	0
OTU_31082	0	0	0	0	0	0	0	0	0	0	0	0	0	0	0	3	0	0	0	0	0	0	0	0	0	0	0	0	0	0	0	0	0	0	0	0	0	0	0	0	0	0	0	0	0	0	0	0	0
OTU_31087	0	0	0	0	0	0	0	0	0	0	0	0	0	0	0	11	0	0	0	0	0	0	0	0	0	0	0	0	0	0	0	0	0	0	0	0	0	0	0	0	0	0	0	0	0	0	0	0	0
OTU_31130	0	0	0	0	0	0	0	0	0	0	1	0	1	0	0	0	0	0	0	0	0	0	0	0	0	0	0	0	0	0	0	0	0	0	0	0	0	0	0	0	0	0	0	0	1	0	0	0	0
OTU_31133	0	0	0	0	0	0	0	0	0	0	0	0	0	0	0	4	0	0	0	0	0	0	0	0	0	0	0	0	0	0	0	0	0	0	0	0	0	0	0	0	0	0	0	0	0	0	0	0	0
OTU_31141	0	1	0	0	0	0	0	0	0	0	0	0	0	0	0	1	0	0	0	0	0	0	0	0	0	0	0	0	0	0	0	0	0	0	0	0	0	0	0	0	0	0	0	0	0	0	0	0	0
OTU_31150	0	0	0	0	0	0	0	0	0	0	0	0	0	0	0	1	0	0	0	0	0	0	0	0	0	0	0	0	0	0	0	0	1	0	0	0	0	0	0	0	0	0	0	0	0	0	0	0	0
OTU_31152	0	0	0	0	0	0	0	0	0	0	0	0	0	0	0	2	0	0	0	0	0	0	0	0	0	0	0	0	0	0	0	0	0	0	0	0	0	0	0	0	0	0	0	0	0	0	0	0	0
OTU_31161	0	0	0	0	0	0	0	0	0	0	0	0	0	2	0	12	0	0	0	0	0	0	0	0	0	0	0	0	0	0	0	1	0	0	0	0	0	0	0	0	0	0	0	0	0	0	0	0	0
OTU_31178	0	0	0	0	0	0	0	0	0	0	0	0	0	0	0	4	0	0	0	0	0	0	0	0	0	0	0	0	0	0	0	0	2	0	0	0	0	0	0	0	0	0	0	0	0	0	0	0	0
OTU_31208	0	0	0	0	0	0	0	0	0	0	0	0	0	0	0	2	0	0	0	0	0	0	0	0	0	0	0	0	0	0	0	0	0	0	0	0	0	0	0	0	0	0	0	0	0	0	0	0	0
OTU_31222	0	0	0	0	0	0	0	0	0	0	0	0	0	1	0	1	0	0	0	0	0	0	0	0	0	0	0	0	0	0	0	0	0	0	0	0	0	0	0	0	0	0	0	0	0	0	0	0	0
OTU_31223	0	0	0	0	0	0	0	0	0	0	0	0	0	0	0	31	0	0	0	0	0	0	0	0	0	0	0	0	0	0	0	1	0	0	0	0	0	0	0	0	0	0	0	0	0	0	0	0	0
OTU_31252	0	0	0	0	0	0	0	0	0	0	0	0	0	1	0	37	0	0	0	0	0	0	0	0	0	0	0	0	0	0	0	2	0	0	0	0	0	0	0	0	1	0	0	0	0	0	0	0	0
OTU_31359	0	0	1	0	0	0	0	0	0	0	0	0	0	0	0	1	0	0	0	0	0	0	0	0	0	0	0	0	0	0	1	15	0	0	1	0	0	0	0	0	0	0	0	0	0	0	0	0	0
OTU_31454	0	0	0	0	0	0	0	0	0	0	0	0	0	0	0	4	0	0	0	0	0	0	0	0	0	0	0	0	0	0	0	0	0	0	0	0	0	0	0	0	0	0	0	0	0	0	0	0	0
OTU_31459	0	0	0	0	0	0	0	0	0	0	0	0	0	0	0	1	0	0	0	0	0	0	0	0	0	0	0	0	0	0	0	0	0	0	0	0	0	0	0	1	0	0	0	0	0	0	0	0	0
OTU_31476	0	0	0	0	0	0	0	0	0	0	0	0	0	0	0	1	0	0	0	0	0	0	0	0	0	0	0	1	0	0	0	0	0	0	0	0	0	0	0	0	0	0	0	0	0	0	0	0	0
OTU_31565	0	0	0	0	0	0	0	0	0	0	0	0	0	0	0	2	0	0	0	0	0	0	0	0	0	0	0	0	0	0	0	0	0	0	0	0	0	0	0	0	0	0	0	0	0	0	0	0	0
OTU_31570	0	0	0	0	0	0	0	0	0	0	0	0	0	0	0	14	0	0	0	0	0	0	0	0	0	0	0	0	0	0	0	2	0	1	0	0	0	0	0	0	0	0	0	0	0	0	0	0	0
OTU_31649	0	0	0	0	0	0	0	0	0	0	0	0	0	0	0	1	0	0	0	0	0	0	0	0	0	0	0	0	0	0	0	0	0	0	0	0	0	2	0	0	0	0	0	0	0	0	0	0	0
OTU_31661	0	0	0	0	0	0	0	0	0	0	0	0	0	0	0	2	0	0	0	0	0	0	0	0	0	0	0	0	0	0	0	0	0	0	0	0	0	0	0	0	0	0	0	0	0	0	0	0	0
OTU_31740	0	0	0	0	0	0	0	0	0	0	0	0	0	0	0	0	0	0	0	0	0	0	0	0	0	0	0	0	0	0	0	0	0	0	0	0	0	1	0	0	0	1	0	0	0	0	0	0	0
OTU_31751	0	0	0	0	0	0	0	0	0	0	0	0	0	0	0	0	0	0	0	0	0	0	0	0	0	0	0	0	0	0	0	0	0	0	0	0	0	1	0	1	0	0	0	0	0	0	0	0	0
OTU_31826	0	0	0	0	0	0	0	0	0	0	0	0	0	0	0	0	0	0	0	0	0	0	0	0	0	0	0	0	0	0	0	0	0	0	0	0	1	3	0	0	0	0	0	0	0	0	0	0	0
OTU_31850	0	0	0	0	0	0	0	0	0	0	0	0	0	0	0	0	0	0	0	0	0	0	0	0	0	0	0	0	0	0	0	0	0	0	0	0	0	1	0	1	0	0	0	0	0	0	0	0	0
OTU_31920	0	0	0	0	0	0	0	0	0	0	0	0	0	0	0	0	0	0	0	0	0	0	0	0	0	0	0	0	0	0	0	0	1	0	0	0	0	1	0	0	0	0	0	0	0	0	0	0	0
OTU_31941	0	0	0	0	0	0	0	0	0	0	0	0	0	0	0	0	0	0	0	0	0	0	0	0	0	0	0	0	0	0	0	0	0	0	0	0	0	2	0	0	0	0	0	0	0	0	0	0	0
OTU_31942	0	0	0	0	0	0	0	0	0	0	0	0	0	0	0	0	0	0	0	0	0	0	0	0	0	0	0	0	0	0	0	0	0	0	0	0	0	1	0	0	0	0	0	0	0	0	0	0	0
OTU_31991	0	0	1	0	0	0	0	0	0	0	0	0	0	0	0	0	0	0	0	0	0	0	0	0	0	0	0	0	0	0	0	0	0	0	0	0	0	1	0	0	0	0	0	0	0	0	0	0	0
OTU_32006	0	0	0	0	0	0	0	0	0	0	0	0	1	0	0	0	0	0	0	0	0	0	0	0	0	0	0	0	0	0	0	0	0	0	0	0	0	1	0	0	0	0	0	0	0	0	0	0	0
OTU_32072	0	0	0	0	0	0	0	0	0	0	0	0	0	0	0	0	0	0	0	0	0	0	0	0	0	0	0	1	0	0	0	0	0	0	0	0	0	1	0	0	0	0	0	0	0	0	0	0	0
OTU_32145	0	0	0	0	0	0	0	0	0	0	0	0	0	0	0	0	0	0	0	0	0	0	0	0	0	0	0	0	0	0	0	0	0	0	0	0	0	1	0	1	0	0	0	0	0	0	0	0	0
OTU_32166	0	0	0	0	0	2	0	0	0	0	0	0	0	0	0	0	1	0	0	0	0	0	0	0	0	0	0	0	0	0	0	0	0	0	1	0	0	2	0	0	0	1	0	0	0	0	0	0	0
OTU_32169	0	0	0	0	0	0	0	0	0	0	0	0	0	0	0	0	0	0	0	0	0	0	0	0	0	0	0	0	0	0	0	0	0	0	0	0	0	4	0	0	0	0	0	0	0	0	0	0	0
OTU_32229	0	0	0	0	0	0	0	0	0	0	0	0	0	0	0	0	0	0	0	0	0	0	0	0	0	0	0	1	0	0	0	0	0	0	1	0	0	1	0	0	0	0	0	0	0	0	0	0	0
OTU_32309	0	0	0	0	0	0	0	0	0	0	0	0	0	0	0	0	0	0	0	0	0	0	0	0	0	0	0	0	0	0	0	0	0	0	0	0	1	1	0	0	0	0	0	0	0	0	0	0	0
OTU_32338	0	0	0	0	0	0	0	0	0	0	0	0	0	0	0	0	0	0	0	0	0	0	0	0	0	0	0	2	2	0	0	0	0	0	0	1	0	5	0	0	0	0	0	0	0	0	0	0	0
OTU_32377	0	0	0	0	0	0	0	0	0	0	0	0	0	0	0	0	0	1	0	0	0	0	0	0	0	0	0	0	0	0	0	0	0	0	0	0	0	2	0	0	0	0	0	0	0	0	0	0	0
OTU_32491	0	0	1	0	0	0	0	0	0	0	0	0	0	0	0	0	0	0	0	1	0	0	0	0	0	0	0	0	0	0	0	0	0	0	0	0	0	1	0	0	0	0	0	0	0	0	0	0	0
OTU_32522	0	0	0	0	0	0	0	0	0	0	0	0	0	0	0	0	0	0	0	0	0	0	0	0	0	0	0	0	0	0	0	0	0	0	0	0	0	2	0	0	0	0	0	0	0	0	0	0	0
OTU_32572	0	0	0	0	0	0	0	0	0	0	0	0	0	0	0	0	0	0	0	0	0	0	0	0	0	0	0	0	0	0	0	0	0	0	0	0	0	2	0	1	0	0	0	0	0	0	0	0	0
OTU_32579	0	0	0	0	0	0	0	0	0	0	0	0	0	0	0	0	0	0	0	0	0	0	0	0	0	0	0	0	0	0	0	0	1	0	0	0	0	1	0	0	0	0	0	0	0	0	0	0	0
OTU_32595	0	0	0	0	0	0	1	0	0	0	0	0	0	0	0	0	0	0	0	0	0	0	0	0	0	0	2	0	0	0	0	0	0	0	0	0	0	1	0	0	0	0	0	0	1	0	0	0	0
OTU_32643	0	0	0	1	0	23	0	0	0	0	4	0	0	0	0	0	0	0	0	0	0	0	0	0	2	0	1	0	0	0	0	1	1	0	1	0	1	1	1	0	0	3	0	0	2	0	0	0	0
OTU_32683	0	0	0	0	0	0	0	0	0	0	0	0	0	0	0	0	0	0	0	0	0	0	0	0	0	0	0	0	0	0	0	0	0	0	0	0	1	1	0	0	0	0	0	0	0	0	0	0	0
OTU_32715	0	0	0	0	0	0	0	0	0	0	0	0	0	0	0	0	0	0	0	0	0	0	0	0	0	0	0	0	0	0	0	0	0	0	0	0	0	1	0	0	0	0	0	0	0	0	0	0	0
OTU_32727	0	0	0	0	0	0	0	0	0	0	0	0	0	0	0	0	0	0	0	0	0	0	0	0	0	0	0	0	1	0	0	1	0	0	0	0	0	1	0	0	0	2	0	0	0	0	0	0	0
OTU_32942	0	0	0	0	0	0	0	0	0	0	0	0	0	0	0	0	0	0	0	0	0	0	0	0	0	0	0	0	0	0	0	1	0	0	0	0	0	1	0	0	0	0	0	0	0	0	0	0	0
OTU_32945	0	0	0	0	0	0	0	0	0	0	0	0	0	0	0	0	0	0	0	0	0	0	0	0	0	0	0	0	0	0	0	0	0	0	0	0	0	1	0	1	0	0	0	0	0	0	0	0	0
OTU_32980	0	0	0	0	0	0	0	0	0	0	0	0	0	0	0	0	0	0	0	0	0	0	0	0	0	0	0	0	0	0	0	0	0	0	0	0	1	1	0	0	0	0	0	0	0	0	0	0	0
OTU_33036	0	0	0	0	0	0	0	0	0	0	0	0	0	0	0	0	0	0	0	0	0	0	0	0	0	0	0	0	0	0	0	0	0	0	0	0	0	1	0	0	0	0	0	0	0	0	0	0	0
OTU_33056	0	0	0	0	0	0	0	0	0	0	0	0	0	1	0	0	0	0	0	0	0	0	0	0	0	0	0	0	0	0	0	0	0	0	0	0	0	1	0	0	0	0	0	0	0	0	0	0	0
OTU_33081	0	0	0	0	0	0	0	0	0	0	0	0	0	0	0	0	0	0	0	0	0	0	0	0	0	0	0	0	0	0	0	0	1	0	0	0	0	1	0	0	0	0	0	0	0	0	0	0	0
OTU_33124	0	0	0	0	0	0	0	0	0	0	0	0	0	0	0	0	0	0	0	0	0	0	0	0	0	0	0	0	0	0	0	0	0	0	0	0	0	1	0	1	0	0	0	0	0	0	0	0	0
OTU_33172	0	0	0	0	0	0	0	0	0	0	0	0	0	0	0	0	0	0	0	0	0	0	0	0	0	0	0	0	0	0	0	0	0	0	0	0	1	3	0	0	0	0	0	0	0	0	0	0	0
OTU_33223	0	0	0	0	0	0	0	0	0	0	0	0	0	0	0	0	0	0	0	0	0	0	0	0	0	0	0	0	0	0	0	0	0	0	0	0	0	1	0	0	0	0	0	0	0	0	0	0	0
OTU_33245	0	0	0	0	0	0	0	0	0	0	0	0	0	4	0	0	0	0	0	0	0	0	0	0	0	0	1	0	1	0	0	0	0	1	6	0	0	1	0	0	0	0	0	0	0	0	0	0	0
OTU_33284	0	0	0	0	0	0	0	0	1	0	0	0	0	0	0	0	0	2	0	0	0	0	0	0	0	0	0	0	0	0	1	0	0	0	0	0	0	1	0	0	0	0	0	0	0	0	0	0	0
OTU_33306	0	0	0	0	0	0	0	0	0	0	0	0	0	0	0	0	0	0	0	0	0	0	0	0	0	0	0	0	0	0	0	0	0	0	0	0	0	1	0	0	0	0	0	0	0	0	0	0	0
OTU_33362	0	0	0	0	0	0	0	0	0	0	0	0	0	0	0	0	0	0	0	0	0	0	0	0	0	0	0	0	0	0	0	0	0	0	0	0	0	2	0	0	0	0	0	0	0	0	0	0	0
OTU_33369	0	0	0	0	0	0	0	0	0	0	0	0	0	0	0	0	0	0	0	0	0	0	0	0	0	0	0	0	0	0	0	0	0	0	0	0	0	1	0	0	0	0	0	0	0	0	0	0	0
OTU_33413	0	0	0	0	0	0	0	0	0	0	0	0	0	0	0	0	0	0	0	0	0	0	0	0	0	0	0	0	0	0	0	0	0	0	0	59	0	0	0	0	0	0	0	0	0	0	0	0	0
OTU_33419	0	0	0	0	0	0	0	0	0	0	0	0	0	0	0	0	0	0	0	0	0	0	0	0	0	0	0	0	0	0	0	0	0	0	0	5	0	0	0	0	0	0	0	0	0	0	0	0	0
OTU_33444	0	0	0	0	0	0	0	0	0	0	0	0	0	0	0	0	0	0	0	0	0	0	0	0	0	0	0	0	0	0	0	0	0	0	0	3	0	0	0	0	0	0	0	0	0	0	0	0	0
OTU_33459	0	0	0	0	0	0	0	0	0	0	0	0	0	0	0	0	0	0	0	0	0	0	0	0	0	0	0	0	0	0	0	0	0	0	0	2	0	0	0	0	0	0	0	0	0	0	0	0	0
OTU_33484	0	0	0	0	0	0	0	0	0	0	0	0	0	0	0	0	0	0	0	0	0	0	0	0	0	0	0	0	0	0	0	0	0	0	0	10	0	0	0	0	0	0	0	0	0	0	0	0	0
OTU_33504	0	0	0	0	0	0	0	0	0	0	0	0	0	0	0	0	0	0	0	0	0	0	0	0	0	0	0	0	0	0	0	0	0	0	0	2	0	0	0	0	0	0	0	0	0	0	0	0	0
OTU_33542	0	0	0	0	0	0	0	0	0	0	0	0	0	0	0	0	0	0	0	0	0	0	0	0	0	0	0	1	0	0	0	8	0	0	0	3	0	0	0	0	0	0	0	0	0	0	0	0	0
OTU_33568	0	0	0	0	0	0	0	0	0	0	6	0	0	0	0	0	0	0	0	0	0	0	0	0	0	0	0	3	2	0	0	3	0	0	0	3	0	0	0	0	0	0	0	0	0	0	0	0	0
OTU_33575	0	0	0	0	0	0	0	0	0	0	0	0	0	0	0	0	0	0	0	0	0	0	0	0	0	0	0	0	0	0	0	1	0	0	0	2	0	0	0	0	0	0	0	0	0	0	0	0	0
OTU_33589	0	0	0	0	0	0	0	0	0	0	0	0	3	0	0	0	0	0	0	0	0	0	0	0	0	0	0	1	0	0	0	0	0	0	0	2	0	0	0	0	0	0	0	0	0	0	0	0	0
OTU_33605	0	0	0	0	0	0	0	0	0	0	0	0	0	0	0	0	0	0	0	0	0	0	0	0	0	0	0	0	0	0	0	0	0	0	0	3	0	0	0	0	0	0	0	0	0	0	0	0	0
OTU_33649	0	0	0	0	0	0	0	0	0	0	0	0	0	0	0	0	0	0	0	0	0	0	0	0	0	0	0	0	0	0	0	0	0	0	0	2	0	0	0	0	0	0	0	0	0	0	0	0	0
OTU_33691	0	0	0	0	0	0	0	0	0	0	0	0	0	0	0	0	0	0	0	0	0	0	0	0	0	0	0	0	0	0	0	0	0	0	0	2	0	0	0	0	0	0	0	0	0	0	0	0	0
OTU_33694	0	0	0	0	0	0	0	0	0	0	0	0	0	0	0	0	0	0	0	0	0	0	0	0	0	0	0	0	0	0	0	0	0	0	0	2	0	0	0	0	0	0	0	0	0	0	0	0	0
OTU_33714	0	0	1	0	0	0	0	0	0	0	0	0	0	0	0	0	0	0	0	0	0	0	0	0	0	0	0	0	0	0	0	1	0	0	0	0	0	0	1	0	0	0	0	0	0	0	0	3	0
OTU_33742	0	0	0	0	0	0	0	0	0	0	0	0	0	0	0	0	0	0	0	0	0	0	0	0	0	0	0	0	1	0	0	0	0	0	0	1	0	0	0	0	0	0	0	0	0	0	0	0	0
OTU_33747	0	0	0	0	0	0	0	0	0	0	0	0	0	0	0	0	0	0	0	0	0	0	0	0	0	0	0	0	0	0	0	0	0	0	0	28	0	0	0	0	0	0	0	0	0	0	0	0	0
OTU_33769	0	0	0	0	0	0	0	0	0	0	0	0	0	0	0	0	0	0	0	0	0	0	0	0	0	0	0	0	0	0	0	1	0	0	0	1	0	0	0	0	0	0	0	0	0	0	0	0	0
OTU_33785	0	0	0	0	0	0	0	0	0	0	0	0	0	0	0	0	0	0	0	0	0	0	0	0	0	0	0	0	0	0	0	0	0	0	0	4	0	0	0	0	0	0	0	0	0	0	0	0	0
OTU_33814	0	0	0	0	0	0	0	0	0	0	0	0	1	0	0	0	0	0	0	0	0	0	0	0	0	0	0	2	0	0	0	0	0	0	0	1	0	0	0	2	0	0	0	0	0	0	0	0	0
OTU_33820	0	0	0	0	0	0	0	0	0	0	0	0	0	0	0	0	0	0	0	0	0	0	0	0	0	0	0	0	0	0	0	0	0	0	0	2	0	0	0	0	0	0	0	0	0	0	0	0	0
OTU_33833	0	0	0	0	0	0	0	0	0	0	0	0	0	0	0	0	0	0	0	0	0	0	0	0	0	0	0	0	0	0	0	0	0	0	0	1	0	0	0	0	0	0	0	0	0	0	0	0	0
OTU_33845	0	0	0	0	0	0	0	0	0	0	0	0	0	0	0	0	0	0	0	0	0	0	0	0	0	0	0	0	0	0	0	0	0	0	0	58	0	0	0	0	0	0	0	0	0	0	0	0	0
OTU_33876	0	0	0	0	0	0	0	0	0	0	0	0	0	0	0	0	0	0	0	0	0	0	0	0	0	0	0	0	0	0	0	0	0	0	0	11	0	0	0	0	0	0	0	0	0	0	0	0	0
OTU_33897	0	0	0	0	0	0	0	0	0	0	0	0	0	0	0	0	0	0	0	0	0	0	0	0	0	0	0	0	0	0	0	0	0	0	0	2	0	0	0	0	0	0	0	0	0	0	0	0	0
OTU_33900	0	0	0	0	0	0	0	0	0	0	0	0	0	0	0	0	0	0	0	0	0	0	0	0	0	0	0	0	0	0	0	0	0	0	0	2	0	0	0	0	0	0	0	0	0	0	0	0	0
OTU_33936	0	0	0	0	0	0	0	0	0	0	0	0	0	0	0	0	0	0	0	0	0	0	0	0	0	0	0	0	0	0	0	1	0	0	0	1	0	0	0	0	0	0	0	0	0	0	0	0	0
OTU_33970	0	0	0	0	0	0	0	0	0	0	0	0	0	0	0	0	0	0	0	0	0	0	0	0	0	0	0	0	0	0	0	0	0	0	0	3	0	0	0	0	0	0	0	0	0	0	0	0	0
OTU_33984	0	0	0	0	0	0	0	0	0	0	0	0	0	0	0	0	0	0	0	0	0	0	0	0	0	0	0	0	0	0	0	0	0	0	0	3	0	0	0	0	0	0	0	0	0	0	0	0	0
OTU_34007	0	0	0	0	0	0	0	0	0	0	0	0	0	0	0	0	0	0	0	0	0	0	0	0	0	0	0	0	0	0	0	2	0	0	0	2	0	0	0	0	0	0	0	0	0	0	0	0	0
OTU_34038	0	0	0	0	0	0	0	0	0	0	0	0	0	0	0	0	0	0	0	0	0	0	0	0	0	0	0	0	0	0	0	0	0	0	0	2	0	0	0	0	0	0	0	0	0	0	0	0	0
OTU_34039	0	0	0	0	0	0	0	0	0	0	0	0	0	0	0	0	0	0	0	0	0	0	0	0	0	0	0	0	0	0	0	3	0	0	0	1	0	0	0	0	0	0	0	0	0	0	0	0	0
OTU_34094	0	0	0	0	0	0	0	0	0	0	0	0	0	0	0	0	0	0	0	0	0	0	0	0	0	0	0	0	0	0	0	0	0	0	0	2	0	0	0	0	0	0	0	0	0	0	0	0	0
OTU_34101	0	0	0	0	0	0	0	0	0	0	0	0	0	0	0	0	0	0	0	0	0	0	0	0	0	0	0	0	0	0	0	0	0	0	0	2	0	0	0	0	0	0	0	0	0	0	0	0	0
OTU_34135	0	0	0	0	0	0	0	0	0	0	0	0	0	0	0	0	0	0	0	0	0	0	0	0	0	0	0	0	0	0	0	0	0	0	0	102	0	0	0	0	0	0	0	0	0	0	0	0	0
OTU_34146	0	0	0	0	0	0	0	0	0	0	0	0	0	0	0	0	0	0	0	0	0	0	0	0	0	0	0	0	0	0	0	0	0	0	0	8	0	0	0	0	0	0	0	0	0	0	0	0	0
OTU_34170	0	0	0	0	0	0	0	0	0	0	0	0	0	0	0	0	0	0	0	0	0	0	0	0	0	0	0	0	0	0	0	0	0	0	0	2	0	0	0	0	0	0	0	0	0	0	0	0	0
OTU_34179	0	0	0	0	0	0	0	0	0	0	0	0	1	0	0	0	0	0	0	0	0	0	0	0	0	0	0	0	0	0	0	3	1	0	0	1	0	0	0	0	0	0	0	0	0	0	0	0	0
OTU_34194	0	0	0	0	0	0	0	0	0	0	0	0	0	0	0	0	0	0	0	0	0	0	0	0	0	0	0	1	0	0	0	0	0	0	0	1	0	0	0	0	0	0	0	0	0	0	0	0	0
OTU_34279	0	0	0	0	0	0	0	0	0	0	0	0	0	0	0	0	0	0	0	0	0	0	0	0	0	0	0	0	0	0	0	0	0	0	0	4	0	0	0	0	0	0	0	0	0	0	0	0	0
OTU_34287	0	0	0	0	0	0	0	0	0	0	0	0	0	0	0	0	0	0	0	0	0	0	0	0	0	0	0	0	0	0	0	0	0	0	0	3	0	0	0	0	0	0	0	0	0	0	0	0	0
OTU_34364	0	0	0	0	0	0	0	0	0	0	0	0	0	0	0	0	0	2	0	0	0	0	0	0	0	0	0	0	0	0	0	0	0	0	0	100	0	0	0	1	0	0	0	0	0	0	0	0	0
OTU_34415	0	0	0	0	0	0	0	0	0	0	0	0	0	0	0	0	1	0	0	0	0	0	0	0	0	0	1	0	0	0	0	0	0	0	0	1	0	0	0	0	0	0	0	0	0	0	0	0	0
OTU_34482	0	0	0	0	0	0	0	0	0	0	0	0	0	1	0	0	0	1	0	0	0	0	0	0	0	0	0	0	0	0	0	0	0	0	0	1	0	0	0	0	0	0	0	0	0	0	0	0	0
OTU_34530	0	0	0	0	0	0	0	0	0	0	0	0	0	0	0	0	0	0	0	0	0	0	0	0	0	0	0	0	0	0	0	0	0	0	0	1	0	0	1	0	0	0	0	0	0	0	0	0	0
OTU_34563	0	0	0	0	0	0	0	0	0	0	0	0	0	0	0	0	0	0	0	0	0	0	0	0	0	0	0	0	0	0	0	0	0	0	0	3	0	0	0	0	0	0	0	0	0	0	0	0	0
OTU_34625	0	0	0	0	0	0	0	0	0	0	0	0	0	0	0	0	0	0	0	0	0	0	0	0	0	0	0	0	0	0	0	0	0	0	0	3	0	0	0	0	0	0	0	0	0	0	0	0	0
OTU_34626	0	0	0	0	0	0	0	0	0	0	0	0	0	0	0	0	0	0	0	0	0	0	0	0	0	0	0	0	0	0	0	0	0	0	0	2	0	0	0	0	0	0	0	0	0	0	0	0	0
OTU_34668	0	0	0	0	0	0	0	0	0	0	0	0	0	0	0	0	0	0	0	0	0	0	0	0	0	0	0	0	0	0	0	0	1	0	0	1	0	0	0	0	1	0	0	0	0	0	0	0	0
OTU_34868	0	0	0	0	0	0	0	0	0	0	0	0	0	0	0	0	0	0	0	0	0	0	0	0	0	0	0	0	0	0	0	0	0	0	0	1	0	0	0	1	0	0	0	0	0	0	0	0	0
OTU_34880	0	0	0	0	0	0	0	0	0	0	0	0	0	0	0	0	0	0	0	0	0	0	0	0	0	0	0	1	0	0	0	2	0	0	0	1	0	0	0	0	0	0	0	0	0	0	0	0	0
OTU_34941	0	0	0	0	0	0	0	0	0	0	0	0	0	0	0	0	0	0	0	0	0	0	0	0	0	0	0	0	0	0	0	0	0	0	0	1	0	0	0	0	0	0	0	0	0	0	0	0	0
OTU_35032	0	0	0	0	0	0	0	0	0	0	0	0	0	1	0	0	0	0	0	0	0	0	0	0	0	0	0	0	0	0	0	0	0	0	0	0	0	0	0	0	0	0	0	0	0	0	0	0	0
OTU_35034	0	0	0	0	0	0	0	0	0	0	0	0	0	1	0	0	0	0	0	0	0	0	0	0	0	0	0	0	0	0	0	0	0	0	0	0	0	0	0	0	0	0	0	0	0	0	0	0	0
OTU_35052	0	0	0	0	0	0	0	0	0	0	0	0	0	1	0	0	0	0	0	0	0	0	0	0	0	0	0	0	0	0	0	0	0	1	0	0	0	0	0	0	0	0	0	0	0	0	0	0	0
OTU_35064	0	0	0	0	0	0	1	0	0	0	0	0	1	3	0	0	0	0	0	0	0	0	0	0	0	0	0	1	0	0	0	0	0	0	0	0	0	0	0	0	0	0	0	0	0	0	0	0	0
OTU_35085	0	0	0	0	0	0	0	0	0	0	0	0	1	0	0	0	0	0	0	0	0	0	0	0	0	0	0	3	0	0	0	0	3	0	0	0	0	0	0	0	0	0	0	0	0	0	0	0	0
OTU_35095	0	0	0	0	0	0	0	0	0	0	0	0	1	1	0	0	0	0	0	0	0	0	0	0	0	0	0	0	0	0	0	1	0	0	0	0	0	0	0	0	0	0	0	0	0	0	0	0	0
OTU_35098	0	0	0	0	0	0	1	0	0	0	0	0	0	7	0	0	0	0	0	0	0	0	0	0	0	0	0	0	0	0	0	0	0	0	0	0	0	0	0	0	0	0	0	0	0	0	0	0	0
OTU_35117	0	0	0	0	0	0	0	0	0	0	0	0	0	2	0	0	0	0	0	0	0	0	0	0	0	0	0	0	0	0	0	0	0	0	0	0	0	0	0	0	0	0	0	0	0	0	0	0	0
OTU_35136	0	0	0	0	0	0	0	0	0	0	0	0	0	1	0	0	0	0	0	0	0	0	0	0	0	0	0	0	0	0	0	0	1	0	0	0	0	0	0	0	0	0	0	0	0	0	0	0	0
OTU_35144	0	0	0	0	0	0	0	0	0	0	0	0	0	1	0	0	0	1	0	0	0	0	0	0	0	0	0	0	0	0	0	0	0	0	0	0	0	0	0	0	0	0	0	0	0	0	0	0	0
OTU_35150	0	0	0	0	0	0	0	0	0	0	0	0	0	2	0	0	0	0	0	0	0	0	0	0	0	0	0	0	0	0	0	0	0	0	1	0	0	0	0	1	0	0	0	0	0	0	0	0	0
OTU_35159	0	0	0	0	0	0	0	0	0	0	0	0	0	3	0	0	0	1	0	0	0	0	0	0	0	0	0	0	0	0	0	0	0	0	0	0	0	0	0	0	0	0	0	0	0	0	0	0	0
OTU_35172	0	0	0	0	0	0	0	0	0	0	0	0	0	2	0	0	0	0	0	0	0	0	0	0	0	0	0	0	0	0	0	0	0	0	0	0	0	0	0	0	0	0	0	0	0	0	0	0	0
OTU_35182	0	0	0	0	0	0	0	0	0	0	0	0	2	11	0	0	0	0	0	0	0	0	0	0	0	0	0	4	0	0	0	3	2	0	0	0	0	0	0	0	0	0	0	0	0	0	0	0	0
OTU_35183	0	0	0	0	0	0	1	0	0	0	0	0	0	1	0	0	0	0	0	0	0	0	0	0	0	0	0	8	0	0	0	0	1	0	0	0	0	0	0	0	0	0	0	0	0	0	0	0	0
OTU_35189	0	0	0	0	0	0	0	0	0	0	0	0	0	2	0	0	0	0	0	0	0	0	0	0	0	0	0	0	0	0	0	0	0	0	0	0	0	0	0	0	0	0	0	0	0	0	0	0	0
OTU_35200	0	0	0	0	0	0	0	0	0	0	0	0	0	1	0	0	0	0	0	0	0	0	0	0	0	0	0	0	0	0	0	0	0	0	0	0	0	0	0	0	0	0	0	0	0	0	0	0	0
OTU_35205	0	0	0	0	0	0	0	0	0	0	0	0	0	6	0	0	0	0	0	0	0	0	0	0	0	0	0	3	0	0	0	0	1	0	0	0	0	0	0	0	0	0	0	0	0	0	0	0	0
OTU_35213	0	0	0	0	0	0	0	0	0	0	0	0	0	1	0	0	0	1	0	0	0	0	0	0	0	0	0	0	0	0	0	0	0	0	0	0	0	0	0	0	0	0	0	0	0	0	0	0	0
OTU_35215	0	0	0	0	0	0	0	0	0	0	0	0	0	3	0	0	0	0	0	0	0	0	0	0	0	0	0	1	0	0	0	1	2	0	0	0	0	0	0	0	0	0	0	0	0	0	0	0	0
OTU_35226	0	0	0	0	0	0	0	0	0	0	0	0	0	2	0	0	0	0	0	0	0	0	0	0	0	0	0	0	0	0	0	0	0	0	0	0	0	0	0	0	0	0	0	0	0	0	0	0	0
OTU_35241	0	0	0	0	0	0	0	0	0	0	0	0	0	2	0	0	0	0	0	0	0	0	0	0	0	0	0	1	0	0	0	0	0	0	0	0	0	0	0	0	0	0	0	0	0	0	0	0	0
OTU_35245	0	0	0	0	0	0	0	0	0	0	0	0	0	1	0	0	0	0	0	0	0	0	0	0	0	0	0	0	0	0	0	0	0	8	0	0	0	0	0	0	0	0	0	0	0	0	0	0	0
OTU_35266	0	0	0	0	0	0	0	0	0	0	0	0	2	12	0	0	0	0	0	0	0	0	0	0	0	0	0	14	0	0	0	2	7	0	0	0	0	0	0	0	0	0	0	0	0	0	0	0	0
OTU_35268	0	0	0	0	0	0	0	0	0	0	0	0	0	1	0	0	0	0	0	0	0	0	0	0	0	0	0	0	0	0	0	0	0	0	0	0	0	0	0	0	0	0	0	0	0	0	0	0	0
OTU_35272	0	0	0	0	0	0	60	0	0	0	0	0	48	154	0	0	0	0	0	0	0	0	0	0	0	0	0	273	0	0	0	22	76	0	0	0	0	0	1	0	0	0	0	0	0	0	0	0	0
OTU_35285	0	0	0	0	0	0	0	0	0	0	0	0	0	1	0	0	0	0	0	0	0	0	0	0	0	0	0	0	0	0	0	2	1	0	0	0	0	0	0	0	0	0	0	0	0	0	0	0	0
OTU_35294	0	0	0	0	0	0	1	0	0	0	0	0	0	0	0	0	0	0	0	0	0	0	0	0	0	0	0	0	0	0	0	0	0	0	0	0	0	0	0	0	0	0	0	0	1	0	0	0	0
[truncated: 1,277 more rows]
[truncated: 9 more columns]

## Sheet: Supplementary Table S4
Supplementary Table S4 Gut microbial community features of lung cancer patients at phylum level
Phylum_group	CON|A10	LC|b12	LC|c12	LC|d10	LC|c10	LC|d6	LC|d9	LC|b14	LC|b9	CON|A7	LC|b13	CON|A5	CON|A11	CON|A1	LC|c8	LC|c3	LC|d12	LC|a3	CON|A6	LC|b7	LC|d2	LC|a6	CON|A9	CON|A12	CON|A3	LC|c13	CON|A4	LC|a4	LC|d7	LC|c1	LC|b1	LC|d8	LC|d5	LC|b2	LC|c11	LC|c6	LC|b4	CON|A2	LC|a5	LC|a2	LC|b5	LC|b10	LC|c7	LC|b6	LC|d4	LC|d11	LC|c4	CON|A8	LC|b11
k__Archaea;p__Euryarchaeota	0	0	0	0	0	0	0.000140662	0	0	0	0	0	0	0	0	0	0	0	0	0	0	0	0	0	0	0	0	0	0	0	0	0	0	0	0	0	0	0	0	0	0	0	0	0	0	0	0	0	0
k__Bacteria;Other	0.000104167	0	0	6.95483e-05	0.00014721	0.000277037	0.00105496	0.00010624	0	0	3.4808e-05	0.00117663	0.000139655	0	0	0	0	0.000431903	0	0.00266399	0.0093725	0	0	0.000493531	0	0.000141683	0	0.000469416	0	0	0.000103509	3.57003e-05	0	0	0	3.48468e-05	0.000761377	3.49308e-05	6.98202e-05	3.40739e-05	0	6.99913e-05	0.000350459	0	0.0019339	0	0	0.00056355	0
k__Bacteria;p__Acidobacteria	0	0	0	0	0	0	0	0	0	0	0	0	0	0	0	0	3.54371e-05	0	0	0	0	0	0	0.000246766	0	0.000106262	0	0	0	0	0	0	0	0	0	0	0	0	0	0	0	0	0	0	0	0	0	0	0
k__Bacteria;p__Actinobacteria	0.00274306	0.00187175	0.0362057	0.00114755	0.00504195	0.0195311	0.00914302	0.00658687	0.0134944	0.00615732	0.00139232	0.00602159	0.0086237	0.0263436	0.0440464	0.00034082	0.00981608	0.00629859	0.0219989	0.0195821	0.0156092	0.00305418	0.0117836	0.00482956	0.00242312	0.0663432	0.126035	0.0200404	0.179847	0.0107815	0.00224269	0.00364143	0.00572826	0.0298416	0.217394	0.0158205	0.00124589	0.00436635	0.0164776	0.0724751	0.00141962	0.0108486	0.0769608	0.0389401	0.00303899	0.00153938	0.0010537	0.521734	0.00503717
k__Bacteria;p__Bacteroidetes	0.169167	0.501906	0.176546	0.064819	0.234212	0.560204	0.102929	0.497698	0.418009	0.191314	0.637265	0.500727	0.53055	0.473401	0.488866	0.617804	0.413445	0.304744	0.582159	0.434819	0.330685	0.510152	0.298808	0.521486	0.247693	0.432523	0.624991	0.497581	0.380982	0.183353	0.269917	0.580308	0.796682	0.734918	0.182793	0.472349	0.492819	0.349972	0.410264	0.0781995	0.711402	0.375783	0.55758	0.267393	0.559761	0.449008	0.621618	0.00255476	0.519141
k__Bacteria;p__Candidatus Saccharibacteria	6.94444e-05	0.000207972	0.000104239	0.000173871	0	0.000103889	3.51655e-05	7.08265e-05	0	0	6.96161e-05	0	3.49138e-05	0.000443036	0	0	3.54371e-05	0	6.90703e-05	0.000138389	0	0	6.97253e-05	0	3.56341e-05	0	3.47778e-05	0	0.000216857	0	6.9006e-05	7.14005e-05	3.49284e-05	0	0.000138821	0.000174234	0	3.49308e-05	6.98202e-05	3.40739e-05	6.92497e-05	3.49956e-05	0.000245321	7.00992e-05	0.000103602	0	3.39905e-05	0	0
k__Bacteria;p__Cyanobacteria/Chloroplast	0	0	0.000173732	0	0	0	0	0	0	3.64339e-05	0	0	0	0.000272637	0	0	0	0	0	0	0	0	0	0	0	0	0	0	7.22857e-05	0	0	0.000321302	0	0.000135644	0	0	0	0	0	0	6.92497e-05	0	0	0	0	0	0	0.00356915	0
k__Bacteria;p__Deinococcus-Thermus	0	0	0	0	0	0	0	0	0	0	0	0	0	0	0	0	0	0	0	0	0	0	0	0	0	7.08416e-05	0	0	0	0	3.4503e-05	0	0	6.78219e-05	0	0	0	0	0	0	0	0	0	0	0	0	0	0	0
k__Bacteria;p__Firmicutes	0.0865972	0.457608	0.256046	0.053587	0.105734	0.376701	0.337307	0.307493	0.335453	0.404525	0.343416	0.31122	0.402032	0.27015	0.25365	0.281926	0.222651	0.300749	0.309918	0.484673	0.43779	0.268733	0.353821	0.0982127	0.227809	0.0646075	0.234924	0.43439	0.385933	0.728937	0.245144	0.363857	0.101886	0.192377	0.573818	0.413075	0.492023	0.602487	0.40796	0.806563	0.283785	0.600735	0.347585	0.253233	0.4094	0.0377147	0.35724	0.448698	0.467102
k__Bacteria;p__Fusobacteria	0	3.4662e-05	0	0	0	0	0	0	0	0.021496	0	0.00269934	0	0.000715673	0	0	0	0	0.000241746	0.000830335	0.000487788	0	0	0	0	0	0.00434722	0	0.00444557	0.000101712	0	0	0	0.000101733	6.94107e-05	0.00289229	0.00134971	3.49308e-05	0.122849	3.40739e-05	0	0.000454943	7.00918e-05	0	0.000103602	0.100864	0	0	0
k__Bacteria;p__Lentisphaerae	0	0	0	0	0	0	0.000421985	0	0	0	0	0	0.000803017	0.000102239	0	0	0	0.00547077	0	0	0	0	0	0	0	0	0	0	0	3.39041e-05	0	0	0	0	3.47054e-05	0	0	0	0	0	0	0	0	7.00992e-05	0	0	0	0	0
k__Bacteria;p__Planctomycetes	0	0	0	0	0	0	0	0	0	0	0	0	0	0	0	0	0	0	0	0	0	0	0	7.05045e-05	0	0	0	0	0	0	0	0	0	0	0	0	0	0	0	0	0	0	0	0	0	0	0	0	0
k__Bacteria;p__Proteobacteria	0.741319	0.0383016	0.53082	0.880203	0.654865	0.0429754	0.548827	0.188044	0.233044	0.376471	0.0177869	0.176426	0.0578172	0.228266	0.213019	0.0998943	0.354017	0.381946	0.085509	0.0564974	0.206056	0.180509	0.335518	0.371417	0.52204	0.436207	0.00966822	0.0473749	0.0485037	0.0766232	0.48249	0.0517654	0.0956689	0.0425582	0.0257514	0.0299334	0.0117321	0.0430697	0.042311	0.0425583	0.00325473	0.0120735	0.0172075	0.439802	0.0220327	0.410874	0.00887152	0.0228801	0.00871952
k__Bacteria;p__Synergistetes	0	6.93241e-05	0.000104239	0	0	0	0.000140662	0	0	0	0	0	0	0.000306717	0.000418162	0	0	0	6.90703e-05	0.000795738	0	0	0	0.00324321	0	0	0	0.000108327	0	0.00016952	0	0	0	0	0	0.00672544	0	0	0	3.40739e-05	0	0	0	0.000420595	3.4534e-05	0	3.39905e-05	0	0
k__Bacteria;p__Tenericutes	0	0	0	0	0	0	0	0	0	0	0	0.000103821	0	0	0	0	0	0	0	0	0	0	0	0	0	0	0	3.61089e-05	0	0	0	0	0	0	0	0	0	0	0	0	0	0	0	0	0	0	0	0	0
k__Bacteria;p__Verrucomicrobia	0	0	0	0	0	0.000207778	0	0	0	0	3.4808e-05	0.00162652	0	0	0	3.4082e-05	0	0.000359919	3.45352e-05	0	0	0.0375525	0	0	0	0	0	0	0	0	0	0	0	0	0	0.0589957	6.92161e-05	0	0	6.81477e-05	0	0	0	7.00992e-05	0.00359153	0	0.0111489	0	0
[truncated: 9 more columns]

## Sheet: Supplementary Table S5
Supplementary Table S5 Gut microbial community features of lung cancer patients at class level
Class_group	CON|A10	LC|b12	LC|c12	LC|d10	LC|c10	LC|d6	LC|d9	LC|b14	LC|b9	CON|A7	LC|b13	CON|A5	CON|A11	CON|A1	LC|c8	LC|c3	LC|d12	LC|a3	CON|A6	LC|b7	LC|d2	LC|a6	CON|A9	CON|A12	CON|A3	LC|c13	CON|A4	LC|a4	LC|d7	LC|c1	LC|b1	LC|d8	LC|d5	LC|b2	LC|c11	LC|c6	LC|b4	CON|A2	LC|a5	LC|a2	LC|b5	LC|b10	LC|c7	LC|b6	LC|d4	LC|d11	LC|c4	CON|A8	LC|b11
k__Archaea;p__Euryarchaeota;c__Methanobacteria	0	0	0	0	0	0	7.03309e-05	0	0	0	0	0	0	0	0	0	0	0	0	0	0	0	0	0	0	0	0	0	0	0	0	0	0	0	0	0	0	0	0	0	0	0	0	0	0	0	0	0	0
k__Archaea;p__Euryarchaeota;c__Thermoplasmata	0	0	0	0	0	0	7.03309e-05	0	0	0	0	0	0	0	0	0	0	0	0	0	0	0	0	0	0	0	0	0	0	0	0	0	0	0	0	0	0	0	0	0	0	0	0	0	0	0	0	0	0
k__Bacteria;Other;Other	0.000104167	0	0	6.95483e-05	0.00014721	0.000277037	0.00105496	0.00010624	0	0	3.4808e-05	0.00117663	0.000139655	0	0	0	0	0.000431903	0	0.00266399	0.0093725	0	0	0.000493531	0	0.000141683	0	0.000469416	0	0	0.000103509	3.57003e-05	0	0	0	3.48468e-05	0.000761377	3.49308e-05	6.98202e-05	3.40739e-05	0	6.99913e-05	0.000350459	0	0.0019339	0	0	0.00056355	0
k__Bacteria;p__Acidobacteria;c__Acidobacteria_Gp3	0	0	0	0	0	0	0	0	0	0	0	0	0	0	0	0	0	0	0	0	0	0	0	0.000105757	0	0	0	0	0	0	0	0	0	0	0	0	0	0	0	0	0	0	0	0	0	0	0	0	0
k__Bacteria;p__Acidobacteria;c__Acidobacteria_Gp4	0	0	0	0	0	0	0	0	0	0	0	0	0	0	0	0	3.54371e-05	0	0	0	0	0	0	0.000141009	0	0.000106262	0	0	0	0	0	0	0	0	0	0	0	0	0	0	0	0	0	0	0	0	0	0	0
k__Bacteria;p__Actinobacteria;c__Actinobacteria	0.00274306	0.00187175	0.0362057	0.00114755	0.00504195	0.0195311	0.00914302	0.00658687	0.0134944	0.00615732	0.00139232	0.00602159	0.0086237	0.0263436	0.0440464	0.00034082	0.00981608	0.00629859	0.0219989	0.0195821	0.0156092	0.00305418	0.0117836	0.00482956	0.00242312	0.0663432	0.126035	0.0200404	0.179847	0.0107815	0.00224269	0.00364143	0.00572826	0.0298416	0.217394	0.0158205	0.00124589	0.00436635	0.0164776	0.0724751	0.00141962	0.0108486	0.0769608	0.0389401	0.00303899	0.00153938	0.0010537	0.521734	0.00503717
k__Bacteria;p__Bacteroidetes;Other	0	0	0	3.47741e-05	0	0	0.000281324	0	0	0	0	0	0	0	0	0	0	0	0	0	0	0	0	0.000211513	0	3.54208e-05	0	3.61089e-05	0	0	0	0	0	0	0	0	0.000138432	0	0	0	0	0	0	0	0	0	0	0	0.000173696
k__Bacteria;p__Bacteroidetes;c__Bacteroidia	0.168715	0.501872	0.176511	0.0631151	0.219711	0.560204	0.102578	0.49745	0.417797	0.191314	0.637265	0.500658	0.530515	0.473401	0.488866	0.617804	0.413374	0.304744	0.582159	0.434819	0.330685	0.510117	0.298808	0.51567	0.247693	0.432027	0.624991	0.497545	0.380512	0.183353	0.269917	0.579558	0.796682	0.734918	0.181474	0.472349	0.49268	0.349972	0.410124	0.0781995	0.711402	0.370254	0.55758	0.264624	0.559761	0.448728	0.621618	0.000901679	0.517752
k__Bacteria;p__Bacteroidetes;c__Cytophagia	0	0	0	0	0	0	0	0	0	0	0	6.92137e-05	0	0	0	0	0	0	0	0	0	0	0	0	0	0	0	0	0	0	0	0	0	0	0	0	0	0	0	0	0	0	0	0	0	0	0	0	0
k__Bacteria;p__Bacteroidetes;c__Flavobacteriia	0.000416667	0	3.47464e-05	0.00142574	0.0145002	0	0	0	0.000176629	0	0	0	3.49138e-05	0	0	0	0	0	0	0	0	3.47066e-05	0	0.000387775	0	0	0	0	7.22857e-05	0	0	0.000749705	0	0	0.00124939	0	0	0	0.00010473	0	0	0.00517935	0	0.00276892	0	0.000279887	0	0.000901679	0.00100743
k__Bacteria;p__Bacteroidetes;c__Sphingobacteriia	3.47222e-05	3.4662e-05	0	0.000243419	0	0	7.03309e-05	0.000247893	3.53257e-05	0	0	0	0	0	0	0	7.08742e-05	0	0	0	0	0	0	0.00521733	0	0.00046047	0	0	0.000397571	0	0	0	0	0	6.94107e-05	0	0	0	3.49101e-05	0	0	0.000349956	0	0	0	0	0	0.000751399	0.000208435
k__Bacteria;p__Candidatus Saccharibacteria;c__undefined	6.94444e-05	0.000207972	0.000104239	0.000173871	0	0.000103889	3.51655e-05	7.08265e-05	0	0	6.96161e-05	0	3.49138e-05	0.000443036	0	0	3.54371e-05	0	6.90703e-05	0.000138389	0	0	6.97253e-05	0	3.56341e-05	0	3.47778e-05	0	0.000216857	0	6.9006e-05	7.14005e-05	3.49284e-05	0	0.000138821	0.000174234	0	3.49308e-05	6.98202e-05	3.40739e-05	6.92497e-05	3.49956e-05	0.000245321	7.00992e-05	0.000103602	0	3.39905e-05	0	0
k__Bacteria;p__Cyanobacteria/Chloroplast;c__Chloroplast	0	0	0.000173732	0	0	0	0	0	0	3.64339e-05	0	0	0	0.000272637	0	0	0	0	0	0	0	0	0	0	0	0	0	0	7.22857e-05	0	0	0.000321302	0	0.000135644	0	0	0	0	0	0	6.92497e-05	0	0	0	0	0	0	0.00356915	0
k__Bacteria;p__Deinococcus-Thermus;c__Deinococci	0	0	0	0	0	0	0	0	0	0	0	0	0	0	0	0	0	0	0	0	0	0	0	0	0	7.08416e-05	0	0	0	0	3.4503e-05	0	0	6.78219e-05	0	0	0	0	0	0	0	0	0	0	0	0	0	0	0
k__Bacteria;p__Firmicutes;Other	0	0	6.94927e-05	0	0	0	0.00798256	0.000141653	0	0	0	0.000968992	0.00314224	6.81594e-05	0	0.000272656	0	0.00910596	0.0111203	0.0140119	0.018292	0	0	0	0	0	0.000173889	0.000938832	0.004554	0	0.00327778	7.14005e-05	0.000593783	0	3.47054e-05	0	0.000103824	0.000663686	0.000209461	3.40739e-05	3.46248e-05	0	0.000210275	7.00992e-05	0.00238284	0	0.000305914	0	0.000208435
k__Bacteria;p__Firmicutes;c__Bacilli	0.000520833	0.00266898	0.000694927	0.0488229	0.000588841	0.000796482	0.00218026	0.0104469	0.00151901	0.00739607	0.00205367	0.0137043	0.00265345	0.0238899	0.00379831	0.00184043	0.00269322	0.00118773	0.00742506	0.0245987	0.00585345	0.000867664	0.0191047	0.00116332	0.0013541	0.00276282	0.00326911	0.0150574	0.00618043	0.00152568	0.000966084	0.00189211	0.00426126	0.00569704	0.0642049	0.0290623	0.000934418	0.0857203	0.000977483	0.534653	0.00353173	0.0189676	0.00865634	0.0212751	0.00352246	0.00731204	3.39905e-05	0.37863	0.00705204
k__Bacteria;p__Firmicutes;c__Clostridia	0.0361806	0.379619	0.249305	0.0029558	0.0825114	0.342175	0.30921	0.256994	0.291578	0.380697	0.24933	0.262285	0.341317	0.21218	0.170436	0.249821	0.205181	0.265441	0.255457	0.350055	0.364447	0.262243	0.32994	0.0805866	0.181841	0.0575234	0.200807	0.354589	0.333996	0.55111	0.220474	0.282639	0.0655606	0.148428	0.453182	0.321497	0.470393	0.458397	0.359888	0.2132	0.261764	0.537078	0.315799	0.0597596	0.357703	0.0175979	0.328178	0.0011271	0.441499
k__Bacteria;p__Firmicutes;c__Erysipelotrichia	0.00166667	0.00357019	0.000208478	0.00149529	0.0103415	0.0153063	0.000632978	0.00233728	0.0023315	0.0103472	0.000905009	0.0288967	0.0124293	0.0132229	0.00508764	0.00085205	0.00237429	0.0026994	0.00925542	0.0128702	0.00776976	0.000451185	0.00320736	0.00521733	0.016071	0.00212525	0.00333867	0.00379143	0.00571057	0.0025428	0.00959183	0.0302738	0.00338805	0.0204483	0.0234608	0.00745723	0.00654092	0.00768478	0.0192704	0.0226932	0.0099027	0.0377953	0.013738	0.137149	0.0127776	0.0100059	0.00067981	0.0410264	0.00753839
k__Bacteria;p__Firmicutes;c__Negativicutes	0.0482292	0.0717504	0.00576789	0.000312967	0.0122921	0.018423	0.0173014	0.0375735	0.040024	0.00608445	0.0911274	0.00536406	0.04249	0.0207886	0.0743283	0.0291401	0.012403	0.022315	0.0266611	0.0831373	0.0414271	0.00517128	0.00156882	0.0112455	0.0285429	0.00219609	0.0273353	0.060013	0.0354923	0.173758	0.0108339	0.0489808	0.0280824	0.0178032	0.0329354	0.055058	0.0140509	0.050021	0.0276139	0.035982	0.00855234	0.00689414	0.00918203	0.0349795	0.0330145	0.00279887	0.0280421	0.0279145	0.0108039
k__Bacteria;p__Fusobacteria;c__Fusobacteriia	0	3.4662e-05	0	0	0	0	0	0	0	0.021496	0	0.00269934	0	0.000715673	0	0	0	0	0.000241746	0.000830335	0.000487788	0	0	0	0	0	0.00434722	0	0.00444557	0.000101712	0	0	0	0.000101733	6.94107e-05	0.00289229	0.00134971	3.49308e-05	0.122849	3.40739e-05	0	0.000454943	7.00918e-05	0	0.000103602	0.100864	0	0	0
k__Bacteria;p__Lentisphaerae;c__Lentisphaeria	0	0	0	0	0	0	0.000421985	0	0	0	0	0	0.000803017	0.000102239	0	0	0	0.00547077	0	0	0	0	0	0	0	0	0	0	0	3.39041e-05	0	0	0	0	3.47054e-05	0	0	0	0	0	0	0	0	7.00992e-05	0	0	0	0	0
k__Bacteria;p__Planctomycetes;c__Planctomycetia	0	0	0	0	0	0	0	0	0	0	0	0	0	0	0	0	0	0	0	0	0	0	0	7.05045e-05	0	0	0	0	0	0	0	0	0	0	0	0	0	0	0	0	0	0	0	0	0	0	0	0	0
k__Bacteria;p__Proteobacteria;Other	0	0	0	0	0	0	0	0	0	0	0	0.000207641	0	0	0	0	0	0	0	0	0	0	0	0.000176261	0	3.54208e-05	0	0	0	0	0	0	0	0	0	0	0	0	0	0	0	0	0	0	0	0	0	0.00022542	0
k__Bacteria;p__Proteobacteria;c__Alphaproteobacteria	0.000243056	0.000207972	3.47464e-05	0.000243419	0.000441631	3.46296e-05	0.000175827	0.0010624	0.000176629	0	6.96161e-05	0.00616002	3.49138e-05	0.000170398	0.00055755	0	0.000460683	0.000287936	0	0	0	0.000138826	6.97253e-05	0.0254169	0.000677048	0.00386087	0.000104333	0	0.00386728	0	0.000103509	3.57003e-05	0	0.00579877	0.000138821	3.48468e-05	3.46081e-05	3.49308e-05	0.000174551	3.40739e-05	0	0.00122485	0.000350459	0.00823665	0.000138136	6.99717e-05	3.39905e-05	0.00503438	0.000451608
k__Bacteria;p__Proteobacteria;c__Betaproteobacteria	0.000243056	0.00637782	0.00038221	0.00118232	0.00662447	6.92593e-05	0.0725463	0.00495786	0.00710047	0	0.00762296	0.00477575	0.0258013	0.0023515	0.0653378	0.00746396	0.00269322	0.00647855	0.00801216	0.0102754	0.00836208	0.000138826	0.00264956	0.119364	0.00662794	0.01052	0.000243444	0.00408031	0.0142403	0.00966265	0.00365732	0.00117811	0.0133776	0.00325545	0.0084334	0.00195142	0.00678318	0.0014671	0.0317682	0.00473627	3.46248e-05	0.00748906	0.0108292	0.0187165	0.0158166	0.00041983	0.00717199	0.0135628	0.00343917
k__Bacteria;p__Proteobacteria;c__Deltaproteobacteria	0.000486111	0	0	0	0.00368026	0.000623333	0.00168794	0	0.00226084	0	0	0.00179956	0.00230431	0.00214702	0	0.000102246	0	0.00093579	0.00490399	0.0107598	0.00505209	0	0	0.000599288	3.56341e-05	0	0.000208667	0.00148047	0.003542	0.000711985	0.000897078	0.00257042	0.00136221	0	0	0.00578458	0.00353002	0	0.00453831	0	0	0.000454943	0.000630826	0.00308436	0.00276272	0.00244901	0	0	0.000694782
k__Bacteria;p__Proteobacteria;c__Epsilonproteobacteria	0	0	0	0	7.36052e-05	0	0	0	0	0	0	0	0	0	3.48468e-05	0	0	0	0	0.00121091	0	0.000208239	0	0	0	0	0	0	0	0	0	0	0	0.017125	0.000138821	0.00707391	0	6.98617e-05	0	0.00190814	0	0	0	0	0	0	0	0	0
k__Bacteria;p__Proteobacteria;c__Gammaproteobacteria	0.740347	0.0317158	0.530403	0.878777	0.644045	0.0422482	0.474417	0.182024	0.223506	0.376471	0.0100943	0.163483	0.0296767	0.223597	0.147089	0.0923281	0.350863	0.374244	0.0725929	0.0342513	0.192641	0.180023	0.332799	0.225861	0.514699	0.421791	0.00911178	0.0418141	0.0268541	0.0662485	0.477832	0.0479812	0.0809291	0.016379	0.0170403	0.0150887	0.00138432	0.0414978	0.00582999	0.0358798	0.00322011	0.00290464	0.00539707	0.409765	0.00331526	0.407935	0.00166553	0.00405756	0.00413395
k__Bacteria;p__Synergistetes;c__Synergistia	0	6.93241e-05	0.000104239	0	0	0	0.000140662	0	0	0	0	0	0	0.000306717	0.000418162	0	0	0	6.90703e-05	0.000795738	0	0	0	0.00324321	0	0	0	0.000108327	0	0.00016952	0	0	0	0	0	0.00672544	0	0	0	3.40739e-05	0	0	0	0.000420595	3.4534e-05	0	3.39905e-05	0	0
k__Bacteria;p__Tenericutes;c__Mollicutes	0	0	0	0	0	0	0	0	0	0	0	0.000103821	0	0	0	0	0	0	0	0	0	0	0	0	0	0	0	3.61089e-05	0	0	0	0	0	0	0	0	0	0	0	0	0	0	0	0	0	0	0	0	0
k__Bacteria;p__Verrucomicrobia;c__Verrucomicrobiae	0	0	0	0	0	0.000207778	0	0	0	0	3.4808e-05	0.00162652	0	0	0	3.4082e-05	0	0.000359919	3.45352e-05	0	0	0.0375525	0	0	0	0	0	0	0	0	0	0	0	0	0	0.0589957	6.92161e-05	0	0	6.81477e-05	0	0	0	7.00992e-05	0.00359153	0	0.0111489	0	0
[truncated: 9 more columns]

## Sheet: Supplementary Table S6
Supplementary Table S6 Gut microbial community features of lung cancer patients at order level
Order_group	CON|A10	LC|b12	LC|c12	LC|d10	LC|c10	LC|d6	LC|d9	LC|b14	LC|b9	CON|A7	LC|b13	CON|A5	CON|A11	CON|A1	LC|c8	LC|c3	LC|d12	LC|a3	CON|A6	LC|b7	LC|d2	LC|a6	CON|A9	CON|A12	CON|A3	LC|c13	CON|A4	LC|a4	LC|d7	LC|c1	LC|b1	LC|d8	LC|d5	LC|b2	LC|c11	LC|c6	LC|b4	CON|A2	LC|a5	LC|a2	LC|b5	LC|b10	LC|c7	LC|b6	LC|d4	LC|d11	LC|c4	CON|A8	LC|b11
k__Archaea;p__Euryarchaeota;c__Methanobacteria;o__Methanobacteriales	0	0	0	0	0	0	7.03309e-05	0	0	0	0	0	0	0	0	0	0	0	0	0	0	0	0	0	0	0	0	0	0	0	0	0	0	0	0	0	0	0	0	0	0	0	0	0	0	0	0	0	0
k__Archaea;p__Euryarchaeota;c__Thermoplasmata;o__Methanomassiliicoccales	0	0	0	0	0	0	7.03309e-05	0	0	0	0	0	0	0	0	0	0	0	0	0	0	0	0	0	0	0	0	0	0	0	0	0	0	0	0	0	0	0	0	0	0	0	0	0	0	0	0	0	0
k__Bacteria;Other;Other;Other	0.000104167	0	0	6.95483e-05	0.00014721	0.000277037	0.00105496	0.00010624	0	0	3.4808e-05	0.00117663	0.000139655	0	0	0	0	0.000431903	0	0.00266399	0.0093725	0	0	0.000493531	0	0.000141683	0	0.000469416	0	0	0.000103509	3.57003e-05	0	0	0	3.48468e-05	0.000761377	3.49308e-05	6.98202e-05	3.40739e-05	0	6.99913e-05	0.000350459	0	0.0019339	0	0	0.00056355	0
k__Bacteria;p__Acidobacteria;c__Acidobacteria_Gp3;o__undefined	0	0	0	0	0	0	0	0	0	0	0	0	0	0	0	0	0	0	0	0	0	0	0	0.000105757	0	0	0	0	0	0	0	0	0	0	0	0	0	0	0	0	0	0	0	0	0	0	0	0	0
k__Bacteria;p__Acidobacteria;c__Acidobacteria_Gp4;o__undefined	0	0	0	0	0	0	0	0	0	0	0	0	0	0	0	0	3.54371e-05	0	0	0	0	0	0	0.000141009	0	0.000106262	0	0	0	0	0	0	0	0	0	0	0	0	0	0	0	0	0	0	0	0	0	0	0
k__Bacteria;p__Actinobacteria;c__Actinobacteria;Other	0	0	0	3.47741e-05	0	0	0	0	0	0	0	0	0	0	0	0	3.54371e-05	0	0	0	0	0	0	0	0	0	0	0	0	0	0	0	0	0	0	0	0	0	0	0	0	0	0	0	0	0	0	0	0
k__Bacteria;p__Actinobacteria;c__Actinobacteria;o__Actinomycetales	0.000138889	0.000242634	0.000138985	0.000869354	0	0.000138519	3.51655e-05	0.000354133	3.53257e-05	0.000218603	0.000104424	0.00110742	0.00153621	0.00398732	0.000174234	6.8164e-05	7.08742e-05	0	0.000241746	0.00107252	0.000209052	0	0.000244038	0.00151585	0.00163917	0.000212525	0.000834666	0.000144436	0.00343357	6.78081e-05	0	0.000642605	6.98568e-05	0.0280444	0.000867634	0.0027529	0	0.000733548	0.000698202	0.000340739	3.46248e-05	0.000209974	0.000455597	0.00227822	6.90679e-05	3.49858e-05	0	0.515648	0.000173696
k__Bacteria;p__Actinobacteria;c__Actinobacteria;o__Bifidobacteriales	0.00114583	3.4662e-05	0.0257123	3.47741e-05	0.00235537	0.0108391	0.000597813	0.00205397	0.00830154	0.00397129	0.000522121	0.00173034	0.00027931	0.000647514	0.0438722	0.000136328	0.0031539	0.000359919	0.0189253	0.00321755	0.00780461	6.94131e-05	0.00826245	0.00063454	0.000534512	0.0644304	0.121131	0.00938832	0.0500578	0.00393287	0.000897078	0.000178501	6.98568e-05	0	0.20792	0.000243928	0.000103824	0.00261981	0.0141037	0.063207	3.46248e-05	0.00451444	0.0415995	0.035365	0.00148496	3.49858e-05	6.7981e-05	3.757e-05	0.00270965
k__Bacteria;p__Actinobacteria;c__Actinobacteria;o__Coriobacteriales	0.00145833	0.00159445	0.0103544	0.000208645	0.00268659	0.00855352	0.00851004	0.00417877	0.00515755	0.00196743	0.000765777	0.00318383	0.00680818	0.0217088	0	0.000136328	0.00655587	0.00593867	0.00283188	0.015292	0.00759555	0.00298476	0.00327709	0.00267917	0.000249439	0.0017002	0.004069	0.0105077	0.126355	0.00678081	0.00134562	0.00282032	0.00558854	0.00176337	0.00860693	0.0128236	0.00114207	0.00101299	0.00167569	0.00892735	0.00135037	0.00612423	0.0349057	0.00129684	0.00148496	0.0014694	0.000985724	0.0060112	0.00215382
k__Bacteria;p__Actinobacteria;c__Actinobacteria;o__Nitriliruptorales	0	0	0	0	0	0	0	0	0	0	0	0	0	0	0	0	0	0	0	0	0	0	0	0	0	0	0	0	0	0	0	0	0	3.39109e-05	0	0	0	0	0	0	0	0	0	0	0	0	0	3.757e-05	0
k__Bacteria;p__Bacteroidetes;Other;Other	0	0	0	3.47741e-05	0	0	0.000281324	0	0	0	0	0	0	0	0	0	0	0	0	0	0	0	0	0.000211513	0	3.54208e-05	0	3.61089e-05	0	0	0	0	0	0	0	0	0.000138432	0	0	0	0	0	0	0	0	0	0	0	0.000173696
k__Bacteria;p__Bacteroidetes;c__Bacteroidia;o__Bacteroidales	0.168715	0.501872	0.176511	0.0631151	0.219711	0.560204	0.102578	0.49745	0.417797	0.191314	0.637265	0.500658	0.530515	0.473401	0.488866	0.617804	0.413374	0.304744	0.582159	0.434819	0.330685	0.510117	0.298808	0.51567	0.247693	0.432027	0.624991	0.497545	0.380512	0.183353	0.269917	0.579558	0.796682	0.734918	0.181474	0.472349	0.49268	0.349972	0.410124	0.0781995	0.711402	0.370254	0.55758	0.264624	0.559761	0.448728	0.621618	0.000901679	0.517752
k__Bacteria;p__Bacteroidetes;c__Cytophagia;o__Cytophagales	0	0	0	0	0	0	0	0	0	0	0	6.92137e-05	0	0	0	0	0	0	0	0	0	0	0	0	0	0	0	0	0	0	0	0	0	0	0	0	0	0	0	0	0	0	0	0	0	0	0	0	0
k__Bacteria;p__Bacteroidetes;c__Flavobacteriia;o__Flavobacteriales	0.000416667	0	3.47464e-05	0.00142574	0.0145002	0	0	0	0.000176629	0	0	0	3.49138e-05	0	0	0	0	0	0	0	0	3.47066e-05	0	0.000387775	0	0	0	0	7.22857e-05	0	0	0.000749705	0	0	0.00124939	0	0	0	0.00010473	0	0	0.00517935	0	0.00276892	0	0.000279887	0	0.000901679	0.00100743
k__Bacteria;p__Bacteroidetes;c__Sphingobacteriia;o__Sphingobacteriales	3.47222e-05	3.4662e-05	0	0.000243419	0	0	7.03309e-05	0.000247893	3.53257e-05	0	0	0	0	0	0	0	7.08742e-05	0	0	0	0	0	0	0.00521733	0	0.00046047	0	0	0.000397571	0	0	0	0	0	6.94107e-05	0	0	0	3.49101e-05	0	0	0.000349956	0	0	0	0	0	0.000751399	0.000208435
k__Bacteria;p__Candidatus Saccharibacteria;c__undefined;o__undefined	6.94444e-05	0.000207972	0.000104239	0.000173871	0	0.000103889	3.51655e-05	7.08265e-05	0	0	6.96161e-05	0	3.49138e-05	0.000443036	0	0	3.54371e-05	0	6.90703e-05	0.000138389	0	0	6.97253e-05	0	3.56341e-05	0	3.47778e-05	0	0.000216857	0	6.9006e-05	7.14005e-05	3.49284e-05	0	0.000138821	0.000174234	0	3.49308e-05	6.98202e-05	3.40739e-05	6.92497e-05	3.49956e-05	0.000245321	7.00992e-05	0.000103602	0	3.39905e-05	0	0
k__Bacteria;p__Cyanobacteria/Chloroplast;c__Chloroplast;o__undefined	0	0	0.000173732	0	0	0	0	0	0	3.64339e-05	0	0	0	0.000272637	0	0	0	0	0	0	0	0	0	0	0	0	0	0	7.22857e-05	0	0	0.000321302	0	0.000135644	0	0	0	0	0	0	6.92497e-05	0	0	0	0	0	0	0.00356915	0
k__Bacteria;p__Deinococcus-Thermus;c__Deinococci;o__Deinococcales	0	0	0	0	0	0	0	0	0	0	0	0	0	0	0	0	0	0	0	0	0	0	0	0	0	7.08416e-05	0	0	0	0	3.4503e-05	0	0	6.78219e-05	0	0	0	0	0	0	0	0	0	0	0	0	0	0	0
k__Bacteria;p__Firmicutes;Other;Other	0	0	6.94927e-05	0	0	0	0.00798256	0.000141653	0	0	0	0.000968992	0.00314224	6.81594e-05	0	0.000272656	0	0.00910596	0.0111203	0.0140119	0.018292	0	0	0	0	0	0.000173889	0.000938832	0.004554	0	0.00327778	7.14005e-05	0.000593783	0	3.47054e-05	0	0.000103824	0.000663686	0.000209461	3.40739e-05	3.46248e-05	0	0.000210275	7.00992e-05	0.00238284	0	0.000305914	0	0.000208435
k__Bacteria;p__Firmicutes;c__Bacilli;o__Bacillales	6.94444e-05	3.4662e-05	0	0.00114755	0	3.46296e-05	0.00109013	3.54133e-05	0.000176629	0	3.4808e-05	0.00131506	3.49138e-05	0.000954231	0	0	0	0	3.45352e-05	0.000449765	3.4842e-05	0	3.48626e-05	0.000387775	0	0.00166478	0	0	0.000253	3.39041e-05	3.4503e-05	0.000214202	0	0.00227203	0	3.48468e-05	3.46081e-05	6.98617e-05	6.98202e-05	0.000136295	6.92497e-05	0	0.000280367	0	3.4534e-05	0.000139943	0	0.0011271	6.94782e-05
k__Bacteria;p__Firmicutes;c__Bacilli;o__Lactobacillales	0.000451389	0.00263432	0.000694927	0.0476753	0.000588841	0.000761852	0.00109013	0.0104115	0.00134238	0.00739607	0.00201887	0.0123893	0.00261853	0.0229356	0.00379831	0.00184043	0.00269322	0.00118773	0.00739052	0.0241489	0.00581861	0.000867664	0.0190699	0.000775549	0.0013541	0.00109804	0.00326911	0.0150574	0.00592743	0.00149178	0.000931581	0.00167791	0.00426126	0.00342501	0.0642049	0.0290274	0.00089981	0.0856504	0.000907663	0.534517	0.00346248	0.0189676	0.00837597	0.0212751	0.00348793	0.0071721	3.39905e-05	0.377503	0.00698256
k__Bacteria;p__Firmicutes;c__Clostridia;Other	0	0	0	0	0	0	0	0	0	0	0	0.000103821	0	0	0	0	0	0	0	0	0	0	0	0	0	0	0	0	0	0	0	0	0	0	0	0	0	0	0	0	0	0	0	0	0	0	0	0	0
k__Bacteria;p__Firmicutes;c__Clostridia;o__Clostridiales	0.0361806	0.379619	0.249305	0.0029558	0.0825114	0.342175	0.30921	0.256994	0.291578	0.380697	0.24933	0.262182	0.341317	0.21218	0.170436	0.249821	0.205181	0.265441	0.255457	0.350055	0.364447	0.262243	0.32994	0.0805866	0.181841	0.0575234	0.200807	0.354589	0.333996	0.55111	0.220474	0.282639	0.0655606	0.148428	0.453182	0.321497	0.470393	0.458397	0.359888	0.2132	0.261764	0.537078	0.315799	0.0597596	0.357703	0.0175979	0.328178	0.0011271	0.441499
k__Bacteria;p__Firmicutes;c__Erysipelotrichia;o__Erysipelotrichales	0.00166667	0.00357019	0.000208478	0.00149529	0.0103415	0.0153063	0.000632978	0.00233728	0.0023315	0.0103472	0.000905009	0.0288967	0.0124293	0.0132229	0.00508764	0.00085205	0.00237429	0.0026994	0.00925542	0.0128702	0.00776976	0.000451185	0.00320736	0.00521733	0.016071	0.00212525	0.00333867	0.00379143	0.00571057	0.0025428	0.00959183	0.0302738	0.00338805	0.0204483	0.0234608	0.00745723	0.00654092	0.00768478	0.0192704	0.0226932	0.0099027	0.0377953	0.013738	0.137149	0.0127776	0.0100059	0.00067981	0.0410264	0.00753839
k__Bacteria;p__Firmicutes;c__Negativicutes;o__Selenomonadales	0.0482292	0.0717504	0.00576789	0.000312967	0.0122921	0.018423	0.0173014	0.0375735	0.040024	0.00608445	0.0911274	0.00536406	0.04249	0.0207886	0.0743283	0.0291401	0.012403	0.022315	0.0266611	0.0831373	0.0414271	0.00517128	0.00156882	0.0112455	0.0285429	0.00219609	0.0273353	0.060013	0.0354923	0.173758	0.0108339	0.0489808	0.0280824	0.0178032	0.0329354	0.055058	0.0140509	0.050021	0.0276139	0.035982	0.00855234	0.00689414	0.00918203	0.0349795	0.0330145	0.00279887	0.0280421	0.0279145	0.0108039
k__Bacteria;p__Fusobacteria;c__Fusobacteriia;o__Fusobacteriales	0	3.4662e-05	0	0	0	0	0	0	0	0.021496	0	0.00269934	0	0.000715673	0	0	0	0	0.000241746	0.000830335	0.000487788	0	0	0	0	0	0.00434722	0	0.00444557	0.000101712	0	0	0	0.000101733	6.94107e-05	0.00289229	0.00134971	3.49308e-05	0.122849	3.40739e-05	0	0.000454943	7.00918e-05	0	0.000103602	0.100864	0	0	0
k__Bacteria;p__Lentisphaerae;c__Lentisphaeria;o__Victivallales	0	0	0	0	0	0	0.000421985	0	0	0	0	0	0.000803017	0.000102239	0	0	0	0.00547077	0	0	0	0	0	0	0	0	0	0	0	3.39041e-05	0	0	0	0	3.47054e-05	0	0	0	0	0	0	0	0	7.00992e-05	0	0	0	0	0
k__Bacteria;p__Planctomycetes;c__Planctomycetia;o__Planctomycetales	0	0	0	0	0	0	0	0	0	0	0	0	0	0	0	0	0	0	0	0	0	0	0	7.05045e-05	0	0	0	0	0	0	0	0	0	0	0	0	0	0	0	0	0	0	0	0	0	0	0	0	0
k__Bacteria;p__Proteobacteria;Other;Other	0	0	0	0	0	0	0	0	0	0	0	0.000207641	0	0	0	0	0	0	0	0	0	0	0	0.000176261	0	3.54208e-05	0	0	0	0	0	0	0	0	0	0	0	0	0	0	0	0	0	0	0	0	0	0.00022542	0
k__Bacteria;p__Proteobacteria;c__Alphaproteobacteria;o__Caulobacterales	0	3.4662e-05	0	6.95483e-05	0	0	3.51655e-05	3.54133e-05	3.53257e-05	0	0	0.000138427	0	0	6.96937e-05	0	0	0	0	0	0	0	0	0.00331371	0.000427609	0.000354208	0	0	0.000686714	0	0	0	0	0.000169555	3.47054e-05	0	0	0	3.49101e-05	0	0	0.000209974	3.50459e-05	0	0	0	0	0.000901679	0.000104217
k__Bacteria;p__Proteobacteria;c__Alphaproteobacteria;o__Rhizobiales	0.000138889	0.000103986	3.47464e-05	6.95483e-05	0.000331223	0	0.000105496	0.000602026	7.06514e-05	0	0	0.00283776	0	6.81594e-05	0.000209081	0	0.000283497	0	0	0	0	0.00010412	6.97253e-05	0.0143477	0.000213805	0.00141683	0.000104333	0	0.00180714	0	3.4503e-05	0	0	0.00220421	6.94107e-05	3.48468e-05	0	0	6.98202e-05	3.40739e-05	0	0.000734908	3.50459e-05	0.00802636	6.90679e-05	6.99717e-05	3.39905e-05	0.00232934	0.000277913
k__Bacteria;p__Proteobacteria;c__Alphaproteobacteria;o__Rhodobacterales	0	3.4662e-05	0	0	0	0	0	0	0	0	0	0	0	0	0	0	0	0	0	0	0	0	0	0	0	0.000177104	0	0	0	0	0	3.57003e-05	0	0.000101733	0	0	0	0	0	0	0	0	0	0	0	0	0	0	0
k__Bacteria;p__Proteobacteria;c__Alphaproteobacteria;o__Rhodospirillales	0	0	0	0	0	0	0	0	0	0	0	0	0	0	0	0	0	0.000287936	0	0	0	0	0	3.52522e-05	0	0.000106262	0	0	0	0	0	0	0	0	0	0	0	0	0	0	0	3.49956e-05	0	0.000210298	0	0	0	0	3.47391e-05
k__Bacteria;p__Proteobacteria;c__Alphaproteobacteria;o__Rickettsiales	0	0	0	0	0	0	0	0	0	0	0	0	0	0	0	0	0	0	0	0	0	0	0	0	0	7.08416e-05	0	0	0	0	0	0	0	0	0	0	0	0	0	0	0	0	0	0	0	0	0	0	0
k__Bacteria;p__Proteobacteria;c__Alphaproteobacteria;o__Sphingomonadales	0.000104167	3.4662e-05	0	0.000104322	0.000110408	3.46296e-05	3.51655e-05	0.000424959	7.06514e-05	0	6.96161e-05	0.00318383	3.49138e-05	0.000102239	0.000278775	0	0.000177186	0	0	0	0	3.47066e-05	0	0.00772024	3.56341e-05	0.00173562	0	0	0.00137343	0	6.9006e-05	0	0	0.00332327	3.47054e-05	0	3.46081e-05	3.49308e-05	6.98202e-05	0	0	0.000244969	0.000280367	0	6.90679e-05	0	0	0.00180336	3.47391e-05
k__Bacteria;p__Proteobacteria;c__Betaproteobacteria;Other	0	0	3.47464e-05	0	0	0	0	0	0	0	0	0	0	0	0	0	0	0	0	0	0	3.47066e-05	0	0	0	0	0	0	0	0	0	0	0	0	0	0	0	0	0	0	0	0	0	0	0	0	0	0	0
k__Bacteria;p__Proteobacteria;c__Betaproteobacteria;o__Burkholderiales	0.000243056	0.00637782	0.000347464	0.00118232	0.00662447	6.92593e-05	0.0725463	0.00492244	0.00710047	0	0.00762296	0.00477575	0.0258013	0.0023515	0.0653378	0.00746396	0.00269322	0.00647855	0.00801216	0.0102754	0.00836208	0.00010412	0.00264956	0.119364	0.00662794	0.01052	0.000243444	0.00408031	0.0142041	0.00966265	0.00365732	0.00117811	0.0133776	0.00325545	0.0083987	0.00195142	0.00678318	0.0014671	0.0317682	0.00473627	3.46248e-05	0.00745407	0.0107941	0.0186464	0.0158166	0.00041983	0.00717199	0.0135252	0.00343917
k__Bacteria;p__Proteobacteria;c__Betaproteobacteria;o__Neisseriales	0	0	0	0	0	0	0	3.54133e-05	0	0	0	0	0	0	0	0	0	0	0	0	0	0	0	0	0	0	0	0	0	0	0	0	0	0	3.47054e-05	0	0	0	0	0	0	0	3.50459e-05	7.00992e-05	0	0	0	0	0
k__Bacteria;p__Proteobacteria;c__Betaproteobacteria;o__Rhodocyclales	0	0	0	0	0	0	0	0	0	0	0	0	0	0	0	0	0	0	0	0	0	0	0	0	0	0	0	0	3.61428e-05	0	0	0	0	0	0	0	0	0	0	0	0	3.49956e-05	0	0	0	0	0	3.757e-05	0
k__Bacteria;p__Proteobacteria;c__Deltaproteobacteria;o__Bdellovibrionales	0	0	0	0	0	0	0	0	0	0	0	0	0	0	0	0	0	0	0	0	0	0	0	0	0	0	0	0	0	0	0	0	0	0	0	0	0	0	0	0	0	0	0	0	0	0	0	0	0
k__Bacteria;p__Proteobacteria;c__Deltaproteobacteria;o__Desulfovibrionales	0.000486111	0	0	0	0.00368026	0.000623333	0.00168794	0	0.00226084	0	0	0.00179956	0.00230431	0.00214702	0	0.000102246	0	0.00093579	0.00490399	0.0107598	0.00505209	0	0	0.000599288	3.56341e-05	0	0.000208667	0.00148047	0.003542	0.000711985	0.000897078	0.00257042	0.00136221	0	0	0.00578458	0.00353002	0	0.00453831	0	0	0.000454943	0.000630826	0.00308436	0.00276272	0.00244901	0	0	0.000694782
k__Bacteria;p__Proteobacteria;c__Epsilonproteobacteria;o__Campylobacterales	0	0	0	0	7.36052e-05	0	0	0	0	0	0	0	0	0	3.48468e-05	0	0	0	0	0.00121091	0	0.000208239	0	0	0	0	0	0	0	0	0	0	0	0.017125	0.000138821	0.00707391	0	6.98617e-05	0	0.00190814	0	0	0	0	0	0	0	0	0
k__Bacteria;p__Proteobacteria;c__Gammaproteobacteria;Other	0	0	0	0	0	0	0	0	0	0	0	0.000173034	0	0	0	0	0	0	3.45352e-05	0	0	0	0	0	3.56341e-05	7.08416e-05	0	0	0	0	0	0	0	0	0	0	0	0	0	0	0	0	0	7.00992e-05	0	0	0	0	0
k__Bacteria;p__Proteobacteria;c__Gammaproteobacteria;o__Aeromonadales	0	0	0	0	0	0	0	0	0	0	0	0	0	3.40797e-05	0	0	0	0	0	0	0	3.47066e-05	0	0	0	0	0	0	0	0	0	0	0	0	6.94107e-05	0	0	0	0	0	0	0.000139983	0	0	0	0	0	3.757e-05	0.000104217
k__Bacteria;p__Proteobacteria;c__Gammaproteobacteria;o__Alteromonadales	0	0	0	0	0	0	0	0	0	0	0	0	0	0	0	0	0	0	0	0	0	0	0	0	0	0	0	0	0	0	0	0	0	0.000135644	0	0	0	0	0	0	0	0	0	0	0	0	0	3.757e-05	0
k__Bacteria;p__Proteobacteria;c__Gammaproteobacteria;o__Cardiobacteriales	0	0	0	0	0	0	0	0	0	0	0	0	0	0	0	0	0	0	0	0	0	0	0	0	0	0	0	0	0	0	0	0	0	0	3.47054e-05	0	0	0	0	0	0	0	0	0	0	0	0	0	0
k__Bacteria;p__Proteobacteria;c__Gammaproteobacteria;o__Chromatiales	0	0	3.47464e-05	0	0	0	0	0	3.53257e-05	0	0	0	3.49138e-05	0	0	0	0	0	0	0	0	0	0	0	0	0	0	0	0	0	0	0	0	0.000135644	0	0	0	0	0	0	0	6.99913e-05	0	0	0	0	0	0	0
k__Bacteria;p__Proteobacteria;c__Gammaproteobacteria;o__Enterobacteriales	0.740313	0.0316464	0.530368	0.862121	0.620639	0.0422135	0.442944	0.181564	0.2234	0.376435	0.00884124	0.162202	0.029537	0.223529	0.146879	0.0920555	0.349942	0.359451	0.0725584	0.0341475	0.192397	0.179953	0.322235	0.224063	0.340698	0.3207	0.009077	0.0417058	0.0264204	0.0661807	0.47759	0.0467673	0.0805449	0.0155651	0.00610814	0.0149841	0.00138432	0.00450608	0.0055158	0.00166962	0.000519373	0.00244969	0.00217285	0.00283902	0.00328073	0.4079	0.00163154	0.000864109	0.00291809
k__Bacteria;p__Proteobacteria;c__Gammaproteobacteria;o__Oceanospirillales	0	0	0	0	0	0	0	0	0	0	0	0	0	3.40797e-05	0	0	3.54371e-05	0	0	0	0	0	0	0	0	0	0	0	0	0	0	0	0	3.39109e-05	0	0	0	0	0	0	0	0	0	0	0	0	3.39905e-05	0.00056355	0
k__Bacteria;p__Proteobacteria;c__Gammaproteobacteria;o__Pasteurellales	0	0	0	0	0	3.46296e-05	0.000105496	0.000354133	7.06514e-05	3.64339e-05	0.00121828	0	0.000104741	0	0.000209081	0.000272656	0.000779617	0	0	6.91946e-05	0.000209052	0	0.0105634	0	0.000142536	0	3.47778e-05	0.000108327	0	3.39041e-05	0.000172515	0.00121381	0.000384212	0	0.010724	0.000104541	0	0.0369918	6.98202e-05	0.034142	0.00270074	0	0.00318918	0	0	3.49858e-05	0	0	0.000729521
k__Bacteria;p__Proteobacteria;c__Gammaproteobacteria;o__Pseudomonadales	3.47222e-05	6.93241e-05	0	0.0131446	0.0234064	0	0.0312973	3.54133e-05	0	0	0	0.000865172	0	0	0	0	3.54371e-05	0.0147927	0	3.45973e-05	3.4842e-05	0	0	0.000352522	0.121192	0.100878	0	0	0.000289143	0	6.9006e-05	0	0	0.000508664	3.47054e-05	0	0	0	0.000209461	6.81477e-05	0	3.49956e-05	3.50459e-05	0.406856	3.4534e-05	0	0	0.00206635	0.000138956
k__Bacteria;p__Proteobacteria;c__Gammaproteobacteria;o__Xanthomonadales	0	0	0	0.00351219	0	0	7.03309e-05	7.08265e-05	0	0	3.4808e-05	0.000242248	0	0	0	0	7.08742e-05	0	0	0	0	3.47066e-05	0	0.00144534	0.0526316	0.000141683	0	0	0.000144571	3.39041e-05	0	0	0	0	6.94107e-05	0	0	0	3.49101e-05	0	0	0.000209974	0	0	0	0	0	0.00048841	0.000243174
k__Bacteria;p__Synergistetes;c__Synergistia;o__Synergistales	0	6.93241e-05	0.000104239	0	0	0	0.000140662	0	0	0	0	0	0	0.000306717	0.000418162	0	0	0	6.90703e-05	0.000795738	0	0	0	0.00324321	0	0	0	0.000108327	0	0.00016952	0	0	0	0	0	0.00672544	0	0	0	3.40739e-05	0	0	0	0.000420595	3.4534e-05	0	3.39905e-05	0	0
k__Bacteria;p__Tenericutes;c__Mollicutes;o__Mycoplasmatales	0	0	0	0	0	0	0	0	0	0	0	0.000103821	0	0	0	0	0	0	0	0	0	0	0	0	0	0	0	3.61089e-05	0	0	0	0	0	0	0	0	0	0	0	0	0	0	0	0	0	0	0	0	0
k__Bacteria;p__Verrucomicrobia;c__Verrucomicrobiae;o__Verrucomicrobiales	0	0	0	0	0	0.000207778	0	0	0	0	3.4808e-05	0.00162652	0	0	0	3.4082e-05	0	0.000359919	3.45352e-05	0	0	0.0375525	0	0	0	0	0	0	0	0	0	0	0	0	0	0.0589957	6.92161e-05	0	0	6.81477e-05	0	0	0	7.00992e-05	0.00359153	0	0.0111489	0	0
[truncated: 9 more columns]

## Sheet: Supplementary Table S7
Supplementary Table S7 Gut microbial community features of lung cancer patients at family level
Family_group	CON|A10	LC|b12	LC|c12	LC|d10	LC|c10	LC|d6	LC|d9	LC|b14	LC|b9	CON|A7	LC|b13	CON|A5	CON|A11	CON|A1	LC|c8	LC|c3	LC|d12	LC|a3	CON|A6	LC|b7	LC|d2	LC|a6	CON|A9	CON|A12	CON|A3	LC|c13	CON|A4	LC|a4	LC|d7	LC|c1	LC|b1	LC|d8	LC|d5	LC|b2	LC|c11	LC|c6	LC|b4	CON|A2	LC|a5	LC|a2	LC|b5	LC|b10	LC|c7	LC|b6	LC|d4	LC|d11	LC|c4	CON|A8	LC|b11
k__Archaea;p__Euryarchaeota;c__Methanobacteria;o__Methanobacteriales;f__Methanobacteriaceae	0	0	0	0	0	0	7.03309e-05	0	0	0	0	0	0	0	0	0	0	0	0	0	0	0	0	0	0	0	0	0	0	0	0	0	0	0	0	0	0	0	0	0	0	0	0	0	0	0	0	0	0
k__Archaea;p__Euryarchaeota;c__Thermoplasmata;o__Methanomassiliicoccales;f__Methanomassiliicoccaceae	0	0	0	0	0	0	7.03309e-05	0	0	0	0	0	0	0	0	0	0	0	0	0	0	0	0	0	0	0	0	0	0	0	0	0	0	0	0	0	0	0	0	0	0	0	0	0	0	0	0	0	0
k__Bacteria;Other;Other;Other;Other	0.000104167	0	0	6.95483e-05	0.00014721	0.000277037	0.00105496	0.00010624	0	0	3.4808e-05	0.00117663	0.000139655	0	0	0	0	0.000431903	0	0.00266399	0.0093725	0	0	0.000493531	0	0.000141683	0	0.000469416	0	0	0.000103509	3.57003e-05	0	0	0	3.48468e-05	0.000761377	3.49308e-05	6.98202e-05	3.40739e-05	0	6.99913e-05	0.000350459	0	0.0019339	0	0	0.00056355	0
k__Bacteria;p__Acidobacteria;c__Acidobacteria_Gp3;o__undefined;f__undefined	0	0	0	0	0	0	0	0	0	0	0	0	0	0	0	0	0	0	0	0	0	0	0	0.000105757	0	0	0	0	0	0	0	0	0	0	0	0	0	0	0	0	0	0	0	0	0	0	0	0	0
k__Bacteria;p__Acidobacteria;c__Acidobacteria_Gp4;o__undefined;f__undefined	0	0	0	0	0	0	0	0	0	0	0	0	0	0	0	0	3.54371e-05	0	0	0	0	0	0	0.000141009	0	0.000106262	0	0	0	0	0	0	0	0	0	0	0	0	0	0	0	0	0	0	0	0	0	0	0
k__Bacteria;p__Actinobacteria;c__Actinobacteria;Other;Other	0	0	0	3.47741e-05	0	0	0	0	0	0	0	0	0	0	0	0	3.54371e-05	0	0	0	0	0	0	0	0	0	0	0	0	0	0	0	0	0	0	0	0	0	0	0	0	0	0	0	0	0	0	0	0
k__Bacteria;p__Actinobacteria;c__Actinobacteria;o__Actinomycetales;Other	0	0	0	0	0	0	0	0	0	0	0	0	0	0	0	0	0	0	0	0	0	0	0	0	0	0	0	0	0	0	0	0	0	0.000508664	0	0	0	0	0	0	0	0	0	0.000665942	0	0	0	0.00326859	0
k__Bacteria;p__Actinobacteria;c__Actinobacteria;o__Actinomycetales;f__Actinomycetaceae	0.000104167	0.000207972	0.000138985	0.000173871	0	0.000138519	0	0.000141653	0	0.000182169	6.96161e-05	0.000588317	0.000418965	0.00221518	0.000139387	3.4082e-05	3.54371e-05	0	0.000207211	0.00100332	0.00017421	0	0.000139451	0	7.12682e-05	0	0.000799889	7.22178e-05	0.000903571	3.39041e-05	0	0.000571204	3.49284e-05	0.0119706	0.00052058	0.000418162	0	0.000314378	0.000418921	0.000272591	3.46248e-05	0.000104987	0.000280367	0.000736041	6.90679e-05	3.49858e-05	0	0.465454	3.47391e-05
k__Bacteria;p__Actinobacteria;c__Actinobacteria;o__Actinomycetales;f__Brevibacteriaceae	0	0	0	0.000139097	0	0	0	0	0	0	0	0	0	0	0	0	0	0	0	0	0	0	0	0	0	0	0	0	0	0	0	0	0	0	0	0	0	0	0	0	0	0	0	0	0	0	0	0	0
k__Bacteria;p__Actinobacteria;c__Actinobacteria;o__Actinomycetales;f__Corynebacteriaceae	0	0	0	0.000312967	0	0	0	3.54133e-05	0	0	0	0	0	3.40797e-05	0	0	0	0	0	0	0	0	0	0.000282018	0	0.000141683	0	3.61089e-05	0	0	0	0	3.49284e-05	0.0154295	3.47054e-05	0.00219535	0	0	3.49101e-05	0	0	0	3.50459e-05	7.00992e-05	0	0	0	3.757e-05	0
k__Bacteria;p__Actinobacteria;c__Actinobacteria;o__Actinomycetales;f__Dietziaceae	0	0	0	0	0	0	0	0	0	0	0	0	0	0	0	0	0	0	0	0	0	0	0	7.05045e-05	0	0	0	0	0	0	0	0	0	6.78219e-05	0	0	0	0	0	0	0	0	0	0	0	0	0	0	0
k__Bacteria;p__Actinobacteria;c__Actinobacteria;o__Actinomycetales;f__Geodermatophilaceae	0	0	0	0	0	0	0	0	0	0	0	0	0	0	0	0	0	0	0	0	0	0	0	0.000105757	0	0	0	0	0	0	0	0	0	0	0	0	0	0	0	0	0	0	0	0	0	0	0	0	0
k__Bacteria;p__Actinobacteria;c__Actinobacteria;o__Actinomycetales;f__Microbacteriaceae	0	0	0	0	0	0	0	0	0	0	0	0	0	0	0	0	0	0	0	0	0	0	0	3.52522e-05	0.00153227	0	0	0	0	0	0	0	0	0	0	0	0	0	0	0	0	0	0	0.000105149	0	0	0	0.00022542	0
k__Bacteria;p__Actinobacteria;c__Actinobacteria;o__Actinomycetales;f__Micrococcaceae	3.47222e-05	0	0	0.000243419	0	0	3.51655e-05	0.000177066	3.53257e-05	3.64339e-05	0	0	0.00111724	0.00173806	0	3.4082e-05	0	0	3.45352e-05	6.91946e-05	3.4842e-05	0	0.000104588	0	3.56341e-05	0	0	3.61089e-05	0.00216857	3.39041e-05	0	7.14005e-05	0	0	0.000312348	0.000139387	0	0.00041917	0.000174551	6.81477e-05	0	0	0.000140184	0.000665942	0	0	0	0.0465868	0.000138956
k__Bacteria;p__Actinobacteria;c__Actinobacteria;o__Actinomycetales;f__Mycobacteriaceae	0	3.4662e-05	0	0	0	0	0	0	0	0	3.4808e-05	0.000380676	0	0	3.48468e-05	0	3.54371e-05	0	0	0	0	0	0	0.000564036	0	7.08416e-05	3.47778e-05	0	0.000361428	0	0	0	0	3.39109e-05	0	0	0	0	6.98202e-05	0	0	3.49956e-05	0	0	0	0	0	7.51399e-05	0
k__Bacteria;p__Actinobacteria;c__Actinobacteria;o__Actinomycetales;f__Nocardiaceae	0	0	0	0	0	0	0	0	0	0	0	0	0	0	0	0	0	0	0	0	0	0	0	0.000282018	0	0	0	0	0	0	0	0	0	0	0	0	0	0	0	0	0	6.99913e-05	0	3.50496e-05	0	0	0	0	0
k__Bacteria;p__Actinobacteria;c__Actinobacteria;o__Actinomycetales;f__Nocardioidaceae	0	0	0	0	0	0	0	0	0	0	0	0	0	0	0	0	0	0	0	0	0	0	0	0.000105757	0	0	0	0	0	0	0	0	0	0	0	0	0	0	0	0	0	0	0	0	0	0	0	0	0
k__Bacteria;p__Actinobacteria;c__Actinobacteria;o__Actinomycetales;f__Propionibacteriaceae	0	0	0	0	0	0	0	0	0	0	0	0.000138427	0	0	0	0	0	0	0	0	0	0	0	0	0	0	0	0	0	0	0	0	0	3.39109e-05	0	0	0	0	0	0	0	0	0	0	0	0	0	0	0
k__Bacteria;p__Actinobacteria;c__Actinobacteria;o__Actinomycetales;f__Pseudonocardiaceae	0	0	0	0	0	0	0	0	0	0	0	0	0	0	0	0	0	0	0	0	0	0	0	7.05045e-05	0	0	0	0	0	0	0	0	0	0	0	0	0	0	0	0	0	0	0	0	0	0	0	0	0
k__Bacteria;p__Actinobacteria;c__Actinobacteria;o__Bifidobacteriales;f__Bifidobacteriaceae	0.00114583	3.4662e-05	0.0257123	3.47741e-05	0.00235537	0.0108391	0.000597813	0.00205397	0.00830154	0.00397129	0.000522121	0.00173034	0.00027931	0.000647514	0.0438722	0.000136328	0.0031539	0.000359919	0.0189253	0.00321755	0.00780461	6.94131e-05	0.00826245	0.00063454	0.000534512	0.0644304	0.121131	0.00938832	0.0500578	0.00393287	0.000897078	0.000178501	6.98568e-05	0	0.20792	0.000243928	0.000103824	0.00261981	0.0141037	0.063207	3.46248e-05	0.00451444	0.0415995	0.035365	0.00148496	3.49858e-05	6.7981e-05	3.757e-05	0.00270965
k__Bacteria;p__Actinobacteria;c__Actinobacteria;o__Coriobacteriales;f__Coriobacteriaceae	0.00145833	0.00159445	0.0103544	0.000208645	0.00268659	0.00855352	0.00851004	0.00417877	0.00515755	0.00196743	0.000765777	0.00318383	0.00680818	0.0217088	0	0.000136328	0.00655587	0.00593867	0.00283188	0.015292	0.00759555	0.00298476	0.00327709	0.00267917	0.000249439	0.0017002	0.004069	0.0105077	0.126355	0.00678081	0.00134562	0.00282032	0.00558854	0.00176337	0.00860693	0.0128236	0.00114207	0.00101299	0.00167569	0.00892735	0.00135037	0.00612423	0.0349057	0.00129684	0.00148496	0.0014694	0.000985724	0.0060112	0.00215382
k__Bacteria;p__Actinobacteria;c__Actinobacteria;o__Nitriliruptorales;f__Nitriliruptoraceae	0	0	0	0	0	0	0	0	0	0	0	0	0	0	0	0	0	0	0	0	0	0	0	0	0	0	0	0	0	0	0	0	0	3.39109e-05	0	0	0	0	0	0	0	0	0	0	0	0	0	3.757e-05	0
k__Bacteria;p__Bacteroidetes;Other;Other;Other	0	0	0	3.47741e-05	0	0	0.000281324	0	0	0	0	0	0	0	0	0	0	0	0	0	0	0	0	0.000211513	0	3.54208e-05	0	3.61089e-05	0	0	0	0	0	0	0	0	0.000138432	0	0	0	0	0	0	0	0	0	0	0	0.000173696
k__Bacteria;p__Bacteroidetes;c__Bacteroidia;o__Bacteroidales;Other	0	3.4662e-05	0	0	0	0	0.00404403	0	0	0	6.96161e-05	0	0.0045737	0	0	0.0691183	3.54371e-05	0	0	0	0	3.47066e-05	0.000104588	0	0	0	0	0.000216653	3.61428e-05	0	0	0	0	6.78219e-05	0	0	0	0	0	0	0	0	0	0	0	3.49858e-05	0	0	6.94782e-05
k__Bacteria;p__Bacteroidetes;c__Bacteroidia;o__Bacteroidales;f__Bacteroidaceae	0.152743	0.367938	0.175747	0.0534131	0.161968	0.519825	0.0194817	0.493378	0.380811	0.188108	0.242368	0.45117	0.0225543	0.0604914	0.487577	0.130091	0.310394	0.0555356	0.445573	0.262282	0.129717	0.449589	0.295565	0.426023	0.233225	0.414069	0.605098	0.016899	0.30519	0.154602	0.224097	0.101639	0.19263	0.640205	0.177448	0.214482	0.444333	0.190478	0.36509	0.0735996	0.114123	0.353421	0.0378846	0.218184	0.434161	0.429451	0.10588	0.00018785	0.448968
k__Bacteria;p__Bacteroidetes;c__Bacteroidia;o__Bacteroidales;f__Bacteroidales_incertae_sedis	0	0	0	0	0	0	0	0	0	0	0	0	0	0	0	0	0	0	0	0	0	0	0	0	0	0	0	0	0	0	0	0	0	0	0	0	0	0	0	0	0	0	0	0	0	0	0	7.51399e-05	0
k__Bacteria;p__Bacteroidetes;c__Bacteroidia;o__Bacteroidales;f__Porphyromonadaceae	0.0158681	0.104887	6.94927e-05	0.00959766	0.0384219	0.0176265	0.0116749	0.0040017	0.0176982	0.00320618	0.00316753	0.0223906	0.0233573	0.0100535	0.000383315	0.00446474	0.100889	0.0201915	0.0449648	0.113133	0.0627853	0.0254746	0.00303305	0.0577784	0.00669921	0.0164353	0.010642	0.0203293	0.0641535	0.0211561	0.0126971	0.00410553	0.113517	0.0263149	0.00183938	0.0561034	0.0252639	0.0108635	0.0273695	0.00275998	0.00772134	0.0103937	0.00273358	0.0140899	0.0338433	0.0191023	0.0148199	0.00033813	0.0212951
k__Bacteria;p__Bacteroidetes;c__Bacteroidia;o__Bacteroidales;f__Prevotellaceae	6.94444e-05	3.4662e-05	0.000590688	0.000104322	0.0140586	0.00096963	0.0661814	0	7.06514e-05	0	0.391277	0.00276855	0.479191	0.39863	0.000906018	0.413653	0.00205535	0.213036	0.0160588	0.0319679	0.121424	0.0187068	6.97253e-05	0.0184017	0.000249439	0	0.000382555	0.447425	0.00914414	0.000271232	0.0308457	0.472921	0.490499	0.0639561	0.00097175	0.182458	0	0.144823	0.000279281	0.00115851	0.571518	6.99913e-05	0.514159	0.0311941	0.0429948	0.000139943	0.497383	0.00030056	0.0368582
k__Bacteria;p__Bacteroidetes;c__Bacteroidia;o__Bacteroidales;f__Rikenellaceae	3.47222e-05	0.0289775	0.000104239	0	0.00526277	0.021782	0.00119563	7.08265e-05	0.0192172	0	0.000382888	0.0243286	0.00083793	0.00422588	0	0.000477148	0	0.0159804	0.0755629	0.0274356	0.016759	0.0163121	3.48626e-05	0.0134664	0.0075188	0.00152309	0.00886833	0.0126742	0.00198786	0.00732328	0.0022772	0.000892507	3.49284e-05	0.00437451	0.00121469	0.0193052	0.0230836	0.00380746	0.0173852	0.000681477	0.0180395	0.0063692	0.00280367	0.00115664	0.048762	0	0.00353501	0	0.0105607
k__Bacteria;p__Bacteroidetes;c__Cytophagia;o__Cytophagales;f__Cytophagaceae	0	0	0	0	0	0	0	0	0	0	0	6.92137e-05	0	0	0	0	0	0	0	0	0	0	0	0	0	0	0	0	0	0	0	0	0	0	0	0	0	0	0	0	0	0	0	0	0	0	0	0	0
k__Bacteria;p__Bacteroidetes;c__Flavobacteriia;o__Flavobacteriales;f__Flavobacteriaceae	0.000416667	0	3.47464e-05	0.00142574	0.0145002	0	0	0	0.000176629	0	0	0	3.49138e-05	0	0	0	0	0	0	0	0	3.47066e-05	0	0.000387775	0	0	0	0	7.22857e-05	0	0	0.000749705	0	0	0.00124939	0	0	0	0.00010473	0	0	0.00517935	0	0.00276892	0	0.000279887	0	0.000901679	0.00100743
k__Bacteria;p__Bacteroidetes;c__Sphingobacteriia;o__Sphingobacteriales;f__Chitinophagaceae	0	3.4662e-05	0	0.000208645	0	0	7.03309e-05	0.000247893	0	0	0	0	0	0	0	0	7.08742e-05	0	0	0	0	0	0	0.00521733	0	0.00046047	0	0	0.000397571	0	0	0	0	0	6.94107e-05	0	0	0	3.49101e-05	0	0	0.000244969	0	0	0	0	0	0.000751399	0.000138956
k__Bacteria;p__Bacteroidetes;c__Sphingobacteriia;o__Sphingobacteriales;f__Sphingobacteriaceae	3.47222e-05	0	0	3.47741e-05	0	0	0	0	3.53257e-05	0	0	0	0	0	0	0	0	0	0	0	0	0	0	0	0	0	0	0	0	0	0	0	0	0	0	0	0	0	0	0	0	0.000104987	0	0	0	0	0	0	6.94782e-05
k__Bacteria;p__Candidatus Saccharibacteria;c__undefined;o__undefined;f__undefined	6.94444e-05	0.000207972	0.000104239	0.000173871	0	0.000103889	3.51655e-05	7.08265e-05	0	0	6.96161e-05	0	3.49138e-05	0.000443036	0	0	3.54371e-05	0	6.90703e-05	0.000138389	0	0	6.97253e-05	0	3.56341e-05	0	3.47778e-05	0	0.000216857	0	6.9006e-05	7.14005e-05	3.49284e-05	0	0.000138821	0.000174234	0	3.49308e-05	6.98202e-05	3.40739e-05	6.92497e-05	3.49956e-05	0.000245321	7.00992e-05	0.000103602	0	3.39905e-05	0	0
k__Bacteria;p__Cyanobacteria/Chloroplast;c__Chloroplast;o__undefined;f__Chloroplast	0	0	0.000173732	0	0	0	0	0	0	3.64339e-05	0	0	0	0.000272637	0	0	0	0	0	0	0	0	0	0	0	0	0	0	7.22857e-05	0	0	0.000321302	0	0.000135644	0	0	0	0	0	0	6.92497e-05	0	0	0	0	0	0	0.00356915	0
k__Bacteria;p__Deinococcus-Thermus;c__Deinococci;o__Deinococcales;f__Deinococcaceae	0	0	0	0	0	0	0	0	0	0	0	0	0	0	0	0	0	0	0	0	0	0	0	0	0	7.08416e-05	0	0	0	0	3.4503e-05	0	0	6.78219e-05	0	0	0	0	0	0	0	0	0	0	0	0	0	0	0
k__Bacteria;p__Firmicutes;Other;Other;Other	0	0	6.94927e-05	0	0	0	0.00798256	0.000141653	0	0	0	0.000968992	0.00314224	6.81594e-05	0	0.000272656	0	0.00910596	0.0111203	0.0140119	0.018292	0	0	0	0	0	0.000173889	0.000938832	0.004554	0	0.00327778	7.14005e-05	0.000593783	0	3.47054e-05	0	0.000103824	0.000663686	0.000209461	3.40739e-05	3.46248e-05	0	0.000210275	7.00992e-05	0.00238284	0	0.000305914	0	0.000208435
k__Bacteria;p__Firmicutes;c__Bacilli;o__Bacillales;f__Bacillaceae 1	0	0	0	0	0	0	0.00105496	0	0.000176629	0	0	0.00131506	0	0	0	0	0	0	0	0	0	0	0	0.000105757	0	7.08416e-05	0	0	0.000108429	0	0	0	0	0.000135644	0	0	0	0	0	0	0	0	3.50459e-05	0	0	0.000139943	0	0.00026299	0
k__Bacteria;p__Firmicutes;c__Bacilli;o__Bacillales;f__Bacillaceae 2	0	0	0	0	0	0	0	0	0	0	0	0	0	0	0	0	0	0	0	0	0	0	0	0	0	0.000318787	0	0	0	0	0	0	0	0	0	0	0	0	0	0	0	0	0	0	0	0	0	0	0
k__Bacteria;p__Firmicutes;c__Bacilli;o__Bacillales;f__Bacillales_Incertae Sedis XI	6.94444e-05	0	0	0.000243419	0	3.46296e-05	3.51655e-05	3.54133e-05	0	0	3.4808e-05	0	3.49138e-05	0.000920151	0	0	0	0	3.45352e-05	0.000449765	3.4842e-05	0	3.48626e-05	0	0	0.000177104	0	0	0.000144571	3.39041e-05	3.4503e-05	0.000214202	0	0	0	3.48468e-05	3.46081e-05	6.98617e-05	6.98202e-05	0.000136295	6.92497e-05	0	0.000245321	0	3.4534e-05	0	0	0	6.94782e-05
k__Bacteria;p__Firmicutes;c__Bacilli;o__Bacillales;f__Bacillales_Incertae Sedis XII	0	3.4662e-05	0	0	0	0	0	0	0	0	0	0	0	0	0	0	0	0	0	0	0	0	0	0.000282018	0	0	0	0	0	0	0	0	0	0	0	0	0	0	0	0	0	0	0	0	0	0	0	3.757e-05	0
k__Bacteria;p__Firmicutes;c__Bacilli;o__Bacillales;f__Listeriaceae	0	0	0	0	0	0	0	0	0	0	0	0	0	0	0	0	0	0	0	0	0	0	0	0	0	0	0	0	0	0	0	0	0	0	0	0	0	0	0	0	0	0	0	0	0	0	0	7.51399e-05	0
k__Bacteria;p__Firmicutes;c__Bacilli;o__Bacillales;f__Staphylococcaceae	0	0	0	0.000904128	0	0	0	0	0	0	0	0	0	3.40797e-05	0	0	0	0	0	0	0	0	0	0	0	0.00109804	0	0	0	0	0	0	0	0.00213639	0	0	0	0	0	0	0	0	0	0	0	0	0	0.000751399	0
k__Bacteria;p__Firmicutes;c__Bacilli;o__Lactobacillales;f__Aerococcaceae	0	6.93241e-05	0	0.000104322	0	3.46296e-05	0	0	0	3.64339e-05	0	0	0	0.00259006	0	0	0	0	0	0	0	0	6.97253e-05	0	0	0	0.000417333	0	7.22857e-05	6.78081e-05	0	0	0	0	0	0	0	0.000174654	0	0	0.000138499	3.49956e-05	0	0.0047317	0	0	0	0.104144	0
k__Bacteria;p__Firmicutes;c__Bacilli;o__Lactobacillales;f__Carnobacteriaceae	0	0	3.47464e-05	3.47741e-05	0	0.000138519	0	0.00010624	0	0	0	0	0.000104741	0.000681594	0	0	0	0	0	6.91946e-05	0	3.47066e-05	6.97253e-05	0	0	0	3.47778e-05	3.61089e-05	0.000180714	3.39041e-05	0	0	0.000104785	0	3.47054e-05	0	0	3.49308e-05	0	0.000545182	0	0	0.000210275	0.00960359	3.4534e-05	0	0	0.0686403	0
k__Bacteria;p__Firmicutes;c__Bacilli;o__Lactobacillales;f__Enterococcaceae	3.47222e-05	3.4662e-05	0	0.0350523	0.00014721	0	3.51655e-05	0.00138112	0	0.000255037	0	0.00325305	3.49138e-05	3.40797e-05	0.000209081	0.000443066	7.08742e-05	0.00017996	0	0.000207584	6.9684e-05	0	0.000871566	0	0.00103339	0.000212525	0.000417333	7.22178e-05	3.61428e-05	0	3.4503e-05	0	0.00303877	0.00295025	0.000208232	3.48468e-05	0	0	0	0	0.000900246	6.99913e-05	0.000280367	0.00406575	0	0.00570269	0	0	0
k__Bacteria;p__Firmicutes;c__Bacilli;o__Lactobacillales;f__Lactobacillaceae	0	0	0	0.00114755	0.000257618	0	0	0.00577236	0	0.000437206	0	0	3.49138e-05	0.000136319	0.000940865	3.4082e-05	0	0.000539879	0.00148501	0.000345973	0.00184663	0.000659425	0	0.000599288	0	0.000389629	6.95555e-05	0.00166101	0.00393957	0.000949313	0.000103509	0.000107101	0.00108278	3.39109e-05	0	0.0017075	0.000207648	3.49308e-05	0	0.00105629	3.46248e-05	0.0127384	3.50459e-05	0.000210298	0.000207204	0.000454816	0	0.00015028	0.00555826
k__Bacteria;p__Firmicutes;c__Bacilli;o__Lactobacillales;f__Leuconostocaceae	0	3.4662e-05	0	0	3.68026e-05	0	0.000738475	0	0	0	0	0	0	0	0	0	0	0	0	0	0	3.47066e-05	3.48626e-05	0	0	0.000141683	0	0	0	0	0.000103509	0	0	0	0	0.000174234	0	0	0	0	0	0	0	0	0	0	0	0.00642447	0
k__Bacteria;p__Firmicutes;c__Bacilli;o__Lactobacillales;f__Streptococcaceae	0.000416667	0.00249567	0.000660181	0.0113364	0.00014721	0.000588704	0.000316489	0.00315178	0.00134238	0.0066674	0.00201887	0.00913621	0.00244396	0.0194936	0.00264836	0.00136328	0.00262235	0.000467895	0.00590551	0.0235262	0.0039023	0.000138826	0.018024	0.000176261	0.000320707	0.000354208	0.00233011	0.0132881	0.00169871	0.000440753	0.00069006	0.00157081	3.49284e-05	0.000440842	0.063962	0.0271108	0.000692161	0.0854059	0.000907663	0.532915	0.00238911	0.00612423	0.00785028	0.00266377	0.00324619	0.00101459	3.39905e-05	0.198144	0.0014243
k__Bacteria;p__Firmicutes;c__Clostridia;Other;Other	0	0	0	0	0	0	0	0	0	0	0	0.000103821	0	0	0	0	0	0	0	0	0	0	0	0	0	0	0	0	0	0	0	0	0	0	0	0	0	0	0	0	0	0	0	0	0	0	0	0	0
k__Bacteria;p__Firmicutes;c__Clostridia;o__Clostridiales;Other	0	0	0.000312717	0	0.000184013	0.0164837	0.0640363	0.000247893	0.00148368	0.000765111	0.00522121	0.0221484	0.0027931	0.0058617	0.000383315	0.00112471	0.0157341	0.00655053	0.00262467	0.0450457	0.0516358	0.000173533	0.000557802	7.05045e-05	0.0076257	0.000318787	0.000208667	0.0154185	0.000325286	0.0206476	0.00389884	0.000821106	3.49284e-05	0.00732477	0.000242937	0.0578109	0.0181692	0.00506497	0.00506197	0.000102222	0.0133998	0.00605424	0.00108642	0.000210298	0.0270746	0	0.00696805	0	0.00236226
k__Bacteria;p__Firmicutes;c__Clostridia;o__Clostridiales;f__Catabacteriaceae	0	0	0	0	0	3.46296e-05	0	0	0	0	0	0	3.49138e-05	0	3.48468e-05	0	0	0.00017996	0	0	3.4842e-05	0	0	7.05045e-05	0	0	0	0	7.22857e-05	0	0	0	0	0	0	0	0	0	0	0	0	0	0	0	0	0	0	0	0
k__Bacteria;p__Firmicutes;c__Clostridia;o__Clostridiales;f__Christensenellaceae	0	0	0	0	0	0	0	0	0	0	0	0	0	0	0	0	0	3.59919e-05	0.000138141	0	6.9684e-05	0	0	0	0	0	0	7.22178e-05	0	0	0	0	0	0	0	0	0	0	0	0	0	0	0	0	0	0	0	0	0
k__Bacteria;p__Firmicutes;c__Clostridia;o__Clostridiales;f__Clostridiaceae 1	0.000243056	0.00183709	0.000243224	0.000278193	0	3.46296e-05	0.00077364	0.000318719	0.000282606	0.00262324	0.0135055	0	0	0.00667962	0.00313622	0	0.000177186	0.000899798	0.000552563	0.000276778	0.000139368	0	0.00188258	0	0.000106902	0	3.47778e-05	0	0.00206014	0.00016952	0.00545147	0.00146371	0	0.000508664	0.000416464	0.000139387	0.000276865	0.000174654	0.00258335	0.00228295	0.0124303	0.000104987	3.50459e-05	0.0199783	3.4534e-05	0.000139943	0.00101971	0.00011271	0.00371708
k__Bacteria;p__Firmicutes;c__Clostridia;o__Clostridiales;f__Clostridiales_Incertae Sedis XI	0	3.4662e-05	0	0	0	0	0	0	0	0	0	0.000242248	0	6.81594e-05	0.000139387	3.4082e-05	0.000354371	0	0	0.00543177	6.9684e-05	0	0	0.000141009	0	7.08416e-05	0	0.000180545	3.61428e-05	0	0	0.000107101	0.000139714	0.0364543	0.000867634	0.021396	0	0	3.49101e-05	3.40739e-05	0	0	7.00918e-05	0.000105149	0	0	0	0	0
k__Bacteria;p__Firmicutes;c__Clostridia;o__Clostridiales;f__Clostridiales_Incertae Sedis XIII	3.47222e-05	3.4662e-05	0	0	0	0	3.51655e-05	0	0	0	0	0	0	0	0	0	0	0	0	0.000691946	3.4842e-05	0	0	0	0	0	0.000104333	0	3.61428e-05	0	0	3.57003e-05	3.49284e-05	0	0	0.000313622	0	0	0	0	0.000103875	3.49956e-05	0	0.000105149	0	0	0	0	0
k__Bacteria;p__Firmicutes;c__Clostridia;o__Clostridiales;f__Eubacteriaceae	0	0	0	0	3.68026e-05	0	7.03309e-05	0.000743679	0	0.000145735	0	0	0.000349138	0.000204478	0	3.4082e-05	0	0.000143968	0.000103605	0	0.000592314	0	0	0	0	0	0.00239967	7.22178e-05	0.00115657	0	0	0	0	0	6.94107e-05	0	3.46081e-05	0	3.49101e-05	0	0	0.000209974	0.000140184	0.000771091	0	0.000629745	0	0	0
k__Bacteria;p__Firmicutes;c__Clostridia;o__Clostridiales;f__Lachnospiraceae	0.0332986	0.32	0.234295	0.00250374	0.0484322	0.23794	0.11056	0.0361924	0.102339	0.169454	0.184378	0.152789	0.0645905	0.081246	0.154302	0.120412	0.15323	0.103369	0.10219	0.129774	0.0997875	0.134592	0.165702	0.0273557	0.0936464	0.0464012	0.137616	0.132881	0.212014	0.343618	0.107511	0.180572	0.0242403	0.0770457	0.386583	0.0978151	0.294411	0.3156	0.201257	0.0920335	0.122156	0.342887	0.16773	0.0232729	0.154194	0.0142742	0.230048	0.00052598	0.256166
k__Bacteria;p__Firmicutes;c__Clostridia;o__Clostridiales;f__Peptococcaceae 1	0	0	0	0	0	0	0	0	0	0	0	0	0	0	3.48468e-05	0	0	0	0	0.000345973	0	0	0	0	0	0	0	0	0	0	0	0	0	3.39109e-05	0	0.000174234	0	0	0	0	0	0	0	0	0	0	0	0	0
k__Bacteria;p__Firmicutes;c__Clostridia;o__Clostridiales;f__Peptoniphilaceae	0	0	0	0	0.000110408	0	0	0	0	3.64339e-05	0	0.00110742	0	0	0.000418162	3.4082e-05	7.08742e-05	0	0	0.00480902	0	0	0	0	0	0	0	3.61089e-05	0.000253	0	0	0	6.98568e-05	0.0146834	0.000381759	0.0152629	0	0	0	0	0	3.49956e-05	7.00918e-05	0	0	0	0	0	0
k__Bacteria;p__Firmicutes;c__Clostridia;o__Clostridiales;f__Peptostreptococcaceae	0.001875	0.00544194	0.00166782	0	0.000404828	0.00187	0.000175827	0.000424959	0.000423908	0.00335191	0.00146194	0.00169574	0.000384051	0.000306717	3.48468e-05	0.000579394	0.000460683	0.000107976	0.00145048	0.0012801	0.00167242	3.47066e-05	0.00156882	0	0.000142536	0.000247946	0.000660778	0.000505525	0.00498771	0	0.000483042	0.00246332	0.000349284	0	0.000416464	0.000313622	0.000138432	0.0022705	6.98202e-05	0.00228295	0.00135037	0	0.00760496	0.000105149	0.00034534	0.000909632	0.000475867	0.00026299	0.00177169
k__Bacteria;p__Firmicutes;c__Clostridia;o__Clostridiales;f__Ruminococcaceae	0.000729167	0.0522704	0.0127867	0.000173871	0.0333431	0.0858122	0.133558	0.219067	0.18705	0.204321	0.0447631	0.0841985	0.273165	0.117813	0.0119525	0.127603	0.0351536	0.154153	0.148398	0.1624	0.210411	0.127442	0.160229	0.0529488	0.0803193	0.0104846	0.059783	0.205424	0.113055	0.186676	0.103129	0.0971761	0.0406916	0.0123775	0.0642049	0.128271	0.157363	0.135287	0.150847	0.116464	0.112323	0.187752	0.139062	0.0152115	0.176054	0.00164433	0.0896669	0.00022542	0.177482
k__Bacteria;p__Firmicutes;c__Erysipelotrichia;o__Erysipelotrichales;f__Erysipelotrichaceae	0.00166667	0.00357019	0.000208478	0.00149529	0.0103415	0.0153063	0.000632978	0.00233728	0.0023315	0.0103472	0.000905009	0.0288967	0.0124293	0.0132229	0.00508764	0.00085205	0.00237429	0.0026994	0.00925542	0.0128702	0.00776976	0.000451185	0.00320736	0.00521733	0.016071	0.00212525	0.00333867	0.00379143	0.00571057	0.0025428	0.00959183	0.0302738	0.00338805	0.0204483	0.0234608	0.00745723	0.00654092	0.00768478	0.0192704	0.0226932	0.0099027	0.0377953	0.013738	0.137149	0.0127776	0.0100059	0.00067981	0.0410264	0.00753839
k__Bacteria;p__Firmicutes;c__Negativicutes;o__Selenomonadales;f__Acidaminococcaceae	0.000208333	0	0.00576789	0.000312967	0.0122553	0.0182152	0.0173014	0.0374318	0.0144482	0	0.004351	0.00481035	0.0423155	0.02055	6.96937e-05	0.0288675	0	0.00158365	0.0265921	0.0167105	0.0241455	0	3.48626e-05	0.0101174	7.12682e-05	0	0.018154	0.0107605	0.00108429	0.0122394	0.00993686	0.00660455	0.0190709	0.0103768	0.00156174	0.0372861	0.013947	0.00171161	0.0210857	0.0015674	0.000138499	0.00685914	0.00672881	0.0348743	0.0327382	0.00276388	0.0280082	3.757e-05	0.0104565
k__Bacteria;p__Firmicutes;c__Negativicutes;o__Selenomonadales;f__Veillonellaceae	0.0480208	0.0717504	0	0	3.68026e-05	0.000207778	0	0.000141653	0.0255758	0.00608445	0.0867764	0.00055371	0.000174569	0.000238558	0.0742586	0.000272656	0.012403	0.0207314	6.90703e-05	0.0664268	0.0172816	0.00517128	0.00153396	0.00112807	0.0284717	0.00219609	0.00918133	0.0492525	0.034408	0.161519	0.000897078	0.0423762	0.00901153	0.0074265	0.0313736	0.0177719	0.000103824	0.0483093	0.00652819	0.0344146	0.00841384	3.49956e-05	0.00245321	0.000105149	0.000276272	3.49858e-05	3.39905e-05	0.0278769	0.000347391
k__Bacteria;p__Fusobacteria;c__Fusobacteriia;o__Fusobacteriales;f__Fusobacteriaceae	0	3.4662e-05	0	0	0	0	0	0	0	0.021496	0	6.92137e-05	0	0.000715673	0	0	0	0	0.000241746	0.000830335	0.000487788	0	0	0	0	0	0.00434722	0	0.00437328	0.000101712	0	0	0	0.000101733	6.94107e-05	0.00289229	0.00134971	3.49308e-05	0.122849	3.40739e-05	0	0.000454943	7.00918e-05	0	0.000103602	0.100864	0	0	0
k__Bacteria;p__Fusobacteria;c__Fusobacteriia;o__Fusobacteriales;f__Leptotrichiaceae	0	0	0	0	0	0	0	0	0	0	0	0.00263012	0	0	0	0	0	0	0	0	0	0	0	0	0	0	0	0	7.22857e-05	0	0	0	0	0	0	0	0	0	0	0	0	0	0	0	0	0	0	0	0
k__Bacteria;p__Lentisphaerae;c__Lentisphaeria;o__Victivallales;f__Victivallaceae	0	0	0	0	0	0	0.000421985	0	0	0	0	0	0.000803017	0.000102239	0	0	0	0.00547077	0	0	0	0	0	0	0	0	0	0	0	3.39041e-05	0	0	0	0	3.47054e-05	0	0	0	0	0	0	0	0	7.00992e-05	0	0	0	0	0
k__Bacteria;p__Planctomycetes;c__Planctomycetia;o__Planctomycetales;f__Planctomycetaceae	0	0	0	0	0	0	0	0	0	0	0	0	0	0	0	0	0	0	0	0	0	0	0	7.05045e-05	0	0	0	0	0	0	0	0	0	0	0	0	0	0	0	0	0	0	0	0	0	0	0	0	0
k__Bacteria;p__Proteobacteria;Other;Other;Other	0	0	0	0	0	0	0	0	0	0	0	0.000207641	0	0	0	0	0	0	0	0	0	0	0	0.000176261	0	3.54208e-05	0	0	0	0	0	0	0	0	0	0	0	0	0	0	0	0	0	0	0	0	0	0.00022542	0
k__Bacteria;p__Proteobacteria;c__Alphaproteobacteria;o__Caulobacterales;f__Caulobacteraceae	0	3.4662e-05	0	6.95483e-05	0	0	3.51655e-05	3.54133e-05	3.53257e-05	0	0	0.000138427	0	0	6.96937e-05	0	0	0	0	0	0	0	0	0.00331371	0.000427609	0.000354208	0	0	0.000686714	0	0	0	0	0.000169555	3.47054e-05	0	0	0	3.49101e-05	0	0	0.000209974	3.50459e-05	0	0	0	0	0.000901679	0.000104217
k__Bacteria;p__Proteobacteria;c__Alphaproteobacteria;o__Rhizobiales;Other	0	0	0	0	0	0	0	0	0	0	0	0.000276855	0	0	0	0	0	0	0	0	0	0	0	0	0	0	0	0	0	0	0	0	0	6.78219e-05	0	0	0	0	0	0	0	0	0	0	0	0	0	0	0
k__Bacteria;p__Proteobacteria;c__Alphaproteobacteria;o__Rhizobiales;f__Bradyrhizobiaceae	6.94444e-05	0	3.47464e-05	3.47741e-05	0	0	0	7.08265e-05	7.06514e-05	0	0	0.0015227	0	0	6.96937e-05	0	0.000212623	0	0	0	0	6.94131e-05	3.48626e-05	0.00645116	0	0.000956362	0	0	0.001265	0	0	0	0	0.000847774	3.47054e-05	0	0	0	0	0	0	0.00055993	3.50459e-05	0	0	6.99717e-05	0	0.000901679	0.000173696
k__Bacteria;p__Proteobacteria;c__Alphaproteobacteria;o__Rhizobiales;f__Brucellaceae	3.47222e-05	0	0	0	0	0	0	0.000247893	0	0	0	0.000761351	0	0	6.96937e-05	0	0	0	0	0	0	0	0	0.000387775	0	0	0	0	0	0	0	0	0	0.000305199	3.47054e-05	0	0	0	0	0	0	6.99913e-05	0	0.00799131	0	0	0	0.00033813	0
k__Bacteria;p__Proteobacteria;c__Alphaproteobacteria;o__Rhizobiales;f__Hyphomicrobiaceae	0	0	0	0	0	0	0	0	0	0	0	0	0	0	0	0	0	0	0	0	0	0	0	0.000105757	0	0	0	0	0	0	0	0	0	0.000406931	0	0	0	0	0	0	0	0	0	0	0	0	0	0	0
k__Bacteria;p__Proteobacteria;c__Alphaproteobacteria;o__Rhizobiales;f__Methylobacteriaceae	3.47222e-05	0.000103986	0	3.47741e-05	0.000331223	0	0.000105496	0.000283306	0	0	0	0.000276855	0	0	3.48468e-05	0	7.08742e-05	0	0	0	0	3.47066e-05	3.48626e-05	0.00690944	0	0.000283366	0.000104333	0	0.000542143	0	3.4503e-05	0	0	0.000474753	0	3.48468e-05	0	0	0	3.40739e-05	0	0.000104987	0	0	6.90679e-05	0	3.39905e-05	0.00105196	6.94782e-05
k__Bacteria;p__Proteobacteria;c__Alphaproteobacteria;o__Rhizobiales;f__Phyllobacteriaceae	0	0	0	0	0	0	0	0	0	0	0	0	0	0	0	0	0	0	0	0	0	0	0	0.000141009	0	0	0	0	0	0	0	0	0	0	0	0	0	0	0	0	0	0	0	0	0	0	0	0	0
k__Bacteria;p__Proteobacteria;c__Alphaproteobacteria;o__Rhizobiales;f__Rhizobiaceae	0	0	0	0	0	0	0	0	0	0	0	0	0	0	3.48468e-05	0	0	0	0	0	0	0	0	0.000352522	0.000213805	0.000177104	0	0	0	0	0	0	0	0.000101733	0	0	0	0	6.98202e-05	0	0	0	0	3.50496e-05	0	0	0	3.757e-05	3.47391e-05
k__Bacteria;p__Proteobacteria;c__Alphaproteobacteria;o__Rhizobiales;f__Xanthobacteraceae	0	0	0	0	0	0	0	0	0	0	0	0	0	6.81594e-05	0	0	0	0	0	0	0	0	0	0	0	0	0	0	0	0	0	0	0	0	0	0	0	0	0	0	0	0	0	0	0	0	0	0	0
k__Bacteria;p__Proteobacteria;c__Alphaproteobacteria;o__Rhodobacterales;f__Rhodobacteraceae	0	3.4662e-05	0	0	0	0	0	0	0	0	0	0	0	0	0	0	0	0	0	0	0	0	0	0	0	0.000177104	0	0	0	0	0	3.57003e-05	0	0.000101733	0	0	0	0	0	0	0	0	0	0	0	0	0	0	0
k__Bacteria;p__Proteobacteria;c__Alphaproteobacteria;o__Rhodospirillales;f__Rhodospirillaceae	0	0	0	0	0	0	0	0	0	0	0	0	0	0	0	0	0	0.000287936	0	0	0	0	0	0	0	0	0	0	0	0	0	0	0	0	0	0	0	0	0	0	0	0	0	0.000210298	0	0	0	0	0
k__Bacteria;p__Proteobacteria;c__Alphaproteobacteria;o__Rhodospirillales;f__undefined	0	0	0	0	0	0	0	0	0	0	0	0	0	0	0	0	0	0	0	0	0	0	0	3.52522e-05	0	0.000106262	0	0	0	0	0	0	0	0	0	0	0	0	0	0	0	3.49956e-05	0	0	0	0	0	0	3.47391e-05
k__Bacteria;p__Proteobacteria;c__Alphaproteobacteria;o__Rickettsiales;f__Rickettsiaceae	0	0	0	0	0	0	0	0	0	0	0	0	0	0	0	0	0	0	0	0	0	0	0	0	0	7.08416e-05	0	0	0	0	0	0	0	0	0	0	0	0	0	0	0	0	0	0	0	0	0	0	0
k__Bacteria;p__Proteobacteria;c__Alphaproteobacteria;o__Sphingomonadales;Other	0	0	0	0	0	0	0	0	0	0	3.4808e-05	0.000138427	0	0	0	0	0	0	0	0	0	0	0	0.000176261	0	7.08416e-05	0	0	3.61428e-05	0	0	0	0	0	0	0	0	0	0	0	0	0	3.50459e-05	0	0	0	0	7.51399e-05	0
k__Bacteria;p__Proteobacteria;c__Alphaproteobacteria;o__Sphingomonadales;f__Erythrobacteraceae	0	0	0	0	0	0	0	0	0	0	0	0	0	0	0	0	0	0	0	0	0	0	0	0.000246766	0	7.08416e-05	0	0	0	0	0	0	0	0.000101733	0	0	0	0	0	0	0	0	0	0	0	0	0	0	0
k__Bacteria;p__Proteobacteria;c__Alphaproteobacteria;o__Sphingomonadales;f__Sphingomonadaceae	0.000104167	3.4662e-05	0	0.000104322	0.000110408	3.46296e-05	3.51655e-05	0.000424959	7.06514e-05	0	3.4808e-05	0.0030454	3.49138e-05	0.000102239	0.000278775	0	0.000177186	0	0	0	0	3.47066e-05	0	0.00729721	3.56341e-05	0.00159394	0	0	0.00133728	0	6.9006e-05	0	0	0.00322154	3.47054e-05	0	3.46081e-05	3.49308e-05	6.98202e-05	0	0	0.000244969	0.000245321	0	6.90679e-05	0	0	0.00172822	3.47391e-05
k__Bacteria;p__Proteobacteria;c__Betaproteobacteria;Other;Other	0	0	3.47464e-05	0	0	0	0	0	0	0	0	0	0	0	0	0	0	0	0	0	0	3.47066e-05	0	0	0	0	0	0	0	0	0	0	0	0	0	0	0	0	0	0	0	0	0	0	0	0	0	0	0
k__Bacteria;p__Proteobacteria;c__Betaproteobacteria;o__Burkholderiales;Other	0	0.00395147	0.000104239	0	0	0	0	0	0.00438039	0	0.00720526	0	0.0211927	0.000136319	0	0	0	0	0	0.0013147	0.00052263	0	0	3.52522e-05	0	0	0	0.00288871	3.61428e-05	0.00962875	0	0.000535504	3.49284e-05	0	0	0.000522703	0	0	0	3.40739e-05	0	3.49956e-05	0	0	0.00835722	0	0	0	0.00215382
k__Bacteria;p__Proteobacteria;c__Betaproteobacteria;o__Burkholderiales;f__Alcaligenaceae	0	0	0	0	0	0	0	0	0	0	0	3.46069e-05	0	0	0	0	0	0	0	0	0	0	0	0.000176261	0	0.000106262	0	0	3.61428e-05	0	0	0	0	0	0	0	0	0	0	0	0	3.49956e-05	0	7.00992e-05	0	0	0	0.00011271	0
k__Bacteria;p__Proteobacteria;c__Betaproteobacteria;o__Burkholderiales;f__Burkholderiaceae	0	0	0	0.000104322	0	0	0	3.54133e-05	0	0	0	0	0	0	0	0	0.000177186	0	0	0	0	0	0	0.00447703	0	0.00046047	0	0	0.000433714	0	0	3.57003e-05	0	0.000101733	3.47054e-05	0	0	0	0	0	3.46248e-05	6.99913e-05	0	0	0	0	0	0.00056355	0.000104217
k__Bacteria;p__Proteobacteria;c__Betaproteobacteria;o__Burkholderiales;f__Burkholderiales_incertae_sedis	3.47222e-05	0	0	6.95483e-05	0	0	0	7.08265e-05	0	0	0	0.000138427	0	0	0	0	0	0	0	0	0	0	0	0.000599288	0	0.000106262	0	0	0.000144571	0	0	0	0	0.000508664	0	0	0	0	0	0	0	0.000104987	0	0	0	0	0	0.00018785	3.47391e-05
k__Bacteria;p__Proteobacteria;c__Betaproteobacteria;o__Burkholderiales;f__Comamonadaceae	0.000208333	0.000519931	0.000104239	0.00100845	0.00636685	0	0.0643879	0.00169984	0.000141303	0	0.000382888	0.000242248	6.98275e-05	0	0	0	0.00198448	0.00529081	0	0	0	0.00010412	0.000383489	0.113759	0.0047037	0.00981156	0	0	0.0135536	0	0	0.000285602	0	0.000474753	0.000659402	3.48468e-05	0	0	0.000209461	3.40739e-05	0	0.0047944	0	0.00420595	0	0.00041983	0	0.0126235	0.000660043
k__Bacteria;p__Proteobacteria;c__Betaproteobacteria;o__Burkholderiales;f__Oxalobacteraceae	0	0	0	0	0	0	0.00038682	0	0	0	0	0.000207641	3.49138e-05	0.000136319	0	0	0.000531557	7.19839e-05	6.90703e-05	0.000207584	0.000243894	0	0	0.00031727	0	3.54208e-05	0	0	0	0	0	3.57003e-05	0	0.000101733	3.47054e-05	0	0	0	3.49101e-05	0	0	0	0	0	0	0	0	0	3.47391e-05
k__Bacteria;p__Proteobacteria;c__Betaproteobacteria;o__Burkholderiales;f__Sutterellaceae	0	0.00190641	0.000138985	0	0.000257618	6.92593e-05	0.00777157	0.00311637	0.00257878	0	3.4808e-05	0.00415282	0.00450388	0.00207886	0.0653378	0.00746396	0	0.00111575	0.00794309	0.00875311	0.00759555	0	0.00226607	0	0.00192424	0	0.000243444	0.00119159	0	3.39041e-05	0.00365732	0.000285602	0.0133426	0.00206857	0.00766988	0.00139387	0.00678318	0.0014671	0.0315238	0.00466812	0	0.0024147	0.0107941	0.0143703	0.00745934	0	0.00717199	3.757e-05	0.000451608
k__Bacteria;p__Proteobacteria;c__Betaproteobacteria;o__Neisseriales;f__Neisseriaceae	0	0	0	0	0	0	0	3.54133e-05	0	0	0	0	0	0	0	0	0	0	0	0	0	0	0	0	0	0	0	0	0	0	0	0	0	0	3.47054e-05	0	0	0	0	0	0	0	3.50459e-05	7.00992e-05	0	0	0	0	0
k__Bacteria;p__Proteobacteria;c__Betaproteobacteria;o__Rhodocyclales;f__Rhodocyclaceae	0	0	0	0	0	0	0	0	0	0	0	0	0	0	0	0	0	0	0	0	0	0	0	0	0	0	0	0	3.61428e-05	0	0	0	0	0	0	0	0	0	0	0	0	3.49956e-05	0	0	0	0	0	3.757e-05	0
k__Bacteria;p__Proteobacteria;c__Deltaproteobacteria;o__Bdellovibrionales;f__Bdellovibrionaceae	0	0	0	0	0	0	0	0	0	0	0	0	0	0	0	0	0	0	0	0	0	0	0	0	0	0	0	0	0	0	0	0	0	0	0	0	0	0	0	0	0	0	0	0	0	0	0	0	0
k__Bacteria;p__Proteobacteria;c__Deltaproteobacteria;o__Desulfovibrionales;Other	0	0	0	0	0	0	0	0	0	0	0	0	0	0	0	0	0	0.000395911	0	0	0	0	0	0	0	0	0	0	0.000253	0	0	0	0	0	0	0	0	0	0	0	0	0	0	0	0	0	0	0	0
k__Bacteria;p__Proteobacteria;c__Deltaproteobacteria;o__Desulfovibrionales;f__Desulfovibrionaceae	0.000486111	0	0	0	0.00368026	0.000623333	0.00168794	0	0.00226084	0	0	0.00179956	0.00230431	0.00214702	0	0.000102246	0	0.000539879	0.00490399	0.0107598	0.00505209	0	0	0.000599288	3.56341e-05	0	0.000208667	0.00148047	0.003289	0.000711985	0.000897078	0.00257042	0.00136221	0	0	0.00578458	0.00353002	0	0.00453831	0	0	0.000454943	0.000630826	0.00308436	0.00276272	0.00244901	0	0	0.000694782
k__Bacteria;p__Proteobacteria;c__Epsilonproteobacteria;o__Campylobacterales;f__Campylobacteraceae	0	0	0	0	7.36052e-05	0	0	0	0	0	0	0	0	0	3.48468e-05	0	0	0	0	0.00121091	0	0.000208239	0	0	0	0	0	0	0	0	0	0	0	0.017125	0.000138821	0.00233474	0	6.98617e-05	0	0.00190814	0	0	0	0	0	0	0	0	0
k__Bacteria;p__Proteobacteria;c__Epsilonproteobacteria;o__Campylobacterales;f__Helicobacteraceae	0	0	0	0	0	0	0	0	0	0	0	0	0	0	0	0	0	0	0	0	0	0	0	0	0	0	0	0	0	0	0	0	0	0	0	0.00473917	0	0	0	0	0	0	0	0	0	0	0	0	0
k__Bacteria;p__Proteobacteria;c__Gammaproteobacteria;Other;Other	0	0	0	0	0	0	0	0	0	0	0	0.000173034	0	0	0	0	0	0	3.45352e-05	0	0	0	0	0	3.56341e-05	7.08416e-05	0	0	0	0	0	0	0	0	0	0	0	0	0	0	0	0	0	7.00992e-05	0	0	0	0	0
k__Bacteria;p__Proteobacteria;c__Gammaproteobacteria;o__Aeromonadales;f__Aeromonadaceae	0	0	0	0	0	0	0	0	0	0	0	0	0	3.40797e-05	0	0	0	0	0	0	0	3.47066e-05	0	0	0	0	0	0	0	0	0	0	0	0	6.94107e-05	0	0	0	0	0	0	0.000139983	0	0	0	0	0	3.757e-05	0.000104217
k__Bacteria;p__Proteobacteria;c__Gammaproteobacteria;o__Aeromonadales;f__Succinivibrionaceae	0	0	0	0	0	0	0	0	0	0	0	0	0	0	0	0	0	0	0	0	0	0	0	0	0	0	0	0	0	0	0	0	0	0	0	0	0	0	0	0	0	0	0	0	0	0	0	0	0
k__Bacteria;p__Proteobacteria;c__Gammaproteobacteria;o__Alteromonadales;f__Idiomarinaceae	0	0	0	0	0	0	0	0	0	0	0	0	0	0	0	0	0	0	0	0	0	0	0	0	0	0	0	0	0	0	0	0	0	0.000135644	0	0	0	0	0	0	0	0	0	0	0	0	0	3.757e-05	0
k__Bacteria;p__Proteobacteria;c__Gammaproteobacteria;o__Cardiobacteriales;f__Cardiobacteriaceae	0	0	0	0	0	0	0	0	0	0	0	0	0	0	0	0	0	0	0	0	0	0	0	0	0	0	0	0	0	0	0	0	0	0	3.47054e-05	0	0	0	0	0	0	0	0	0	0	0	0	0	0
k__Bacteria;p__Proteobacteria;c__Gammaproteobacteria;o__Chromatiales;Other	0	0	3.47464e-05	0	0	0	0	0	3.53257e-05	0	0	0	3.49138e-05	0	0	0	0	0	0	0	0	0	0	0	0	0	0	0	0	0	0	0	0	0	0	0	0	0	0	0	0	6.99913e-05	0	0	0	0	0	0	0
k__Bacteria;p__Proteobacteria;c__Gammaproteobacteria;o__Chromatiales;f__Halothiobacillaceae	0	0	0	0	0	0	0	0	0	0	0	0	0	0	0	0	0	0	0	0	0	0	0	0	0	0	0	0	0	0	0	0	0	0.000135644	0	0	0	0	0	0	0	0	0	0	0	0	0	0	0
k__Bacteria;p__Proteobacteria;c__Gammaproteobacteria;o__Enterobacteriales;f__Enterobacteriaceae	0.740313	0.0316464	0.530368	0.862121	0.620639	0.0422135	0.442944	0.181564	0.2234	0.376435	0.00884124	0.162202	0.029537	0.223529	0.146879	0.0920555	0.349942	0.359451	0.0725584	0.0341475	0.192397	0.179953	0.322235	0.224063	0.340698	0.3207	0.009077	0.0417058	0.0264204	0.0661807	0.47759	0.0467673	0.0805449	0.0155651	0.00610814	0.0149841	0.00138432	0.00450608	0.0055158	0.00166962	0.000519373	0.00244969	0.00217285	0.00283902	0.00328073	0.4079	0.00163154	0.000864109	0.00291809
k__Bacteria;p__Proteobacteria;c__Gammaproteobacteria;o__Oceanospirillales;f__Halomonadaceae	0	0	0	0	0	0	0	0	0	0	0	0	0	3.40797e-05	0	0	3.54371e-05	0	0	0	0	0	0	0	0	0	0	0	0	0	0	0	0	3.39109e-05	0	0	0	0	0	0	0	0	0	0	0	0	3.39905e-05	0.00056355	0
k__Bacteria;p__Proteobacteria;c__Gammaproteobacteria;o__Pasteurellales;f__Pasteurellaceae	0	0	0	0	0	3.46296e-05	0.000105496	0.000354133	7.06514e-05	3.64339e-05	0.00121828	0	0.000104741	0	0.000209081	0.000272656	0.000779617	0	0	6.91946e-05	0.000209052	0	0.0105634	0	0.000142536	0	3.47778e-05	0.000108327	0	3.39041e-05	0.000172515	0.00121381	0.000384212	0	0.010724	0.000104541	0	0.0369918	6.98202e-05	0.034142	0.00270074	0	0.00318918	0	0	3.49858e-05	0	0	0.000729521
k__Bacteria;p__Proteobacteria;c__Gammaproteobacteria;o__Pseudomonadales;f__Moraxellaceae	3.47222e-05	6.93241e-05	0	0.00730257	0.0131753	0	3.51655e-05	0	0	0	0	0	0	0	0	0	0	0	0	0	3.4842e-05	0	0	0.000105757	0.000320707	0.000106262	0	0	0.000289143	0	3.4503e-05	0	0	0.000305199	3.47054e-05	0	0	0	0.000174551	0	0	0	3.50459e-05	7.00992e-05	0	0	0	0.000826539	0.000104217
k__Bacteria;p__Proteobacteria;c__Gammaproteobacteria;o__Pseudomonadales;f__Pseudomonadaceae	0	0	0	0.00584206	0.0102311	0	0.0312621	3.54133e-05	0	0	0	0.000865172	0	0	0	0	3.54371e-05	0.0147927	0	3.45973e-05	0	0	0	0.000246766	0.120871	0.100772	0	0	0	0	3.4503e-05	0	0	0.000203466	0	0	0	0	3.49101e-05	6.81477e-05	0	3.49956e-05	0	0.406786	3.4534e-05	0	0	0.00123981	3.47391e-05
k__Bacteria;p__Proteobacteria;c__Gammaproteobacteria;o__Xanthomonadales;f__Sinobacteraceae	0	0	0	0	0	0	3.51655e-05	0	0	0	3.4808e-05	0.000242248	0	0	0	0	0	0	0	0	0	0	0	0.00063454	0	3.54208e-05	0	0	0.000144571	0	0	0	0	0	0	0	0	0	0	0	0	0	0	0	0	0	0	0.00026299	0
k__Bacteria;p__Proteobacteria;c__Gammaproteobacteria;o__Xanthomonadales;f__Xanthomonadaceae	0	0	0	0.00351219	0	0	3.51655e-05	7.08265e-05	0	0	0	0	0	0	0	0	7.08742e-05	0	0	0	0	3.47066e-05	0	0.000810801	0.0526316	0.000106262	0	0	0	3.39041e-05	0	0	0	0	6.94107e-05	0	0	0	3.49101e-05	0	0	0.000209974	0	0	0	0	0	0.00022542	0.000243174
k__Bacteria;p__Synergistetes;c__Synergistia;o__Synergistales;f__Synergistaceae	0	6.93241e-05	0.000104239	0	0	0	0.000140662	0	0	0	0	0	0	0.000306717	0.000418162	0	0	0	6.90703e-05	0.000795738	0	0	0	0.00324321	0	0	0	0.000108327	0	0.00016952	0	0	0	0	0	0.00672544	0	0	0	3.40739e-05	0	0	0	0.000420595	3.4534e-05	0	3.39905e-05	0	0
k__Bacteria;p__Tenericutes;c__Mollicutes;o__Mycoplasmatales;f__Mycoplasmataceae	0	0	0	0	0	0	0	0	0	0	0	0.000103821	0	0	0	0	0	0	0	0	0	0	0	0	0	0	0	3.61089e-05	0	0	0	0	0	0	0	0	0	0	0	0	0	0	0	0	0	0	0	0	0
k__Bacteria;p__Verrucomicrobia;c__Verrucomicrobiae;o__Verrucomicrobiales;f__Verrucomicrobiaceae	0	0	0	0	0	0.000207778	0	0	0	0	3.4808e-05	0.00162652	0	0	0	3.4082e-05	0	0.000359919	3.45352e-05	0	0	0.0375525	0	0	0	0	0	0	0	0	0	0	0	0	0	0.0589957	6.92161e-05	0	0	6.81477e-05	0	0	0	7.00992e-05	0.00359153	0	0.0111489	0	0
[truncated: 9 more columns]

## Sheet: Supplementary Table S8
Supplementary Table S8 Gut microbial community features of lung cancer patients at genus level
Genus_group	CON|A10	LC|b12	LC|c12	LC|d10	LC|c10	LC|d6	LC|d9	LC|b14	LC|b9	CON|A7	LC|b13	CON|A5	CON|A11	CON|A1	LC|c8	LC|c3	LC|d12	LC|a3	CON|A6	LC|b7	LC|d2	LC|a6	CON|A9	CON|A12	CON|A3	LC|c13	CON|A4	LC|a4	LC|d7	LC|c1	LC|b1	LC|d8	LC|d5	LC|b2	LC|c11	LC|c6	LC|b4	CON|A2	LC|a5	LC|a2	LC|b5	LC|b10	LC|c7	LC|b6	LC|d4	LC|d11	LC|c4	CON|A8	LC|b11
k__Archaea;p__Euryarchaeota;c__Methanobacteria;o__Methanobacteriales;f__Methanobacteriaceae;g__Methanobrevibacter	0	0	0	0	0	0	7.03309e-05	0	0	0	0	0	0	0	0	0	0	0	0	0	0	0	0	0	0	0	0	0	0	0	0	0	0	0	0	0	0	0	0	0	0	0	0	0	0	0	0	0	0
k__Archaea;p__Euryarchaeota;c__Thermoplasmata;o__Methanomassiliicoccales;f__Methanomassiliicoccaceae;g__Methanomassiliicoccus	0	0	0	0	0	0	7.03309e-05	0	0	0	0	0	0	0	0	0	0	0	0	0	0	0	0	0	0	0	0	0	0	0	0	0	0	0	0	0	0	0	0	0	0	0	0	0	0	0	0	0	0
k__Bacteria;Other;Other;Other;Other;Other	0.000104167	0	0	6.95483e-05	0.00014721	0.000277037	0.00105496	0.00010624	0	0	3.4808e-05	0.00117663	0.000139655	0	0	0	0	0.000431903	0	0.00266399	0.0093725	0	0	0.000493531	0	0.000141683	0	0.000469416	0	0	0.000103509	3.57003e-05	0	0	0	3.48468e-05	0.000761377	3.49308e-05	6.98202e-05	3.40739e-05	0	6.99913e-05	0.000350459	0	0.0019339	0	0	0.00056355	0
k__Bacteria;p__Acidobacteria;c__Acidobacteria_Gp3;o__undefined;f__undefined;g__Gp3	0	0	0	0	0	0	0	0	0	0	0	0	0	0	0	0	0	0	0	0	0	0	0	0.000105757	0	0	0	0	0	0	0	0	0	0	0	0	0	0	0	0	0	0	0	0	0	0	0	0	0
k__Bacteria;p__Acidobacteria;c__Acidobacteria_Gp4;o__undefined;f__undefined;g__Aridibacter	0	0	0	0	0	0	0	0	0	0	0	0	0	0	0	0	3.54371e-05	0	0	0	0	0	0	0.000141009	0	0.000106262	0	0	0	0	0	0	0	0	0	0	0	0	0	0	0	0	0	0	0	0	0	0	0
k__Bacteria;p__Actinobacteria;c__Actinobacteria;Other;Other;Other	0	0	0	3.47741e-05	0	0	0	0	0	0	0	0	0	0	0	0	3.54371e-05	0	0	0	0	0	0	0	0	0	0	0	0	0	0	0	0	0	0	0	0	0	0	0	0	0	0	0	0	0	0	0	0
k__Bacteria;p__Actinobacteria;c__Actinobacteria;o__Actinomycetales;Other;Other	0	0	0	0	0	0	0	0	0	0	0	0	0	0	0	0	0	0	0	0	0	0	0	0	0	0	0	0	0	0	0	0	0	0.000508664	0	0	0	0	0	0	0	0	0	0.000665942	0	0	0	0.00326859	0
k__Bacteria;p__Actinobacteria;c__Actinobacteria;o__Actinomycetales;f__Actinomycetaceae;g__Actinomyces	6.94444e-05	0.000207972	0.000104239	0.000173871	0	0.000138519	0	0.000141653	0	0.000182169	6.96161e-05	0.000519103	0.000418965	0.00221518	0.000139387	3.4082e-05	3.54371e-05	0	0.000207211	0.000449765	0.00017421	0	0.000139451	0	7.12682e-05	0	0.000799889	7.22178e-05	0.000903571	3.39041e-05	0	0.000571204	3.49284e-05	0.0119706	0.00052058	0.000278775	0	0.000314378	0.000418921	0.000272591	3.46248e-05	0.000104987	0.000280367	0.000736041	6.90679e-05	3.49858e-05	0	0.465454	3.47391e-05
k__Bacteria;p__Actinobacteria;c__Actinobacteria;o__Actinomycetales;f__Actinomycetaceae;g__Mobiluncus	3.47222e-05	0	3.47464e-05	0	0	0	0	0	0	0	0	0	0	0	0	0	0	0	0	0.000484362	0	0	0	0	0	0	0	0	0	0	0	0	0	0	0	0	0	0	0	0	0	0	0	0	0	0	0	0	0
k__Bacteria;p__Actinobacteria;c__Actinobacteria;o__Actinomycetales;f__Actinomycetaceae;g__Varibaculum	0	0	0	0	0	0	0	0	0	0	0	6.92137e-05	0	0	0	0	0	0	0	6.91946e-05	0	0	0	0	0	0	0	0	0	0	0	0	0	0	0	0.000139387	0	0	0	0	0	0	0	0	0	0	0	0	0
k__Bacteria;p__Actinobacteria;c__Actinobacteria;o__Actinomycetales;f__Brevibacteriaceae;g__Brevibacterium	0	0	0	0.000139097	0	0	0	0	0	0	0	0	0	0	0	0	0	0	0	0	0	0	0	0	0	0	0	0	0	0	0	0	0	0	0	0	0	0	0	0	0	0	0	0	0	0	0	0	0
k__Bacteria;p__Actinobacteria;c__Actinobacteria;o__Actinomycetales;f__Corynebacteriaceae;g__Corynebacterium	0	0	0	0.000312967	0	0	0	3.54133e-05	0	0	0	0	0	3.40797e-05	0	0	0	0	0	0	0	0	0	0.000282018	0	0.000141683	0	3.61089e-05	0	0	0	0	3.49284e-05	0.0154295	3.47054e-05	0.00219535	0	0	3.49101e-05	0	0	0	3.50459e-05	7.00992e-05	0	0	0	3.757e-05	0
k__Bacteria;p__Actinobacteria;c__Actinobacteria;o__Actinomycetales;f__Dietziaceae;g__Dietzia	0	0	0	0	0	0	0	0	0	0	0	0	0	0	0	0	0	0	0	0	0	0	0	7.05045e-05	0	0	0	0	0	0	0	0	0	6.78219e-05	0	0	0	0	0	0	0	0	0	0	0	0	0	0	0
k__Bacteria;p__Actinobacteria;c__Actinobacteria;o__Actinomycetales;f__Geodermatophilaceae;g__Geodermatophilus	0	0	0	0	0	0	0	0	0	0	0	0	0	0	0	0	0	0	0	0	0	0	0	0.000105757	0	0	0	0	0	0	0	0	0	0	0	0	0	0	0	0	0	0	0	0	0	0	0	0	0
k__Bacteria;p__Actinobacteria;c__Actinobacteria;o__Actinomycetales;f__Microbacteriaceae;g__Microbacterium	0	0	0	0	0	0	0	0	0	0	0	0	0	0	0	0	0	0	0	0	0	0	0	3.52522e-05	0.00153227	0	0	0	0	0	0	0	0	0	0	0	0	0	0	0	0	0	0	0.000105149	0	0	0	0.00022542	0
k__Bacteria;p__Actinobacteria;c__Actinobacteria;o__Actinomycetales;f__Micrococcaceae;Other	0	0	0	3.47741e-05	0	0	0	0	0	0	0	0	0	0	0	0	0	0	0	0	0	0	0	0	0	0	0	0	0	0	0	0	0	0	0	0	0	0	0	0	0	0	0	0	0	0	0	0	0
k__Bacteria;p__Actinobacteria;c__Actinobacteria;o__Actinomycetales;f__Micrococcaceae;g__Citricoccus	0	0	0	0.000139097	0	0	0	0	0	0	0	0	0	0	0	0	0	0	0	0	0	0	0	0	0	0	0	0	0	0	0	0	0	0	0	0	0	0	0	0	0	0	0	0	0	0	0	0	0
k__Bacteria;p__Actinobacteria;c__Actinobacteria;o__Actinomycetales;f__Micrococcaceae;g__Kocuria	0	0	0	3.47741e-05	0	0	0	0	0	0	0	0	0	0	0	0	0	0	0	0	0	0	0	0	0	0	0	0	3.61428e-05	0	0	0	0	0	0	0	0	0	0	0	0	0	0	0	0	0	0	0	0
k__Bacteria;p__Actinobacteria;c__Actinobacteria;o__Actinomycetales;f__Micrococcaceae;g__Micrococcus	0	0	0	0	0	0	3.51655e-05	0	0	0	0	0	0	0	0	0	0	0	0	0	0	0	0	0	0	0	0	0	0	0	0	0	0	0	3.47054e-05	0	0	0	0	0	0	0	0	0	0	0	0	0.00011271	0
k__Bacteria;p__Actinobacteria;c__Actinobacteria;o__Actinomycetales;f__Micrococcaceae;g__Nesterenkonia	3.47222e-05	0	0	0	0	0	0	0	0	0	0	0	0	0	0	0	0	0	0	0	0	0	0	0	0	0	0	0	0	3.39041e-05	0	0	0	0	0	0	0	0	0	0	0	0	0	0	0	0	0	0	0
k__Bacteria;p__Actinobacteria;c__Actinobacteria;o__Actinomycetales;f__Micrococcaceae;g__Rothia	0	0	0	3.47741e-05	0	0	0	0.000177066	3.53257e-05	3.64339e-05	0	0	0.00111724	0.00173806	0	3.4082e-05	0	0	3.45352e-05	6.91946e-05	3.4842e-05	0	0.000104588	0	3.56341e-05	0	0	3.61089e-05	0.00213243	0	0	7.14005e-05	0	0	0.000277643	0.000139387	0	0.00041917	0.000174551	6.81477e-05	0	0	0.000140184	0.000665942	0	0	0	0.0464741	0.000138956
k__Bacteria;p__Actinobacteria;c__Actinobacteria;o__Actinomycetales;f__Mycobacteriaceae;g__Mycobacterium	0	3.4662e-05	0	0	0	0	0	0	0	0	3.4808e-05	0.000380676	0	0	3.48468e-05	0	3.54371e-05	0	0	0	0	0	0	0.000564036	0	7.08416e-05	3.47778e-05	0	0.000361428	0	0	0	0	3.39109e-05	0	0	0	0	6.98202e-05	0	0	3.49956e-05	0	0	0	0	0	7.51399e-05	0
k__Bacteria;p__Actinobacteria;c__Actinobacteria;o__Actinomycetales;f__Nocardiaceae;g__Rhodococcus	0	0	0	0	0	0	0	0	0	0	0	0	0	0	0	0	0	0	0	0	0	0	0	0.000282018	0	0	0	0	0	0	0	0	0	0	0	0	0	0	0	0	0	6.99913e-05	0	3.50496e-05	0	0	0	0	0
k__Bacteria;p__Actinobacteria;c__Actinobacteria;o__Actinomycetales;f__Nocardioidaceae;g__Aeromicrobium	0	0	0	0	0	0	0	0	0	0	0	0	0	0	0	0	0	0	0	0	0	0	0	0.000105757	0	0	0	0	0	0	0	0	0	0	0	0	0	0	0	0	0	0	0	0	0	0	0	0	0
k__Bacteria;p__Actinobacteria;c__Actinobacteria;o__Actinomycetales;f__Propionibacteriaceae;g__Propionibacterium	0	0	0	0	0	0	0	0	0	0	0	0.000138427	0	0	0	0	0	0	0	0	0	0	0	0	0	0	0	0	0	0	0	0	0	3.39109e-05	0	0	0	0	0	0	0	0	0	0	0	0	0	0	0
k__Bacteria;p__Actinobacteria;c__Actinobacteria;o__Actinomycetales;f__Pseudonocardiaceae;g__Pseudonocardia	0	0	0	0	0	0	0	0	0	0	0	0	0	0	0	0	0	0	0	0	0	0	0	7.05045e-05	0	0	0	0	0	0	0	0	0	0	0	0	0	0	0	0	0	0	0	0	0	0	0	0	0
k__Bacteria;p__Actinobacteria;c__Actinobacteria;o__Bifidobacteriales;f__Bifidobacteriaceae;Other	0	0	0	0	0	0	0	0	0	0	0	0	0	0	3.48468e-05	0	0	7.19839e-05	0.000345352	0	3.4842e-05	0	0	0	0	0	3.47778e-05	0	0.000144571	0	0	3.57003e-05	0	0	0.000867634	0	0	0	0	0	0	0	7.00918e-05	0	0	0	0	0	0
k__Bacteria;p__Actinobacteria;c__Actinobacteria;o__Bifidobacteriales;f__Bifidobacteriaceae;g__Bifidobacterium	0.00114583	3.4662e-05	0.0209868	3.47741e-05	0.00235537	0.0108391	0.000597813	0.00205397	0.00830154	0.00397129	0.000522121	0	0.00027931	0.000647514	0.0438373	0.000136328	0.0031539	0.000251944	0.0185799	0.00318295	0.00776976	0	0.00826245	0	0.000463243	0.0644304	0.121096	0.00938832	0.0496603	0.00393287	0.000897078	0.000142801	6.98568e-05	0	0.206948	0.000243928	6.92161e-05	0.00261981	0.0141037	0.063207	3.46248e-05	0.00451444	0.0414593	0.035365	0.00148496	3.49858e-05	6.7981e-05	3.757e-05	0.00270965
k__Bacteria;p__Actinobacteria;c__Actinobacteria;o__Bifidobacteriales;f__Bifidobacteriaceae;g__Gardnerella	0	0	0.0047255	0	0	0	0	0	0	0	0	0.00173034	0	0	0	0	0	0	0	0	0	0	0	0.00063454	7.12682e-05	0	0	0	3.61428e-05	0	0	0	0	0	0.000104116	0	3.46081e-05	0	0	0	0	0	0	0	0	0	0	0	0
k__Bacteria;p__Actinobacteria;c__Actinobacteria;o__Bifidobacteriales;f__Bifidobacteriaceae;g__Scardovia	0	0	0	0	0	0	0	0	0	0	0	0	0	0	0	0	0	3.59919e-05	0	3.45973e-05	0	6.94131e-05	0	0	0	0	0	0	0.000216857	0	0	0	0	0	0	0	0	0	0	0	0	0	7.00918e-05	0	0	0	0	0	0
k__Bacteria;p__Actinobacteria;c__Actinobacteria;o__Coriobacteriales;f__Coriobacteriaceae;Other	3.47222e-05	3.4662e-05	0	0	3.68026e-05	0.000173148	0.00246158	0.000920745	0.00049456	0	6.96161e-05	6.92137e-05	0.000488793	0.00112463	0	0	0	0.000827815	0.000103605	0.000864932	0.000487788	0.000520598	3.48626e-05	0	0.000106902	0	3.47778e-05	0.00220264	0.000108429	0	0	0	0.000174642	0	0	0.000104541	0.000449905	0.000209585	6.98202e-05	3.40739e-05	0.00121187	0.000139983	0.000665872	0	0.00120869	0	0.000169952	0	0.000590565
k__Bacteria;p__Actinobacteria;c__Actinobacteria;o__Coriobacteriales;f__Coriobacteriaceae;g__Atopobium	3.47222e-05	0	0.00152884	0.000139097	0	0	0	3.54133e-05	0	0	3.4808e-05	0.00176495	6.98275e-05	0.000681594	0	0	0	0	0	0	3.4842e-05	0.000208239	6.97253e-05	0	0	0	0.000104333	0	0	0	0	0.000178501	0.000139714	0.000101733	0.000381759	0.000174234	6.92161e-05	3.49308e-05	0.000244371	0.00044296	0	0	0.000350459	3.50496e-05	0	0	0	0.0060112	0
k__Bacteria;p__Actinobacteria;c__Actinobacteria;o__Coriobacteriales;f__Coriobacteriaceae;g__Collinsella	0	0	0.00882557	0	0.00213455	0.00709908	0.000984633	0.00269141	0.0037092	0	0	0.000934385	0.00610991	0.0190165	0	3.4082e-05	0	0.00460697	0.000932449	0.0130778	0.00550503	0.00222122	0.00303305	0.00144534	3.56341e-05	0	0	0.00826894	0.114501	0.0058315	0.0011041	0.00167791	0.00520433	0	0.0078087	0.0112207	0	0.000663686	0.000174551	0.00838217	0	0.00433946	0.0338543	0.000946339	0.000138136	0	0.000577838	0	0.00138956
k__Bacteria;p__Actinobacteria;c__Actinobacteria;o__Coriobacteriales;f__Coriobacteriaceae;g__Eggerthella	0.00131944	0.00149047	0	6.95483e-05	0.000515236	6.92593e-05	0.000105496	0.000460373	0.000847817	0.00196743	0.000661353	0.000173034	0.000104741	0.000374876	0	0.000102246	0.00655587	3.59919e-05	0.00172676	6.91946e-05	0.000104526	0	0	0.00105757	0.000106902	0.0017002	0.00392989	3.61089e-05	0.0105176	0	0	0.000821106	0	0.00162773	3.47054e-05	0.00125449	0.000553729	0	0.00118694	3.40739e-05	0.000138499	0.0015748	3.50459e-05	0.000175248	6.90679e-05	0.0014694	0.000101971	0	0.000173696
k__Bacteria;p__Actinobacteria;c__Actinobacteria;o__Coriobacteriales;f__Coriobacteriaceae;g__Enterorhabdus	0	0	0	0	0	0	0	0	0	0	0	0.000242248	0	0	0	0	0	0	0	0.000103792	0	0	0	0	0	0	0	0	0	0	0	0	0	0	0	0	0	0	0	0	0	0	0	0	0	0	0	0	0
k__Bacteria;p__Actinobacteria;c__Actinobacteria;o__Coriobacteriales;f__Coriobacteriaceae;g__Gordonibacter	6.94444e-05	0	0	0	0	0	0.000105496	0	7.06514e-05	0	0	0	0	0.000443036	0	0	0	7.19839e-05	6.90703e-05	0.000242181	0.000209052	3.47066e-05	0	0.000176261	0	0	0	0	0.000108429	0	0	0.000107101	0	0	0	0	6.92161e-05	6.98617e-05	0	3.40739e-05	0	0	0	0.000140198	6.90679e-05	0	0.000135962	0	0
k__Bacteria;p__Actinobacteria;c__Actinobacteria;o__Coriobacteriales;f__Coriobacteriaceae;g__Olsenella	0	3.4662e-05	0	0	0	0	0	7.08265e-05	3.53257e-05	0	0	0	3.49138e-05	6.81594e-05	0	0	0	0	0	0.000172986	3.4842e-05	0	0.000139451	0	0	0	0	0	0.000325286	0.000949313	3.4503e-05	3.57003e-05	0	0	3.47054e-05	6.96937e-05	0	3.49308e-05	0	0	0	6.99913e-05	0	0	0	0	0	0	0
k__Bacteria;p__Actinobacteria;c__Actinobacteria;o__Coriobacteriales;f__Coriobacteriaceae;g__Paraeggerthella	0	0	0	0	0	0.00121204	0	0	0	0	0	0	0	0	0	0	0	0	0	0	0	0	0	0	0	0	0	0	0.000795142	0	0	0	0	0	0	0	0	0	0	0	0	0	0	0	0	0	0	0	0
k__Bacteria;p__Actinobacteria;c__Actinobacteria;o__Coriobacteriales;f__Coriobacteriaceae;g__Senegalimassilia	0	3.4662e-05	0	0	0	0	0.00485283	0	0	0	0	0	0	0	0	0	0	0.000287936	0	0.00076114	0	0	0	0	0	0	0	0	0	0	0.000207018	0	0	3.39109e-05	0.000347054	0	0	0	0	0	0	0	0	0	0	0	0	0	0
k__Bacteria;p__Actinobacteria;c__Actinobacteria;o__Coriobacteriales;f__Coriobacteriaceae;g__Slackia	0	0	0	0	0	0	0	0	0	0	0	0	0	0	0	0	0	0.000107976	0	0	0.00121947	0	0	0	0	0	0	0	0	0	0	0	6.98568e-05	0	0	0	0	0	0	0	0	0	0	0	0	0	0	0	0
k__Bacteria;p__Actinobacteria;c__Actinobacteria;o__Nitriliruptorales;f__Nitriliruptoraceae;g__Nitriliruptor	0	0	0	0	0	0	0	0	0	0	0	0	0	0	0	0	0	0	0	0	0	0	0	0	0	0	0	0	0	0	0	0	0	3.39109e-05	0	0	0	0	0	0	0	0	0	0	0	0	0	3.757e-05	0
k__Bacteria;p__Bacteroidetes;Other;Other;Other;Other	0	0	0	3.47741e-05	0	0	0.000281324	0	0	0	0	0	0	0	0	0	0	0	0	0	0	0	0	0.000211513	0	3.54208e-05	0	3.61089e-05	0	0	0	0	0	0	0	0	0.000138432	0	0	0	0	0	0	0	0	0	0	0	0.000173696
k__Bacteria;p__Bacteroidetes;c__Bacteroidia;o__Bacteroidales;Other;Other	0	3.4662e-05	0	0	0	0	0.00404403	0	0	0	6.96161e-05	0	0.0045737	0	0	0.0691183	3.54371e-05	0	0	0	0	3.47066e-05	0.000104588	0	0	0	0	0.000216653	3.61428e-05	0	0	0	0	6.78219e-05	0	0	0	0	0	0	0	0	0	0	0	3.49858e-05	0	0	6.94782e-05
k__Bacteria;p__Bacteroidetes;c__Bacteroidia;o__Bacteroidales;f__Bacteroidaceae;g__Bacteroides	0.152743	0.367938	0.175747	0.0534131	0.161968	0.519825	0.0194817	0.493378	0.380811	0.188108	0.242368	0.45117	0.0225543	0.0604914	0.487577	0.130091	0.310394	0.0555356	0.445573	0.262282	0.129717	0.449589	0.295565	0.426023	0.233225	0.414069	0.605098	0.016899	0.30519	0.154602	0.224097	0.101639	0.19263	0.640205	0.177448	0.214482	0.444333	0.190478	0.36509	0.0735996	0.114123	0.353421	0.0378846	0.218184	0.434161	0.429451	0.10588	0.00018785	0.448968
k__Bacteria;p__Bacteroidetes;c__Bacteroidia;o__Bacteroidales;f__Bacteroidales_incertae_sedis;g__Phocaeicola	0	0	0	0	0	0	0	0	0	0	0	0	0	0	0	0	0	0	0	0	0	0	0	0	0	0	0	0	0	0	0	0	0	0	0	0	0	0	0	0	0	0	0	0	0	0	0	7.51399e-05	0
k__Bacteria;p__Bacteroidetes;c__Bacteroidia;o__Bacteroidales;f__Porphyromonadaceae;Other	0	0	0	0	0	0	0	0	0.000141303	0	0	0.00508721	0.00733189	0.000545275	3.48468e-05	6.8164e-05	0.00854035	0.00482292	0	0.000103792	0.0152956	0	0	0.000141009	0	0	0	0.0144436	0.00180714	3.39041e-05	0	0	0.0244499	0.00484927	0	0.0150538	0.00654092	0.000139723	0.0102636	0	0	0	7.00918e-05	0.000630893	0.000863349	0	0	0	0.000451608
k__Bacteria;p__Bacteroidetes;c__Bacteroidia;o__Bacteroidales;f__Porphyromonadaceae;g__Barnesiella	0	0	0	0	3.68026e-05	0	0.000457151	0	0	0	0	0	0	0	0	0	0	0.00352721	0	0.0327636	0	0	0	0.0125498	0	0	0	0.000361089	0	0.000237328	0	0	0	0	3.47054e-05	0	0	0.000209585	0	0.000238517	0	0	0.000455597	7.00992e-05	0	0	0.00380693	0	0.0038213
k__Bacteria;p__Bacteroidetes;c__Bacteroidia;o__Bacteroidales;f__Porphyromonadaceae;g__Butyricimonas	0.00215278	0	0	0	0.00184013	0.000415556	0.000527482	0	0.00286138	0	0	0.00117663	0.000663361	0.000715673	0	3.4082e-05	0	0.00399511	0.00428236	0.00577775	0.00540051	0	0	0.00296119	3.56341e-05	0	6.95555e-05	0.00245541	0	0.000372945	6.9006e-05	0.000107101	0.000419141	0	0.000208232	0.00229989	0.00235335	0.000104793	0	6.81477e-05	0	0	7.00918e-05	0.000981389	0.00303899	3.49858e-05	0.00377294	0	0.000937956
k__Bacteria;p__Bacteroidetes;c__Bacteroidia;o__Bacteroidales;f__Porphyromonadaceae;g__Coprobacter	0	0	0	0	0	0.00114278	0	0	0	0	0	0	0	0	0	0	0	0	0	0	0	0	0	0.0024324	0	0	0	0	0	0	0	0	0	0	0	0	0	0	0	0	0	0	3.50459e-05	0	0	0	0	0	0
k__Bacteria;p__Bacteroidetes;c__Bacteroidia;o__Bacteroidales;f__Porphyromonadaceae;g__Dysgonomonas	0	0	0	0	0	0	0	0	0	0	0	0	0	0	0	0	0.00120486	0	0	0	0	0	0	0	0	0	0	0	0	0	0	0	0	0	0	0	0	0	0	0	0	0	0	0	0	0	0	0	0
k__Bacteria;p__Bacteroidetes;c__Bacteroidia;o__Bacteroidales;f__Porphyromonadaceae;g__Odoribacter	3.47222e-05	0	0	0	0	3.46296e-05	0.00228575	0.00010624	0.00597004	0	0	0.00256091	0.00108233	0.000340797	0	0	0	0.00151166	0.0127089	0.00408248	0.000243894	0.0129803	0	0	3.56341e-05	0	0.00991166	0.00101105	0.000108429	0.000305136	0.000966084	0.000963907	0	3.39109e-05	0.000173527	0.00933896	0.00221492	0	0.00244371	6.81477e-05	0	0.00136483	0.000105138	0.000245347	0.00442035	3.49858e-05	0	0	0.00260543
k__Bacteria;p__Bacteroidetes;c__Bacteroidia;o__Bacteroidales;f__Porphyromonadaceae;g__Parabacteroides	0.0136806	0.104887	6.94927e-05	0.00959766	0.0365082	0.0160335	0.00836938	0.00389546	0.00872545	0.00316975	0.00316753	0.0135659	0.0142797	0.00845176	6.96937e-05	0.00432841	0.0911088	0.00629859	0.0279735	0.0676031	0.0418104	0.0124944	0.00303305	0.039694	0.00662794	0.0164353	0.000660778	0.00205821	0.062238	0.0202068	0.011662	0.00299882	0.0886133	0.00766387	0.00142292	0.0262397	0.0141547	0.0104094	0.0146622	0.00238517	0.00772134	0.00902887	0.00199762	0.0120921	0.0255206	0.0190323	0.00723997	0	0.0134788
k__Bacteria;p__Bacteroidetes;c__Bacteroidia;o__Bacteroidales;f__Porphyromonadaceae;g__Porphyromonas	0	0	0	0	3.68026e-05	0	3.51655e-05	0	0	3.64339e-05	0	0	0	0	0.000278775	3.4082e-05	3.54371e-05	3.59919e-05	0	0.00280238	3.4842e-05	0	0	0	0	0	0	0	0	0	0	3.57003e-05	3.49284e-05	0.0137678	0	0.00317106	0	0	0	0	0	0	0	7.00992e-05	0	0	0	0.00033813	0
k__Bacteria;p__Bacteroidetes;c__Bacteroidia;o__Bacteroidales;f__Prevotellaceae;Other	0	0	0	0	0	0	0	0	0	0	0	0	0	0	0	0	0	0	0	0	3.4842e-05	0	0	0	0	0	0	0	0	0	0	0	0	0	0	3.48468e-05	0	0	0	0	0	0	0	0	0	0	0	0	0
k__Bacteria;p__Bacteroidetes;c__Bacteroidia;o__Bacteroidales;f__Prevotellaceae;g__Alloprevotella	0	0	0	0	0	0	0.00812322	0	0	0	0	0	0.117066	0	0	0	3.54371e-05	0	0	3.45973e-05	0.0143201	0	0	0	0	0	0	0	0	0	0	0.0426261	0.0303528	0	0	0	0	0.000279447	0	0	0	0	0.000105138	0	3.4534e-05	0	0	0	0
k__Bacteria;p__Bacteroidetes;c__Bacteroidia;o__Bacteroidales;f__Prevotellaceae;g__Paraprevotella	0	0	0.000312717	0	0.0139114	0.000935	0	0	0	0	0	0	0.00055862	0	0	0.00633925	0	0.00251944	0.0160588	0.00425547	0.00188147	0.0186027	0	0.0184017	0.000142536	0	0.000382555	0.00339424	0.00534914	6.78081e-05	0.00627954	0.000428403	0.0319246	0.000678219	0.000173527	0.00303168	0	3.49308e-05	0	0	0	0	0.00017523	0.0147909	0.0428221	0	0.0135962	3.757e-05	0.00538456
k__Bacteria;p__Bacteroidetes;c__Bacteroidia;o__Bacteroidales;f__Prevotellaceae;g__Prevotella	6.94444e-05	3.4662e-05	0.000277971	0.000104322	0.00014721	3.46296e-05	0.0580582	0	7.06514e-05	0	0.391277	0.00276855	0.361567	0.39863	0.000906018	0.407314	0.00201992	0.210517	0	0.0276778	0.105188	0.00010412	6.97253e-05	0	0.000106902	0	0	0.444031	0.003795	0.000203424	0.0245661	0.429867	0.428222	0.0632778	0.000798223	0.179392	0	0.144509	0.000279281	0.00115851	0.571518	6.99913e-05	0.513878	0.0164032	0.000138136	0.000139943	0.483787	0.00026299	0.0314736
k__Bacteria;p__Bacteroidetes;c__Bacteroidia;o__Bacteroidales;f__Rikenellaceae;g__Alistipes	3.47222e-05	0.0289775	0.000104239	0	0.00526277	0.021782	0.00119563	7.08265e-05	0.0192172	0	0.000382888	0.0243286	0.00083793	0.00422588	0	0.000477148	0	0.0159804	0.0755629	0.0274356	0.016759	0.0163121	3.48626e-05	0.0134664	0.0075188	0.00152309	0.00886833	0.0126742	0.00198786	0.00732328	0.0022772	0.000892507	3.49284e-05	0.00437451	0.00121469	0.0193052	0.0230836	0.00380746	0.0173852	0.000681477	0.0180395	0.0063692	0.00280367	0.00115664	0.048762	0	0.00353501	0	0.0105607
k__Bacteria;p__Bacteroidetes;c__Cytophagia;o__Cytophagales;f__Cytophagaceae;g__Cytophaga	0	0	0	0	0	0	0	0	0	0	0	6.92137e-05	0	0	0	0	0	0	0	0	0	0	0	0	0	0	0	0	0	0	0	0	0	0	0	0	0	0	0	0	0	0	0	0	0	0	0	0	0
k__Bacteria;p__Bacteroidetes;c__Flavobacteriia;o__Flavobacteriales;f__Flavobacteriaceae;Other	0	0	0	0	0	0	0	0	0	0	0	0	0	0	0	0	0	0	0	0	0	0	0	0	0	0	0	0	0	0	0	0	0	0	0	0	0	0	0	0	0	0	0	0.000210298	0	0	0	0.00011271	0
k__Bacteria;p__Bacteroidetes;c__Flavobacteriia;o__Flavobacteriales;f__Flavobacteriaceae;g__Chryseobacterium	0	0	0	0	0	0	0	0	0	0	0	0	0	0	0	0	0	0	0	0	0	0	0	0.000387775	0	0	0	0	0	0	0	3.57003e-05	0	0	3.47054e-05	0	0	0	0	0	0	3.49956e-05	0	0.00112159	0	6.99717e-05	0	0.00056355	0
k__Bacteria;p__Bacteroidetes;c__Flavobacteriia;o__Flavobacteriales;f__Flavobacteriaceae;g__Cloacibacterium	3.47222e-05	0	0	0	0	0	0	0	0	0	0	0	0	0	0	0	0	0	0	0	0	0	0	0	0	0	0	0	7.22857e-05	0	0	0	0	0	0	0	0	0	0	0	0	0	0	0	0	0	0	0	0
k__Bacteria;p__Bacteroidetes;c__Flavobacteriia;o__Flavobacteriales;f__Flavobacteriaceae;g__Elizabethkingia	0.000347222	0	3.47464e-05	0.00132142	0	0	0	0	0.000176629	0	0	0	3.49138e-05	0	0	0	0	0	0	0	0	3.47066e-05	0	0	0	0	0	0	0	0	0	0.000714005	0	0	0.00117998	0	0	0	0.00010473	0	0	0.00500437	0	0	0	0.000209915	0	0	0.000972695
k__Bacteria;p__Bacteroidetes;c__Flavobacteriia;o__Flavobacteriales;f__Flavobacteriaceae;g__Flavobacterium	0	0	0	0	0.0145002	0	0	0	0	0	0	0	0	0	0	0	0	0	0	0	0	0	0	0	0	0	0	0	0	0	0	0	0	0	0	0	0	0	0	0	0	0	0	0.00143703	0	0	0	0.00022542	0
k__Bacteria;p__Bacteroidetes;c__Flavobacteriia;o__Flavobacteriales;f__Flavobacteriaceae;g__Myroides	3.47222e-05	0	0	0.000104322	0	0	0	0	0	0	0	0	0	0	0	0	0	0	0	0	0	0	0	0	0	0	0	0	0	0	0	0	0	0	3.47054e-05	0	0	0	0	0	0	0.000139983	0	0	0	0	0	0	3.47391e-05
k__Bacteria;p__Bacteroidetes;c__Sphingobacteriia;o__Sphingobacteriales;f__Chitinophagaceae;Other	0	0	0	0	0	0	0	0	0	0	0	0	0	0	0	0	0	0	0	0	0	0	0	0.000246766	0	0	0	0	0	0	0	0	0	0	0	0	0	0	0	0	0	0	0	0	0	0	0	0	0
k__Bacteria;p__Bacteroidetes;c__Sphingobacteriia;o__Sphingobacteriales;f__Chitinophagaceae;g__Sediminibacterium	0	3.4662e-05	0	6.95483e-05	0	0	3.51655e-05	0.00010624	0	0	0	0	0	0	0	0	7.08742e-05	0	0	0	0	0	0	0.00394825	0	0.00046047	0	0	0.000361428	0	0	0	0	0	3.47054e-05	0	0	0	3.49101e-05	0	0	6.99913e-05	0	0	0	0	0	0.00063869	0
k__Bacteria;p__Bacteroidetes;c__Sphingobacteriia;o__Sphingobacteriales;f__Chitinophagaceae;g__Taibaiella	0	0	0	3.47741e-05	0	0	0	0	0	0	0	0	0	0	0	0	0	0	0	0	0	0	0	0	0	0	0	0	0	0	0	0	0	0	3.47054e-05	0	0	0	0	0	0	0.000139983	0	0	0	0	0	0	0.000104217
k__Bacteria;p__Bacteroidetes;c__Sphingobacteriia;o__Sphingobacteriales;f__Chitinophagaceae;g__Vibrionimonas	0	0	0	0.000104322	0	0	3.51655e-05	0.000141653	0	0	0	0	0	0	0	0	0	0	0	0	0	0	0	0.00102231	0	0	0	0	3.61428e-05	0	0	0	0	0	0	0	0	0	0	0	0	3.49956e-05	0	0	0	0	0	0.00011271	3.47391e-05
k__Bacteria;p__Bacteroidetes;c__Sphingobacteriia;o__Sphingobacteriales;f__Sphingobacteriaceae;g__Sphingobacterium	3.47222e-05	0	0	3.47741e-05	0	0	0	0	3.53257e-05	0	0	0	0	0	0	0	0	0	0	0	0	0	0	0	0	0	0	0	0	0	0	0	0	0	0	0	0	0	0	0	0	0.000104987	0	0	0	0	0	0	6.94782e-05
k__Bacteria;p__Candidatus Saccharibacteria;c__undefined;o__undefined;f__undefined;g__Saccharibacteria_genera_incertae_sedis	6.94444e-05	0.000207972	0.000104239	0.000173871	0	0.000103889	3.51655e-05	7.08265e-05	0	0	6.96161e-05	0	3.49138e-05	0.000443036	0	0	3.54371e-05	0	6.90703e-05	0.000138389	0	0	6.97253e-05	0	3.56341e-05	0	3.47778e-05	0	0.000216857	0	6.9006e-05	7.14005e-05	3.49284e-05	0	0.000138821	0.000174234	0	3.49308e-05	6.98202e-05	3.40739e-05	6.92497e-05	3.49956e-05	0.000245321	7.00992e-05	0.000103602	0	3.39905e-05	0	0
k__Bacteria;p__Cyanobacteria/Chloroplast;c__Chloroplast;o__undefined;f__Chloroplast;g__Streptophyta	0	0	0.000173732	0	0	0	0	0	0	3.64339e-05	0	0	0	0.000272637	0	0	0	0	0	0	0	0	0	0	0	0	0	0	7.22857e-05	0	0	0.000321302	0	0.000135644	0	0	0	0	0	0	6.92497e-05	0	0	0	0	0	0	0.00356915	0
k__Bacteria;p__Deinococcus-Thermus;c__Deinococci;o__Deinococcales;f__Deinococcaceae;g__Deinococcus	0	0	0	0	0	0	0	0	0	0	0	0	0	0	0	0	0	0	0	0	0	0	0	0	0	7.08416e-05	0	0	0	0	3.4503e-05	0	0	6.78219e-05	0	0	0	0	0	0	0	0	0	0	0	0	0	0	0
k__Bacteria;p__Firmicutes;Other;Other;Other;Other	0	0	6.94927e-05	0	0	0	0.00798256	0.000141653	0	0	0	0.000968992	0.00314224	6.81594e-05	0	0.000272656	0	0.00910596	0.0111203	0.0140119	0.018292	0	0	0	0	0	0.000173889	0.000938832	0.004554	0	0.00327778	7.14005e-05	0.000593783	0	3.47054e-05	0	0.000103824	0.000663686	0.000209461	3.40739e-05	3.46248e-05	0	0.000210275	7.00992e-05	0.00238284	0	0.000305914	0	0.000208435
k__Bacteria;p__Firmicutes;c__Bacilli;o__Bacillales;f__Bacillaceae 1;g__Anoxybacillus	0	0	0	0	0	0	0	0	0	0	0	0.00131506	0	0	0	0	0	0	0	0	0	0	0	0	0	0	0	0	0	0	0	0	0	0.000135644	0	0	0	0	0	0	0	0	3.50459e-05	0	0	0	0	0	0
k__Bacteria;p__Firmicutes;c__Bacilli;o__Bacillales;f__Bacillaceae 1;g__Bacillus	0	0	0	0	0	0	0.00105496	0	0.000176629	0	0	0	0	0	0	0	0	0	0	0	0	0	0	0.000105757	0	7.08416e-05	0	0	0.000108429	0	0	0	0	0	0	0	0	0	0	0	0	0	0	0	0	0.000139943	0	0.00026299	0
k__Bacteria;p__Firmicutes;c__Bacilli;o__Bacillales;f__Bacillaceae 2;g__Oceanobacillus	0	0	0	0	0	0	0	0	0	0	0	0	0	0	0	0	0	0	0	0	0	0	0	0	0	0.000318787	0	0	0	0	0	0	0	0	0	0	0	0	0	0	0	0	0	0	0	0	0	0	0
k__Bacteria;p__Firmicutes;c__Bacilli;o__Bacillales;f__Bacillales_Incertae Sedis XI;g__Gemella	6.94444e-05	0	0	0.000243419	0	3.46296e-05	3.51655e-05	3.54133e-05	0	0	3.4808e-05	0	3.49138e-05	0.000920151	0	0	0	0	3.45352e-05	0.000449765	3.4842e-05	0	3.48626e-05	0	0	0.000177104	0	0	0.000144571	3.39041e-05	3.4503e-05	0.000214202	0	0	0	3.48468e-05	3.46081e-05	6.98617e-05	6.98202e-05	0.000136295	6.92497e-05	0	0.000245321	0	3.4534e-05	0	0	0	6.94782e-05
k__Bacteria;p__Firmicutes;c__Bacilli;o__Bacillales;f__Bacillales_Incertae Sedis XII;g__Exiguobacterium	0	3.4662e-05	0	0	0	0	0	0	0	0	0	0	0	0	0	0	0	0	0	0	0	0	0	0.000282018	0	0	0	0	0	0	0	0	0	0	0	0	0	0	0	0	0	0	0	0	0	0	0	3.757e-05	0
k__Bacteria;p__Firmicutes;c__Bacilli;o__Bacillales;f__Listeriaceae;g__Brochothrix	0	0	0	0	0	0	0	0	0	0	0	0	0	0	0	0	0	0	0	0	0	0	0	0	0	0	0	0	0	0	0	0	0	0	0	0	0	0	0	0	0	0	0	0	0	0	0	7.51399e-05	0
k__Bacteria;p__Firmicutes;c__Bacilli;o__Bacillales;f__Staphylococcaceae;g__Staphylococcus	0	0	0	0.000904128	0	0	0	0	0	0	0	0	0	3.40797e-05	0	0	0	0	0	0	0	0	0	0	0	0.00109804	0	0	0	0	0	0	0	0.00213639	0	0	0	0	0	0	0	0	0	0	0	0	0	0.000751399	0
k__Bacteria;p__Firmicutes;c__Bacilli;o__Lactobacillales;f__Aerococcaceae;Other	0	0	0	0	0	0	0	0	0	0	0	0	0	0	0	0	0	0	0	0	0	0	0	0	0	0	0	0	0	0	0	0	0	0	0	0	0	0	0	0	0	0	0	7.00992e-05	0	0	0	0	0
k__Bacteria;p__Firmicutes;c__Bacilli;o__Lactobacillales;f__Aerococcaceae;g__Abiotrophia	0	6.93241e-05	0	0.000104322	0	3.46296e-05	0	0	0	3.64339e-05	0	0	0	0.00259006	0	0	0	0	0	0	0	0	6.97253e-05	0	0	0	0.000417333	0	7.22857e-05	6.78081e-05	0	0	0	0	0	0	0	0.000174654	0	0	0.000138499	3.49956e-05	0	7.00992e-05	0	0	0	0.104144	0
k__Bacteria;p__Firmicutes;c__Bacilli;o__Lactobacillales;f__Aerococcaceae;g__Facklamia	0	0	0	0	0	0	0	0	0	0	0	0	0	0	0	0	0	0	0	0	0	0	0	0	0	0	0	0	0	0	0	0	0	0	0	0	0	0	0	0	0	0	0	0.0045915	0	0	0	0	0
k__Bacteria;p__Firmicutes;c__Bacilli;o__Lactobacillales;f__Carnobacteriaceae;Other	0	0	0	0	0	0	0	0	0	0	0	0	0	0	0	0	0	0	0	0	0	0	0	0	0	0	0	0	0	0	0	0	0	0	0	0	0	0	0	0	0	0	0	0.00960359	0	0	0	0	0
k__Bacteria;p__Firmicutes;c__Bacilli;o__Lactobacillales;f__Carnobacteriaceae;g__Carnobacterium	0	0	0	0	0	0	0	0	0	0	0	0	0	0	0	0	0	0	0	0	0	0	0	0	0	0	0	0	0	0	0	0	0	0	0	0	0	0	0	0	0	0	0	0	0	0	0	0.00015028	0
k__Bacteria;p__Firmicutes;c__Bacilli;o__Lactobacillales;f__Carnobacteriaceae;g__Granulicatella	0	0	3.47464e-05	3.47741e-05	0	0.000138519	0	0.00010624	0	0	0	0	0.000104741	0.000681594	0	0	0	0	0	6.91946e-05	0	3.47066e-05	6.97253e-05	0	0	0	3.47778e-05	3.61089e-05	0.000180714	3.39041e-05	0	0	0.000104785	0	3.47054e-05	0	0	3.49308e-05	0	0.000545182	0	0	0.000210275	0	3.4534e-05	0	0	0.0684901	0
k__Bacteria;p__Firmicutes;c__Bacilli;o__Lactobacillales;f__Enterococcaceae;Other	0	0	0	0	0	0	0	0	0	0	0	0	0	0	0	0	0	0	0	0	0	0	0	0	0	0	0	0	0	0	0	0	0	0	0	0	0	0	0	0	0	0	0	0.00101644	0	6.99717e-05	0	0	0
k__Bacteria;p__Firmicutes;c__Bacilli;o__Lactobacillales;f__Enterococcaceae;g__Enterococcus	3.47222e-05	3.4662e-05	0	0.0350523	0.00014721	0	3.51655e-05	0.00138112	0	0.000255037	0	0.00325305	3.49138e-05	3.40797e-05	0.000209081	0.000443066	7.08742e-05	0.00017996	0	0.000207584	6.9684e-05	0	0.000871566	0	0.00103339	0.000212525	0.000417333	7.22178e-05	3.61428e-05	0	3.4503e-05	0	0.00303877	0.00295025	0.000208232	3.48468e-05	0	0	0	0	0.000900246	6.99913e-05	0.000280367	0.00304931	0	0.00563272	0	0	0
k__Bacteria;p__Firmicutes;c__Bacilli;o__Lactobacillales;f__Lactobacillaceae;g__Lactobacillus	0	0	0	0.00114755	0.000257618	0	0	0.00577236	0	0.000437206	0	0	3.49138e-05	0.000136319	0.000940865	3.4082e-05	0	0.000539879	0.00148501	0.000345973	0.00184663	0.000659425	0	0.000599288	0	0.000389629	6.95555e-05	0.00166101	0.00393957	0.000949313	0.000103509	0.000107101	0.00108278	3.39109e-05	0	0.0017075	0.000207648	3.49308e-05	0	0.00105629	3.46248e-05	0.0127384	3.50459e-05	0.000210298	0.000207204	0.000454816	0	0.00015028	0.00555826
k__Bacteria;p__Firmicutes;c__Bacilli;o__Lactobacillales;f__Leuconostocaceae;g__Leuconostoc	0	3.4662e-05	0	0	0	0	0	0	0	0	0	0	0	0	0	0	0	0	0	0	0	0	0	0	0	0.000141683	0	0	0	0	0	0	0	0	0	0	0	0	0	0	0	0	0	0	0	0	0	0.00462111	0
k__Bacteria;p__Firmicutes;c__Bacilli;o__Lactobacillales;f__Leuconostocaceae;g__Weissella	0	0	0	0	3.68026e-05	0	0.000738475	0	0	0	0	0	0	0	0	0	0	0	0	0	0	3.47066e-05	3.48626e-05	0	0	0	0	0	0	0	0.000103509	0	0	0	0	0.000174234	0	0	0	0	0	0	0	0	0	0	0	0.00180336	0
k__Bacteria;p__Firmicutes;c__Bacilli;o__Lactobacillales;f__Streptococcaceae;g__Lactococcus	0	0	0	0	0	0	0	0	0	0	0	0	0	0	0	0	0	0	0	0	0	0	6.97253e-05	0	0	0	0	0.000108327	0	0	0	0	0	0	0	0	6.92161e-05	0	0	0	0	0	0	0	0	0.00083966	0	0.00236691	0
k__Bacteria;p__Firmicutes;c__Bacilli;o__Lactobacillales;f__Streptococcaceae;g__Streptococcus	0.000416667	0.00249567	0.000660181	0.0113364	0.00014721	0.000588704	0.000316489	0.00315178	0.00134238	0.0066674	0.00201887	0.00913621	0.00244396	0.0194936	0.00264836	0.00136328	0.00262235	0.000467895	0.00590551	0.0235262	0.0039023	0.000138826	0.0179543	0.000176261	0.000320707	0.000354208	0.00233011	0.0131798	0.00169871	0.000440753	0.00069006	0.00157081	3.49284e-05	0.000440842	0.063962	0.0271108	0.000622945	0.0854059	0.000907663	0.532915	0.00238911	0.00612423	0.00785028	0.00266377	0.00324619	0.000174929	3.39905e-05	0.195777	0.0014243
k__Bacteria;p__Firmicutes;c__Clostridia;Other;Other;Other	0	0	0	0	0	0	0	0	0	0	0	0.000103821	0	0	0	0	0	0	0	0	0	0	0	0	0	0	0	0	0	0	0	0	0	0	0	0	0	0	0	0	0	0	0	0	0	0	0	0	0
k__Bacteria;p__Firmicutes;c__Clostridia;o__Clostridiales;Other;Other	0	0	0.000312717	0	0.000184013	0.0164837	0.0640363	0.000247893	0.00148368	0.000765111	0.00522121	0.0221484	0.0027931	0.0058617	0.000383315	0.00112471	0.0157341	0.00655053	0.00262467	0.0450457	0.0516358	0.000173533	0.000557802	7.05045e-05	0.0076257	0.000318787	0.000208667	0.0154185	0.000325286	0.0206476	0.00389884	0.000821106	3.49284e-05	0.00732477	0.000242937	0.0578109	0.0181692	0.00506497	0.00506197	0.000102222	0.0133998	0.00605424	0.00108642	0.000210298	0.0270746	0	0.00696805	0	0.00236226
k__Bacteria;p__Firmicutes;c__Clostridia;o__Clostridiales;f__Catabacteriaceae;g__Catabacter	0	0	0	0	0	3.46296e-05	0	0	0	0	0	0	3.49138e-05	0	3.48468e-05	0	0	0.00017996	0	0	3.4842e-05	0	0	7.05045e-05	0	0	0	0	7.22857e-05	0	0	0	0	0	0	0	0	0	0	0	0	0	0	0	0	0	0	0	0
k__Bacteria;p__Firmicutes;c__Clostridia;o__Clostridiales;f__Christensenellaceae;g__Christensenella	0	0	0	0	0	0	0	0	0	0	0	0	0	0	0	0	0	3.59919e-05	0.000138141	0	6.9684e-05	0	0	0	0	0	0	7.22178e-05	0	0	0	0	0	0	0	0	0	0	0	0	0	0	0	0	0	0	0	0	0
k__Bacteria;p__Firmicutes;c__Clostridia;o__Clostridiales;f__Clostridiaceae 1;Other	0	0	0	0	0	0	0	0	0	0	0	0	0	0	0	0	0	0	0	0	0	0	0	0	0	0	0	0	0	0	0	0	0	0	0	0	0	0	0	0	0	0	0	0.0199783	0	0	6.7981e-05	0	0
k__Bacteria;p__Firmicutes;c__Clostridia;o__Clostridiales;f__Clostridiaceae 1;g__Clostridium sensu stricto	0.000243056	0.00183709	0.000243224	0.000278193	0	3.46296e-05	0.00077364	0.000318719	0.000282606	0.00262324	0.0135055	0	0	0.00667962	0.00313622	0	0.000177186	0.000899798	0.000552563	0.000276778	0.000139368	0	0.00188258	0	0.000106902	0	3.47778e-05	0	0.00206014	0.00016952	0.00545147	0.00146371	0	0.000508664	0.000416464	0.000139387	0.000276865	0.000174654	0.00258335	0.00228295	0.0124303	0.000104987	3.50459e-05	0	3.4534e-05	0.000139943	0.000951734	0.00011271	0.00371708
k__Bacteria;p__Firmicutes;c__Clostridia;o__Clostridiales;f__Clostridiales_Incertae Sedis XI;Other	0	0	0	0	0	0	0	0	0	0	0	0.000103821	0	0	0	0	0	0	0	0	0	0	0	0	0	0	0	0	0	0	0	0	0	0	0	0	0	0	0	0	0	0	0	0	0	0	0	0	0
k__Bacteria;p__Firmicutes;c__Clostridia;o__Clostridiales;f__Clostridiales_Incertae Sedis XI;g__Anaerococcus	0	3.4662e-05	0	0	0	0	0	0	0	0	0	0.000138427	0	0	3.48468e-05	3.4082e-05	0.000283497	0	0	0.00397869	0	0	0	0.000141009	0	0	0	0.000144436	0	0	0	0	3.49284e-05	0.0271627	0.000277643	0.0123009	0	0	3.49101e-05	3.40739e-05	0	0	3.50459e-05	0.000105149	0	0	0	0	0
k__Bacteria;p__Firmicutes;c__Clostridia;o__Clostridiales;f__Clostridiales_Incertae Sedis XI;g__Ezakiella	0	0	0	0	0	0	0	0	0	0	0	0	0	0	0	0	7.08742e-05	0	0	0.000415167	0	0	0	0	0	0	0	0	3.61428e-05	0	0	3.57003e-05	0	0.00179728	0	0.0066209	0	0	0	0	0	0	0	0	0	0	0	0	0
k__Bacteria;p__Firmicutes;c__Clostridia;o__Clostridiales;f__Clostridiales_Incertae Sedis XI;g__Finegoldia	0	0	0	0	0	0	0	0	0	0	0	0	0	0	6.96937e-05	0	0	0	0	0.000484362	0	0	0	0	0	7.08416e-05	0	3.61089e-05	0	0	0	3.57003e-05	0.000104785	0.0074265	0.00045117	0.000975712	0	0	0	0	0	0	3.50459e-05	0	0	0	0	0	0
k__Bacteria;p__Firmicutes;c__Clostridia;o__Clostridiales;f__Clostridiales_Incertae Sedis XI;g__Gallicola	0	0	0	0	0	0	0	0	0	0	0	0	0	0	0	0	0	0	0	6.91946e-05	0	0	0	0	0	0	0	0	0	0	0	0	0	0	0	0.000278775	0	0	0	0	0	0	0	0	0	0	0	0	0
k__Bacteria;p__Firmicutes;c__Clostridia;o__Clostridiales;f__Clostridiales_Incertae Sedis XI;g__Murdochiella	0	0	0	0	0	0	0	0	0	0	0	0	0	0	3.48468e-05	0	0	0	0	0.000484362	0	0	0	0	0	0	0	0	0	0	0	0	0	6.78219e-05	0.000138821	0.00121964	0	0	0	0	0	0	0	0	0	0	0	0	0
k__Bacteria;p__Firmicutes;c__Clostridia;o__Clostridiales;f__Clostridiales_Incertae Sedis XI;g__Parvimonas	0	0	0	0	0	0	0	0	0	0	0	0	0	6.81594e-05	0	0	0	0	0	0	6.9684e-05	0	0	0	0	0	0	0	0	0	0	3.57003e-05	0	0	0	0	0	0	0	0	0	0	0	0	0	0	0	0	0
k__Bacteria;p__Firmicutes;c__Clostridia;o__Clostridiales;f__Clostridiales_Incertae Sedis XIII;g__Anaerovorax	0	0	0	0	0	0	0	0	0	0	0	0	0	0	0	0	0	0	0	0	0	0	0	0	0	0	0	0	0	0	0	0	0	0	0	3.48468e-05	0	0	0	0	0	0	0	0	0	0	0	0	0
k__Bacteria;p__Firmicutes;c__Clostridia;o__Clostridiales;f__Clostridiales_Incertae Sedis XIII;g__Mogibacterium	3.47222e-05	3.4662e-05	0	0	0	0	3.51655e-05	0	0	0	0	0	0	0	0	0	0	0	0	0.000691946	3.4842e-05	0	0	0	0	0	0.000104333	0	3.61428e-05	0	0	3.57003e-05	3.49284e-05	0	0	0.000278775	0	0	0	0	0.000103875	3.49956e-05	0	0.000105149	0	0	0	0	0
k__Bacteria;p__Firmicutes;c__Clostridia;o__Clostridiales;f__Eubacteriaceae;Other	0	0	0	0	0	0	0	7.08265e-05	0	0	0	0	6.98275e-05	0	0	0	0	0	0	0	0	0	0	0	0	0	0.000660778	0	0	0	0	0	0	0	0	0	0	0	0	0	0	0	0	0	0	0	0	0	0
k__Bacteria;p__Firmicutes;c__Clostridia;o__Clostridiales;f__Eubacteriaceae;g__Anaerofustis	0	0	0	0	3.68026e-05	0	0	0	0	0	0	0	0	0	0	0	0	0	0	0	0	0	0	0	0	0	0	0	0	0	0	0	0	0	0	0	0	0	0	0	0	0	0	3.50496e-05	0	0	0	0	0
k__Bacteria;p__Firmicutes;c__Clostridia;o__Clostridiales;f__Eubacteriaceae;g__Eubacterium	0	0	0	0	0	0	7.03309e-05	0.000672852	0	0.000145735	0	0	0.00027931	0.000204478	0	3.4082e-05	0	0.000143968	0.000103605	0	0.000592314	0	0	0	0	0	0.00173889	7.22178e-05	0.00115657	0	0	0	0	0	6.94107e-05	0	3.46081e-05	0	3.49101e-05	0	0	0.000209974	0.000140184	0.000736041	0	0.000629745	0	0	0
k__Bacteria;p__Firmicutes;c__Clostridia;o__Clostridiales;f__Lachnospiraceae;Other	0.00545139	0.0111958	0.00691452	0.000312967	0.00666127	0.119715	0.0300313	0.0109073	0.0527766	0.0685685	0.0257579	0.0866902	0.0172125	0.00926967	0.0415723	0.0185406	0.0510294	0.0147207	0.0164042	0.018475	0.026689	0.0123555	0.0293892	0.00817852	0.0226277	0.0218192	0.0232316	0.02654	0.111645	0.103204	0.023669	0.0458391	0.0133426	0.0386924	0.0665649	0.0103844	0.0722616	0.0191421	0.0481061	0.0129481	0.055469	0.103412	0.0293685	0.0101994	0.0247263	0.00461813	0.0126785	0.00015028	0.0385952
k__Bacteria;p__Firmicutes;c__Clostridia;o__Clostridiales;f__Lachnospiraceae;g__Anaerostipes	0.000347222	0.00253033	0.0047255	0	7.36052e-05	0.00107352	0.000914302	0.00109781	0.000635863	0.00965497	0.000417696	0	0.000174569	0.00143135	3.48468e-05	0.000783886	0.00237429	0.000143968	0	0.000138389	0.00017421	0.00111061	0.00439269	0	0.00213805	0.00322329	0.000799889	0.00220264	0.000903571	0.000508561	0.000310527	0.000285602	0.000488998	0.000949507	0.0853752	0.000174234	0.00089981	0.0152648	0.00576017	0.000817773	0.000346248	0.0440945	0.0123712	0.000105149	0.000828815	0	0.000985724	0	0.00288335
k__Bacteria;p__Firmicutes;c__Clostridia;o__Clostridiales;f__Lachnospiraceae;g__Blautia	0.00503472	0.0184055	0.0170605	6.95483e-05	0.00434271	0.0100426	0.00622429	0.00970324	0.00759503	0.0428826	0.00556929	0.0055371	0.00907758	0.0177555	0.00700422	0.00347636	0.00354371	0.00651454	0.00922089	0.00723083	0.00930281	0.00343595	0.0089597	0.007967	0.00787514	0.00279824	0.0171107	0.00881057	0.0271794	0.00508561	0.0143187	0.00842526	0.00216556	0.00705348	0.0124245	0.00459978	0.00678318	0.00558893	0.0357479	0.0123347	0.00550535	0.0430796	0.0454896	0.000490694	0.0128121	0.000174929	0.00288919	3.757e-05	0.011985
k__Bacteria;p__Firmicutes;c__Clostridia;o__Clostridiales;f__Lachnospiraceae;g__Cellulosilyticum	0	0	0	0	0	0	0	0	0	0	0	0.000103821	0	0	0	0	0	0	0	0	0	0	0	0	0	0	0	0	0	0	0	0	0	0	0	0	0	0	0	0	0	0	0	0	0	0	0	0	0
k__Bacteria;p__Firmicutes;c__Clostridia;o__Clostridiales;f__Lachnospiraceae;g__Clostridium XlVa	0.0207639	0.065338	0.00826963	0.0018778	0.031687	0.0419711	0.0356929	0.0066577	0.00660591	0.0155208	0.0082147	0.0145003	0.00855387	0.0387145	0.0287486	0.0144849	0.032673	0.00651454	0.0137795	0.0169873	0.0106965	0.0052754	0.0208479	0.00518208	0.00634287	0.0042505	0.0434027	0.00675237	0.0454677	0.0136294	0.00779767	0.0112099	0.00377227	0.0300112	0.018255	0.0280169	0.0757224	0.00408691	0.0203875	0.00241924	0.00882933	0.0362555	0.0055723	0.00669447	0.0182685	0.00818668	0.0456492	0.00011271	0.0103523
k__Bacteria;p__Firmicutes;c__Clostridia;o__Clostridiales;f__Lachnospiraceae;g__Clostridium XlVb	0	0.00980936	6.94927e-05	0	0.00206095	0.00096963	0.000351655	0.000602026	0.00226084	0.000364339	0.000139232	0.00155731	0.00122198	0.000511195	0.000104541	0.00139736	0.0130763	0.00140369	0.000794309	0.000691946	0.00285704	6.94131e-05	3.48626e-05	0.000282018	0.000320707	0	0.000139111	0.00151657	0.000289143	0.00105103	0.000379533	0.000606904	0.000104785	0	0.00052058	0.00184688	0.00193805	0.000943133	0.00589981	0.000408886	0.000969496	0.0031846	0.000841102	0.00133188	0.00397141	0	0.00156356	3.757e-05	0.000729521
k__Bacteria;p__Firmicutes;c__Clostridia;o__Clostridiales;f__Lachnospiraceae;g__Coprococcus	0	0	0.000694927	0	0	0.000173148	0.00327039	0	0.00141303	0.0023682	0.000313272	0.00121124	0.0012569	0.00136319	0	0.000477148	0	0.00017996	0.00217571	0.00193745	0.00181178	0.000347066	0	0	0.000712682	0	0.000104333	0.000577742	0.000216857	0.00203424	0.00286375	0.00192781	6.98568e-05	0	0.00312348	0.00700422	0.0155736	0.00041917	0.00143131	0.00153332	0.000380873	0	0.00410037	0	0.00286632	0	0.000883753	0	0.000590565
k__Bacteria;p__Firmicutes;c__Clostridia;o__Clostridiales;f__Lachnospiraceae;g__Dorea	0	0.000623917	0.00277971	0	0	0.00768778	0.00640011	0	0.00614667	0.00480927	0.00365484	0.00290698	0.01215	0.00538459	0.00135903	0.00695273	7.08742e-05	0.00208753	0.00155408	0.0051204	0.00602766	0.00177003	0.00146423	0	0.00078395	0.00148767	0	0.00220264	3.61428e-05	0.00315308	0.00424387	0.00778266	0.000593783	0	0.00888457	0.0021605	0.00186884	0.0133436	0.0145924	0.0172755	0.00211212	0.000594926	0.00231303	0.000280397	0.00545637	0.000174929	0.00118967	0	0.00983117
k__Bacteria;p__Firmicutes;c__Clostridia;o__Clostridiales;f__Lachnospiraceae;g__Eisenbergiella	0.000104167	0	0.000104239	0	0.00106728	3.46296e-05	7.03309e-05	0.00591402	0	0	0	0.0283776	3.49138e-05	0.000340797	0	0	0.00450051	0.000107976	0.000345352	0.000830335	0.00139368	0	0	0.00571086	0	0	3.47778e-05	7.22178e-05	0.000903571	0	0	0	0.00115264	0	3.47054e-05	0.000592396	3.46081e-05	3.49308e-05	0	0	0	0.00174978	0	0.000210298	0.000207204	0	6.7981e-05	0	0.000104217
k__Bacteria;p__Firmicutes;c__Clostridia;o__Clostridiales;f__Lachnospiraceae;g__Fusicatenibacter	3.47222e-05	0.000103986	0.000243224	0	7.36052e-05	0.00187	0.00218026	0	0.0038505	0.0194921	0.00285426	0.0010036	0.000803017	6.81594e-05	0	0.000817968	0.0034374	0.0026994	0.000725238	0.00477443	0.00372809	0.00236005	0.00118533	0	0.00235185	0.00325871	0.0103986	0.00292482	0	0.00461095	0.00310527	0.000678305	0	3.39109e-05	0.00659402	0	0.00238796	0.00202599	0.0159539	0.00596293	0.00249299	0.0121435	0.0406182	0	0.00535276	0	0.00067981	7.51399e-05	0.000208435
k__Bacteria;p__Firmicutes;c__Clostridia;o__Clostridiales;f__Lachnospiraceae;g__Howardella	0	0	0	0	0	0	0.00077364	0	0	0	0	0	0.000104741	0	0	0	0	0	0	0	0	0	0	0	0	0	0	0	0	0	0	0	0.000314356	0	0	0	0	0	0	0	0	0	0	0	0	0	0	0	0
k__Bacteria;p__Firmicutes;c__Clostridia;o__Clostridiales;f__Lachnospiraceae;g__Lachnoanaerobaculum	0	0	0	3.47741e-05	0	0	0	0	0	0	0	0	3.49138e-05	0.000170398	0	0	0	0	0	0	0	0	0	0	0	0	0	0	0	0	0	0	0	0	3.47054e-05	0	0	0	0	6.81477e-05	0	0	0	3.50496e-05	0	0	0	0	0
k__Bacteria;p__Firmicutes;c__Clostridia;o__Clostridiales;f__Lachnospiraceae;g__Lachnospiracea_incertae_sedis	6.94444e-05	0.0044714	0.0210563	3.47741e-05	0	0.00775704	0.00696276	0	0.0171683	0.00342478	0.0065091	0.00588317	0.00139655	0.0025219	0.00564519	0.0501346	0.00382721	0.0378995	0.0404061	0.00916828	0.00665482	0.0304376	0.0247176	0	0.0168906	0	0.00111289	0.0273344	0.000650571	0.015189	0.00610703	0.00524794	0.000174642	3.39109e-05	0.00926633	0.000906018	0.0207648	0.0202599	0.00335137	0.00160147	0.00730584	0.0354506	0.00515175	0.00108654	0.0507304	0	0.00710401	0	0.0209129
k__Bacteria;p__Firmicutes;c__Clostridia;o__Clostridiales;f__Lachnospiraceae;g__Lactonifactor	0	0.000554593	0	0	0	3.46296e-05	0	0	0	0	0	0	0	0	0	0	0	0	0	0	0	0	0	0	0	0	0	0	0.000469857	0	3.4503e-05	0	0	0	0	3.48468e-05	6.92161e-05	6.98617e-05	0	0	0	3.49956e-05	0	0	6.90679e-05	3.49858e-05	3.39905e-05	0	6.94782e-05
k__Bacteria;p__Firmicutes;c__Clostridia;o__Clostridiales;f__Lachnospiraceae;g__Oribacterium	0	0	0	0	0	0	0	0	0	0	0	0	0	0.000681594	0	0	0	0	0	0	0	0	3.48626e-05	0	0	0	0	0	0	0	0	3.57003e-05	0	0	6.94107e-05	0	0	3.49308e-05	0	0.000102222	3.46248e-05	0	3.50459e-05	0	0	0	0	0	0
k__Bacteria;p__Firmicutes;c__Clostridia;o__Clostridiales;f__Lachnospiraceae;g__Robinsoniella	0	0	0	0	0.00246577	0	0.000175827	0	0	0	0	0	0	0	0	0	0	0	0	0	0.000418104	0	0	0	0	0	0.000869444	3.61089e-05	0	0	6.9006e-05	0	6.98568e-05	0	0	0	0	6.98617e-05	6.98202e-05	0	0	0.00202975	0	0	0.000276272	0.000349858	0	0	0
k__Bacteria;p__Firmicutes;c__Clostridia;o__Clostridiales;f__Lachnospiraceae;g__Roseburia	6.94444e-05	0.2026	0.169979	0.000139097	0	0.044222	0.0106551	0	0.00314399	0	0.125761	0.000311462	0.0120103	0.0016699	0.0638394	0.0173137	0.0386619	0.0296933	0.0148847	0.0576391	0.0209052	0.077118	0.0679124	3.52522e-05	0.0315718	0.00382545	0.0402727	0.0513108	0.000253	0.194169	0.0415071	0.0369855	0.00174642	0.000271288	0.159818	0.0419556	0.0931995	0.231312	0.0245069	0.035982	0.035352	0.0564479	0.0126866	0.000455645	0.0231723	0	0.155438	0.00011271	0.153165
k__Bacteria;p__Firmicutes;c__Clostridia;o__Clostridiales;f__Lachnospiraceae;g__Ruminococcus2	0.00142361	0.00436742	0.00236275	3.47741e-05	0	0.00238944	0.00685726	0.00131029	0.00074184	0.0023682	0.0051864	0.00470653	0.00055862	0.00119279	0.00599366	0.00603251	3.54371e-05	0.00140369	0.00189943	0.00678107	0.0091286	0.000277652	0.00676335	0	0.00203114	0.00573817	0.000139111	0.00259984	0.0239988	0.000983217	0.00310527	0.0615472	0.000244499	0	0.0156174	0.000139387	0.00290708	0.00300405	0.0254146	0.000545182	0.00332398	0.00440945	0.00914698	0.00238337	0.00545637	0.000734702	0.000849762	0	0.00673939
k__Bacteria;p__Firmicutes;c__Clostridia;o__Clostridiales;f__Lachnospiraceae;g__Shuttleworthia	0	0	3.47464e-05	0	0	0	0	0	0	0	0	0	0	3.40797e-05	0	0	0	0	0	0	0	3.47066e-05	0	0	0	0	0	0	0	0	0	0	0	0	0	0	0	0	0	0	0	0	0	0	0	0	3.39905e-05	0	0
k__Bacteria;p__Firmicutes;c__Clostridia;o__Clostridiales;f__Lachnospiraceae;g__Stomatobaculum	0	0	0	0	0	0	0	0	0	0	0	0	0	0.000136319	0	0	0	0	0	0	0	0	0	0	0	0	0	0	0	0	0	0	0	0	0	0	0	0	3.49101e-05	3.40739e-05	3.46248e-05	0	3.50459e-05	0	0	0	0	0	0
k__Bacteria;p__Firmicutes;c__Clostridia;o__Clostridiales;f__Peptococcaceae 1;g__Peptococcus	0	0	0	0	0	0	0	0	0	0	0	0	0	0	3.48468e-05	0	0	0	0	0.000345973	0	0	0	0	0	0	0	0	0	0	0	0	0	3.39109e-05	0	0.000174234	0	0	0	0	0	0	0	0	0	0	0	0	0
k__Bacteria;p__Firmicutes;c__Clostridia;o__Clostridiales;f__Peptoniphilaceae;Other	0	0	0	0	0	0	0	0	0	0	0	0	0	0	0	0	3.54371e-05	0	0	3.45973e-05	0	0	0	0	0	0	0	0	0	0	0	0	0	0.00071213	0	0.000174234	0	0	0	0	0	0	0	0	0	0	0	0	0
k__Bacteria;p__Firmicutes;c__Clostridia;o__Clostridiales;f__Peptoniphilaceae;g__Peptoniphilus	0	0	0	0	0.000110408	0	0	0	0	3.64339e-05	0	0.00110742	0	0	0.000418162	3.4082e-05	3.54371e-05	0	0	0.00477443	0	0	0	0	0	0	0	3.61089e-05	0.000253	0	0	0	6.98568e-05	0.0139713	0.000381759	0.0150887	0	0	0	0	0	3.49956e-05	7.00918e-05	0	0	0	0	0	0
k__Bacteria;p__Firmicutes;c__Clostridia;o__Clostridiales;f__Peptostreptococcaceae;Other	0.0003125	3.4662e-05	0.00121612	0	0.000368026	0.00173148	0.000140662	0.00010624	0	0.00335191	6.96161e-05	0.00117663	0.000349138	6.81594e-05	3.48468e-05	0.000204492	0.000106311	3.59919e-05	0.000932449	0.000588154	0	3.47066e-05	0	0	7.12682e-05	0.000247946	0.000626	0.000144436	0.00299986	0	6.9006e-05	0	0.000314356	0	0	0.000243928	3.46081e-05	0	0	0.00105629	0.000415498	0	0	0	6.90679e-05	0	3.39905e-05	0	0.00166748
k__Bacteria;p__Firmicutes;c__Clostridia;o__Clostridiales;f__Peptostreptococcaceae;g__Peptostreptococcus	0	0	0	0	3.68026e-05	0	0	0	3.53257e-05	0	0	0.000103821	0	0	0	3.4082e-05	0	0	0	0.000207584	3.4842e-05	0	0	0	0	0	0	0	0	0	0	3.57003e-05	0	0	3.47054e-05	0	0	0	0	0	0	0	0	0	0	0	0	0.00026299	0
k__Bacteria;p__Firmicutes;c__Clostridia;o__Clostridiales;f__Peptostreptococcaceae;g__Romboutsia	0.0015625	0.00540728	0.000451703	0	0	0.000138519	3.51655e-05	0.000318719	0.000388583	0	0.00139232	0.000415282	3.49138e-05	0.000238558	0	0.00034082	0.000354371	7.19839e-05	0.000518027	0.000484362	0.00163757	0	0.00156882	0	7.12682e-05	0	3.47778e-05	0.000361089	0.00198786	0	0.000414036	0.00242762	3.49284e-05	0	0.000381759	6.96937e-05	0.000103824	0.0022705	6.98202e-05	0.00122666	0.000934871	0	0.00760496	0.000105149	0.000276272	0.000909632	0.000441876	0	0.000104217
k__Bacteria;p__Firmicutes;c__Clostridia;o__Clostridiales;f__Peptostreptococcaceae;g__Terrisporobacter	0	0	0	0	0	0	0	0	0	0	0	0	0	0	0	0	0	0	0	0	0	0	0	0	0	0	0	0	0	0	0	0	0	0	0	0	0	0	0	0	0	0	0	0	0	0	0	0	0
k__Bacteria;p__Firmicutes;c__Clostridia;o__Clostridiales;f__Ruminococcaceae;Other	0.000381944	0.00662045	0.000521195	3.47741e-05	0.0146474	0.00505593	0.0341105	0.00616191	0.012152	0.00105658	0.00362004	0.0475152	0.0435724	0.00259006	0.00285744	0.00180635	0.00453595	0.0556075	0.0823318	0.0815112	0.0930978	0.0344636	6.97253e-05	0.00352522	0.000391975	0	0.00226056	0.071279	0.0115296	0.00600102	0.0224614	0.00242762	0.00199092	0.00847774	0.000832928	0.0205945	0.00726769	0.0079293	0.0065631	0.000647404	0.00761746	0.00353456	0.00623817	0.00361011	0.0459647	0.000454816	0.00666213	7.51399e-05	0.0113597
k__Bacteria;p__Firmicutes;c__Clostridia;o__Clostridiales;f__Ruminococcaceae;g__Anaerofilum	0	0	0	0	0	0	7.03309e-05	0	0	0	0	6.92137e-05	0	0	0	0	0	0	0	0	0	0	0	0	0	0	0	0	0	0	0	0	0	0	0	0	0	0	0	0	0	0	0	0	6.90679e-05	0	0	0	3.47391e-05
k__Bacteria;p__Firmicutes;c__Clostridia;o__Clostridiales;f__Ruminococcaceae;g__Anaerotruncus	0	0	0	0	3.68026e-05	0	3.51655e-05	7.08265e-05	0	3.64339e-05	0.000243656	0.000138427	0.000314224	0	0.000801478	3.4082e-05	0	0.000143968	0	0.000242181	0.000139368	0.00010412	0	0.000387775	0	0	0	3.61089e-05	3.61428e-05	0	0	7.14005e-05	0	0.000746041	0	0.00271805	3.46081e-05	0	0	0	6.92497e-05	3.49956e-05	0	0.000771091	0.000103602	0	0	0	0
k__Bacteria;p__Firmicutes;c__Clostridia;o__Clostridiales;f__Ruminococcaceae;g__Butyricicoccus	0	0.00890815	0.00281445	0	0.000552039	0.00190463	0.00369237	0.000460373	0.0010951	0.00998288	0.00198406	3.46069e-05	0.00593534	0.00439628	0.000383315	0.00518046	0.00287041	0.00190757	0.000172676	0.000588154	0.00365841	0.00607365	0.00540371	0.000423027	0.000997755	0.00485265	0.00170411	0.00166101	0.00321671	0.00155959	0.00220819	0.00578344	0.00227035	3.39109e-05	0.00631637	6.96937e-05	0.00519121	0.00764985	0.00317682	0.00160147	0.00425886	0.00941382	0.0101283	7.00992e-05	0.00790828	0.000699717	0.00200544	3.757e-05	0.00201487
k__Bacteria;p__Firmicutes;c__Clostridia;o__Clostridiales;f__Ruminococcaceae;g__Clostridium IV	3.47222e-05	0.000935875	0.000173732	0	0.00257618	0.000242407	0.0110068	0.000991572	0.000317931	0.00116588	6.96161e-05	0.00110742	0.000523706	0.000613434	0.000731784	0.000102246	0.00131117	0.000827815	6.90703e-05	0.0013147	0.00529598	0.00489362	3.48626e-05	0.000916558	0.000213805	0.000566733	0.00233011	0.00790785	0.000180714	0.000101712	0.000897078	7.14005e-05	6.98568e-05	0.00111906	0.000347054	0.00188173	0.000830594	0.00041917	0.000977483	0.000340739	0.000415498	0.00108486	0.000876148	0	0.00231378	0.000174929	0	0	0.000625304
k__Bacteria;p__Firmicutes;c__Clostridia;o__Clostridiales;f__Ruminococcaceae;g__Faecalibacterium	0.000277778	0.0257192	0.00309243	3.47741e-05	0.00014721	0.00446722	0.0709639	0.20267	0.160732	0.190841	0.0137492	0.0146387	0.20648	0.0377262	6.96937e-05	0.0761733	7.08742e-05	0.0796862	0.026523	0.0247717	0.0729591	0.00576129	0.141019	0.0428667	0.064961	0.00467555	0.0401335	0.0843143	0.0704424	0.0542465	0.0605872	0.0813966	0.0302131	0.000169555	0.0482751	0.0415026	0.103201	0.0710144	0.112585	0.0930898	0.0742703	0.169029	0.0859326	0.00252357	0.0654073	0.000139943	0.0345003	7.51399e-05	0.107483
k__Bacteria;p__Firmicutes;c__Clostridia;o__Clostridiales;f__Ruminococcaceae;g__Flavonifractor	0	0.00436742	0.000104239	0.000104322	0.00161931	0.00148907	0.000105496	0.00304554	0.000635863	0.000364339	0.000591737	0.000761351	0.000453879	0.000170398	0.00689968	0.000136328	0.00854035	3.59919e-05	0.00252107	0.00290617	0.000243894	0.00246417	0.000209176	0.00278493	0.000178171	0.000247946	0.0122418	3.61089e-05	0.0109151	6.78081e-05	0.000310527	0.000357003	0.00129235	0.000135644	0.000173527	0.00689968	0.000519121	0.000104793	0.00317682	6.81477e-05	0.00176587	0.00188976	0	0.00101644	0.00141589	6.99717e-05	6.7981e-05	0	0.000347391
k__Bacteria;p__Firmicutes;c__Clostridia;o__Clostridiales;f__Ruminococcaceae;g__Gemmiger	0	0.00571924	0.00597637	0	0.00912704	0.0650691	0.0107606	0	0.00660591	0	0.0231125	0.00477575	0.0103345	0.0714992	0.000174234	0.0438295	0.0175414	0.00813418	0.00321177	0.0239067	0.0259921	0.0660813	0.0115744	0	0.0109397	0	0.000173889	0.0324619	0.0148186	0.0842177	0.00776317	0.00560494	0.000908138	3.39109e-05	0.007774	0.0385058	0.0281017	0.0395068	0.0238436	0.0192177	0.0204287	3.49956e-05	0.0353613	0.00248852	0.0149532	0.000104957	0.0200204	3.757e-05	0.0284861
k__Bacteria;p__Firmicutes;c__Clostridia;o__Clostridiales;f__Ruminococcaceae;g__Hydrogenoanaerobacterium	0	0	0	0	0	0	0	7.08265e-05	0	0	0	0	0	0	0	0	0	0	3.45352e-05	0.000172986	0.000243894	0	0	0	0	0	0	0	0	0	0	0	0	0	0	0	0	0	0	0	0	0	0	0	0	0	0	0	0
k__Bacteria;p__Firmicutes;c__Clostridia;o__Clostridiales;f__Ruminococcaceae;g__Intestinimonas	0	0	3.47464e-05	0	0	0	0	0	0	0	0	0	0.000139655	0	0	0	0.000177186	3.59919e-05	0	3.45973e-05	0.00069684	0	0	0	0	0.000106262	0	3.61089e-05	0	0	0	0	0	0	0	0.000139387	3.46081e-05	0	0	0	3.46248e-05	0.000419948	0	0	0.000414408	0	0	0	0
k__Bacteria;p__Firmicutes;c__Clostridia;o__Clostridiales;f__Ruminococcaceae;g__Oscillibacter	3.47222e-05	0	0	0	0.00463713	0.00218167	0.00144178	0.0055953	0.00551081	0.000364339	0.00139232	0.00155731	0.00464353	0.000817912	0	0.00034082	7.08742e-05	0.00338324	0.0141594	0.0228342	0.00731682	0.00360948	0	0.00204463	0	0	0.000486889	0.00379143	0.00148186	0.00206815	0.00255322	0.00146371	0.00394691	0.00162773	0.000485875	0.0134509	0.00442983	0.00122258	0.000523652	0.000408886	0.00339323	0	0.000245321	0.00126179	0.00701039	0	0.00139361	0	0.00277913
k__Bacteria;p__Firmicutes;c__Clostridia;o__Clostridiales;f__Ruminococcaceae;g__Ruminococcus	0	0	3.47464e-05	0	0	0.00540222	0.00137145	0	0	0.000510074	0	0.0134621	0.000768103	0	3.48468e-05	0	3.54371e-05	0.00439102	0.0193742	0.00408248	0.000766524	0.00399125	0.00191745	0	0.00263692	3.54208e-05	0.000452111	0.00382754	0.000433714	0.0384133	0.00634855	0	0	3.39109e-05	0	0.00250897	0.00775221	0.00744027	0	0.00105629	6.92497e-05	0.00230971	0.000280367	0.00346991	0.030459	0	0.025017	0	0.0243174
k__Bacteria;p__Firmicutes;c__Clostridia;o__Clostridiales;f__Ruminococcaceae;g__Saccharofermentans	0	0	3.47464e-05	0	0	0	0	0	0	0	0	0.000138427	0	0	0	0	0	0	0	0	0	0	0	0	0	0	0	0	0	0	0	0	0	0	0	0	0	0	0	3.40739e-05	0	0	0	0	0	0	0	0	0
k__Bacteria;p__Firmicutes;c__Clostridia;o__Clostridiales;f__Ruminococcaceae;g__Sporobacter	0	0	0	0	0	0	0	0	0	0	0	0	0	0	0	0	0	0	0	3.45973e-05	0	0	0	0	0	0	0	7.22178e-05	0	0	0	0	0	0	0	0	0	0	0	0	0	0	0	0	3.4534e-05	0	0	0	3.47391e-05
k__Bacteria;p__Firmicutes;c__Erysipelotrichia;o__Erysipelotrichales;f__Erysipelotrichaceae;Other	0	0	3.47464e-05	0	0	3.46296e-05	0	0	0	0	0	0	0	0	0	0	0	0	0	0	0	0	0	0	3.56341e-05	0	0	0	0	0	0	0	0	0	0	0	0	0	6.98202e-05	0	0	0	0	0	0	0	0	0	0
k__Bacteria;p__Firmicutes;c__Erysipelotrichia;o__Erysipelotrichales;f__Erysipelotrichaceae;g__Bulleidia	0	0	0	0	0	0	0	0	0	0	0	0	0	0	0	0	0	0	0	0	0	0	0	0	0	0	0	0	0	0	0	0	0	0	0	0	0	0	3.49101e-05	0	0	0	0	0	0	0	0	0	0
k__Bacteria;p__Firmicutes;c__Erysipelotrichia;o__Erysipelotrichales;f__Erysipelotrichaceae;g__Catenibacterium	0	0	0	0	0	0	0	0	0	0	0	0	0	0	0	0	0	0	0	0	0	0	0	0	0	0	0	0	0	0	0.0011041	0	0.00254977	0	0	0	0	0	0	0.0219436	0	0	0	0	0	0	0	0	0
k__Bacteria;p__Firmicutes;c__Erysipelotrichia;o__Erysipelotrichales;f__Erysipelotrichaceae;g__Clostridium XVIII	6.94444e-05	0.0030156	3.47464e-05	0	0.00349625	0.0122935	0.000527482	0.00152277	0.0023315	0.00743251	0.000765777	0.0127699	0.00666853	0.00241966	0.00261351	0.00085205	0.00148836	0.00226749	0.00293549	0.000484362	0.00648061	3.47066e-05	0.00202203	0.00271442	0.0157146	0.000743837	0.00205189	0.00140825	0.00162643	0.002475	0.00210468	0.0148513	3.49284e-05	0.0143443	0.0225238	0.00128933	0.00588337	0.00744027	0.0186071	3.40739e-05	0.0051591	0.00465442	0.00101633	0.00185763	0.0119488	0.00867649	0.00067981	0	0.00680887
k__Bacteria;p__Firmicutes;c__Erysipelotrichia;o__Erysipelotrichales;f__Erysipelotrichaceae;g__Coprobacillus	0	0	0.000138985	0	0.00386427	0	0	0	0	7.28677e-05	3.4808e-05	0.00204181	0	0	0	0	3.54371e-05	0	0.000103605	0	0.000139368	0.000208239	0	3.52522e-05	0	0	0.000139111	0.000144436	7.22857e-05	0	0	0	0.000279427	0.000881685	0.000763518	0.00142872	0	0	0.000453831	0	6.92497e-05	0.000139983	0	0	0.000276272	0.000104957	0	0	0
k__Bacteria;p__Firmicutes;c__Erysipelotrichia;o__Erysipelotrichales;f__Erysipelotrichaceae;g__Erysipelothrix	0	0	0	0	0	0	0	0	0	0	0	0	0	0	0	0	0	0	0	0	0	0	0	0	0	0	0	0	0	0	0	0	0	0	0	0	0	0	0	0	0	0	0	0.134871	0	0	0	0	0
k__Bacteria;p__Firmicutes;c__Erysipelotrichia;o__Erysipelotrichales;f__Erysipelotrichaceae;g__Erysipelotrichaceae_incertae_sedis	0.00149306	0.000554593	0	0.00149529	0.00110408	0.0024587	0	0.000354133	0	0.00284184	0	0.013912	0.000104741	6.81594e-05	0.00243928	0	0.000850491	7.19839e-05	3.45352e-05	0.000103792	0.000139368	0.000208239	0.000383489	0.00246766	0.000249439	0.00138141	0.00107811	0	0.00350586	3.39041e-05	0	3.57003e-05	0	0.00522229	0.000104116	0.000209081	0.000138432	0.000139723	6.98202e-05	0	0.000138499	0.000349956	0	0.000315446	0.000241738	0.0012245	0	0	0.000347391
k__Bacteria;p__Firmicutes;c__Erysipelotrichia;o__Erysipelotrichales;f__Erysipelotrichaceae;g__Faecalicoccus	0	0	0	0	0.00187693	0	0	0	0	0	0	0	0	0	0	0	0	0	0	0	0	0	0	0	0	0	0	0	0	0	0	0	0	0	0	0	0	0	0	0	0	0	0	0	0	0	0	0	0
k__Bacteria;p__Firmicutes;c__Erysipelotrichia;o__Erysipelotrichales;f__Erysipelotrichaceae;g__Faecalitalea	0	0	0	0	0	3.46296e-05	0	0	0	0	0	0	0	0	0	0	0	0	0	0	0	0	0	0	0	0	0	0	0	0	0	0	0	0	0	0	0	0	0	0	0	0	0	0	0	0	0	0	0
k__Bacteria;p__Firmicutes;c__Erysipelotrichia;o__Erysipelotrichales;f__Erysipelotrichaceae;g__Holdemanella	0	0	0	0	0	0	3.51655e-05	0	0	0	0	0	0.00544655	0.00954231	0	0	0	0	0.00514574	0.0111403	0.000940734	0	0	0	0	0	6.95555e-05	0.00169712	0	3.39041e-05	0.00617603	0.0150298	0.000454069	0	0	0.00453009	0	0	0	0	0	0.031916	0	7.00992e-05	0	0	0	0	0
k__Bacteria;p__Firmicutes;c__Erysipelotrichia;o__Erysipelotrichales;f__Erysipelotrichaceae;g__Holdemania	3.47222e-05	0	0	0	0	3.46296e-05	7.03309e-05	0.000460373	0	0	0	0.000138427	0.000209483	0.000647514	0	0	0	0.000143968	0.000448957	0.000899529	6.9684e-05	0	0	0	0	0	0	0.000469416	0.000325286	0	3.4503e-05	0.000178501	6.98568e-05	0	0	0	0.000484513	3.49308e-05	0	0	0.000380873	0.000699913	0	3.50496e-05	0.000241738	0	0	0	0.000312652
k__Bacteria;p__Firmicutes;c__Erysipelotrichia;o__Erysipelotrichales;f__Erysipelotrichaceae;g__Solobacterium	0	0	0	0	0	0	0	0	0	0	0	0	0	0.000511195	3.48468e-05	0	0	0	0	3.45973e-05	0	0	3.48626e-05	0	0	0	0	0	0	0	0	0.000178501	0	0	3.47054e-05	0	0	0	3.49101e-05	0	0	3.49956e-05	3.50459e-05	0	3.4534e-05	0	0	0.0410264	0
k__Bacteria;p__Firmicutes;c__Erysipelotrichia;o__Erysipelotrichales;f__Erysipelotrichaceae;g__Turicibacter	6.94444e-05	0	0	0	0	0.000450185	0	0	0	0	0.000104424	3.46069e-05	0	3.40797e-05	0	0	0	0.000215952	0.000587098	0.000207584	0	0	0.000766978	0	7.12682e-05	0	0	7.22178e-05	0.000180714	0	0.000172515	0	0	0	3.47054e-05	0	3.46081e-05	6.98617e-05	0	0.000715551	0.00415498	0	0.0126866	0	3.4534e-05	0	0	0	6.94782e-05
k__Bacteria;p__Firmicutes;c__Negativicutes;o__Selenomonadales;f__Acidaminococcaceae;Other	0	0	0	0	0	0	0	0	0	0	0	0.00335687	0	0	0	0	0	0	0	0	0	0	0	0	0	0	0	0	0	0	0	0	0	0	0	0	0	0	0	0	0	0	0.00452092	0	0	0	0	0	0
k__Bacteria;p__Firmicutes;c__Negativicutes;o__Selenomonadales;f__Acidaminococcaceae;g__Acidaminococcus	0	0	0	0	0	0	0	0	0	0	0	0	0	3.40797e-05	0	0	0	0	0	0.00487822	0	0	0	0	0	0	0	3.61089e-05	0	3.39041e-05	0	0	0	0	0	0.00226505	0	0	0.000279281	0.000885921	0	0	0	0	0	0	3.39905e-05	0	0
k__Bacteria;p__Firmicutes;c__Negativicutes;o__Selenomonadales;f__Acidaminococcaceae;g__Phascolarctobacterium	0.000208333	0	0.00576789	0.000312967	0.0122553	0.0182152	0.0173014	0.0374318	0.0144482	0	0.004351	0.00145349	0.0423155	0.020516	6.96937e-05	0.0288675	0	0.00158365	0.0265921	0.0118323	0.0241455	0	3.48626e-05	0.0101174	7.12682e-05	0	0.018154	0.0107243	0.00108429	0.0122055	0.00993686	0.00660455	0.0190709	0.0103768	0.00156174	0.0350211	0.013947	0.00171161	0.0208064	0.000681477	0.000138499	0.00685914	0.00220789	0.0348743	0.0327382	0.00276388	0.0279742	3.757e-05	0.0104565
k__Bacteria;p__Firmicutes;c__Negativicutes;o__Selenomonadales;f__Veillonellaceae;Other	0	0	0	0	0	0	0	0	0	0	0	0	0	0	0	0	0	0	0	0	0	0	0	0	0	0	0	0	0	0	0	0	0	3.39109e-05	0	3.48468e-05	0	0	0	0	0	0	0	0	0	0	0	0	0
k__Bacteria;p__Firmicutes;c__Negativicutes;o__Selenomonadales;f__Veillonellaceae;g__Allisonella	0	0.00336222	0	0	0	0	0	3.54133e-05	0.00120107	0	0.000208848	0	0	3.40797e-05	0.00118479	0	0	0	0	6.91946e-05	0.000487788	0	0	0	0	0	0	0	0	0.000237328	0.000414036	0	0	0	0	0	0	0	0.00185024	0.000511108	0	0	0	0	0	0	0	0	0
k__Bacteria;p__Firmicutes;c__Negativicutes;o__Selenomonadales;f__Veillonellaceae;g__Anaeroglobus	0	0.00017331	0	0	0	0	0	0	0	0	0	0	0	0	0	0	0	0	0	0	0	0	0	0.000599288	0	0	0.000243444	0	0	0	0	0	0	0	0	0	0	0	0	0	0	0	0	0	3.4534e-05	0	0	0	0
k__Bacteria;p__Firmicutes;c__Negativicutes;o__Selenomonadales;f__Veillonellaceae;g__Dialister	3.47222e-05	0.0206239	0	0	0	0	0	0	0	0.00550151	0	0.000449889	0	0	0.00358923	0	0.0104894	0.0207314	0	0.0578467	0	0.00388713	3.48626e-05	0.000176261	0.00160353	3.54208e-05	0.000452111	0.0275872	3.61428e-05	0	0.000276024	0.000142801	6.98568e-05	0.00739259	6.94107e-05	0.00142872	0.000103824	0	0.00118694	0.000102222	0.000173124	0	0	7.00992e-05	0	0	0	0	0
k__Bacteria;p__Firmicutes;c__Negativicutes;o__Selenomonadales;f__Veillonellaceae;g__Megamonas	0.0479861	0	0	0	0	0.000103889	0	0	0.0242688	0	0.0863935	0	0	0	0.000104541	0	0	0	0	3.45973e-05	0.0151214	0	0	0	0.0267612	0	3.47778e-05	0.0213765	0.0292396	0.139515	0.000138012	0.0421977	0	0	0	0.0162735	0	0.0468772	0	0.000170369	3.46248e-05	3.49956e-05	3.50459e-05	3.50496e-05	6.90679e-05	3.49858e-05	0	0.00011271	0
k__Bacteria;p__Firmicutes;c__Negativicutes;o__Selenomonadales;f__Veillonellaceae;g__Megasphaera	0	0.0230503	0	0	0	0.000103889	0	0	3.53257e-05	0	3.4808e-05	0	0	0	0.020943	0	0.000106311	0	3.45352e-05	0.00830335	0.00153305	0	0.000104588	0.000352522	0	0	0.00166933	0	0.00502385	0.0215969	0	0	0.00129235	0	3.47054e-05	0	0	0	0.00303718	0.000340739	0	0	3.50459e-05	0	6.90679e-05	0	0	0.00586092	0.000347391
k__Bacteria;p__Firmicutes;c__Negativicutes;o__Selenomonadales;f__Veillonellaceae;g__Mitsuokella	0	0.0244714	0	0	0	0	0	0	0	0	0	0	0	0	0	0	0	0	0	0	0	0	0	0	3.56341e-05	0	0	0	0	0	0	0	0	0	0	0	0	0	0	0	0	0	0	0	0	0	0	0	0
k__Bacteria;p__Firmicutes;c__Negativicutes;o__Selenomonadales;f__Veillonellaceae;g__Negativicoccus	0	0	0	0	0	0	0	0	0	0	0	0	0	0	0	0	7.08742e-05	0	0	0.000103792	0	0	0	0	0	0	0	0	0	3.39041e-05	0	0	0	0	0	0	0	0	0	0	0	0	0	0	0	0	0	0	0
k__Bacteria;p__Firmicutes;c__Negativicutes;o__Selenomonadales;f__Veillonellaceae;g__Veillonella	0	6.93241e-05	0	0	3.68026e-05	0	0	0.00010624	7.06514e-05	0.000582942	0.000139232	0.000103821	0.000174569	0.000204478	0.0484371	0.000272656	0.00173642	0	3.45352e-05	6.91946e-05	0.000139368	0.00128414	0.00139451	0	7.12682e-05	0.00216067	0.00678167	0.000288871	0.000108429	0.000135616	6.9006e-05	3.57003e-05	0.00764932	0	0.0312695	3.48468e-05	0	0.00143216	0.000453831	0.0332902	0.00820609	0	0.00238312	0	0.000103602	0	3.39905e-05	0.0219033	0
k__Bacteria;p__Fusobacteria;c__Fusobacteriia;o__Fusobacteriales;f__Fusobacteriaceae;Other	0	0	0	0	0	0	0	0	0	0	0	0	0	0	0	0	0	0	0	0	0	0	0	0	0	0	0	0	0	0	0	0	0	0	0	0	0	0	0.000174551	0	0	0	0	0	0	0	0	0	0
k__Bacteria;p__Fusobacteria;c__Fusobacteriia;o__Fusobacteriales;f__Fusobacteriaceae;g__Cetobacterium	0	0	0	0	0	0	0	0	0	0	0	6.92137e-05	0	0	0	0	0	0	0	3.45973e-05	0	0	0	0	0	0	0	0	0	0	0	0	0	0	0	0	0	0	0	0	0	0	0	0	0	0	0	0	0
k__Bacteria;p__Fusobacteria;c__Fusobacteriia;o__Fusobacteriales;f__Fusobacteriaceae;g__Fusobacterium	0	3.4662e-05	0	0	0	0	0	0	0	0.021496	0	0	0	0.000715673	0	0	0	0	0.000241746	0.000795738	0.000487788	0	0	0	0	0	0.00434722	0	0.00437328	0.000101712	0	0	0	0.000101733	6.94107e-05	0.00289229	0.00134971	3.49308e-05	0.122674	3.40739e-05	0	0.000454943	7.00918e-05	0	0.000103602	0.100864	0	0	0
k__Bacteria;p__Fusobacteria;c__Fusobacteriia;o__Fusobacteriales;f__Leptotrichiaceae;g__Sneathia	0	0	0	0	0	0	0	0	0	0	0	0.00263012	0	0	0	0	0	0	0	0	0	0	0	0	0	0	0	0	7.22857e-05	0	0	0	0	0	0	0	0	0	0	0	0	0	0	0	0	0	0	0	0
k__Bacteria;p__Lentisphaerae;c__Lentisphaeria;o__Victivallales;f__Victivallaceae;g__Victivallis	0	0	0	0	0	0	0.000421985	0	0	0	0	0	0.000803017	0.000102239	0	0	0	0.00547077	0	0	0	0	0	0	0	0	0	0	0	3.39041e-05	0	0	0	0	3.47054e-05	0	0	0	0	0	0	0	0	7.00992e-05	0	0	0	0	0
k__Bacteria;p__Planctomycetes;c__Planctomycetia;o__Planctomycetales;f__Planctomycetaceae;g__Planctopirus	0	0	0	0	0	0	0	0	0	0	0	0	0	0	0	0	0	0	0	0	0	0	0	7.05045e-05	0	0	0	0	0	0	0	0	0	0	0	0	0	0	0	0	0	0	0	0	0	0	0	0	0
k__Bacteria;p__Proteobacteria;Other;Other;Other;Other	0	0	0	0	0	0	0	0	0	0	0	0.000207641	0	0	0	0	0	0	0	0	0	0	0	0.000176261	0	3.54208e-05	0	0	0	0	0	0	0	0	0	0	0	0	0	0	0	0	0	0	0	0	0	0.00022542	0
k__Bacteria;p__Proteobacteria;c__Alphaproteobacteria;o__Caulobacterales;f__Caulobacteraceae;Other	0	0	0	0	0	0	0	0	3.53257e-05	0	0	0	0	0	0	0	0	0	0	0	0	0	0	0	0	0	0	0	0	0	0	0	0	0	0	0	0	0	3.49101e-05	0	0	0	0	0	0	0	0	0	0
k__Bacteria;p__Proteobacteria;c__Alphaproteobacteria;o__Caulobacterales;f__Caulobacteraceae;g__Asticcacaulis	0	0	0	0	0	0	0	0	0	0	0	0	0	0	0	0	0	0	0	0	0	0	0	0.000105757	0	0	0	0	0	0	0	0	0	0	0	0	0	0	0	0	0	0	0	0	0	0	0	0	0
k__Bacteria;p__Proteobacteria;c__Alphaproteobacteria;o__Caulobacterales;f__Caulobacteraceae;g__Brevundimonas	0	3.4662e-05	0	3.47741e-05	0	0	0	0	0	0	0	0	0	0	0	0	0	0	0	0	0	0	0	0.00119858	0.000427609	0.000247946	0	0	3.61428e-05	0	0	0	0	0.000169555	3.47054e-05	0	0	0	0	0	0	3.49956e-05	0	0	0	0	0	0.00033813	0
k__Bacteria;p__Proteobacteria;c__Alphaproteobacteria;o__Caulobacterales;f__Caulobacteraceae;g__Caulobacter	0	0	0	3.47741e-05	0	0	3.51655e-05	3.54133e-05	0	0	0	0.000138427	0	0	6.96937e-05	0	0	0	0	0	0	0	0	0.00200938	0	0.000106262	0	0	0.000578285	0	0	0	0	0	0	0	0	0	0	0	0	0.000139983	0	0	0	0	0	0.00048841	0.000104217
k__Bacteria;p__Proteobacteria;c__Alphaproteobacteria;o__Caulobacterales;f__Caulobacteraceae;g__Phenylobacterium	0	0	0	0	0	0	0	0	0	0	0	0	0	0	0	0	0	0	0	0	0	0	0	0	0	0	0	0	7.22857e-05	0	0	0	0	0	0	0	0	0	0	0	0	3.49956e-05	3.50459e-05	0	0	0	0	7.51399e-05	0
k__Bacteria;p__Proteobacteria;c__Alphaproteobacteria;o__Rhizobiales;Other;Other	0	0	0	0	0	0	0	0	0	0	0	0.000276855	0	0	0	0	0	0	0	0	0	0	0	0	0	0	0	0	0	0	0	0	0	6.78219e-05	0	0	0	0	0	0	0	0	0	0	0	0	0	0	0
k__Bacteria;p__Proteobacteria;c__Alphaproteobacteria;o__Rhizobiales;f__Bradyrhizobiaceae;g__Bosea	3.47222e-05	0	0	0	0	0	0	3.54133e-05	3.53257e-05	0	0	0.0015227	0	0	6.96937e-05	0	0.000106311	0	0	0	0	6.94131e-05	0	0.00119858	0	0.000283366	0	0	0.000469857	0	0	0	0	0.000847774	0	0	0	0	0	0	0	6.99913e-05	3.50459e-05	0	0	0	0	0.00011271	0.000138956
k__Bacteria;p__Proteobacteria;c__Alphaproteobacteria;o__Rhizobiales;f__Bradyrhizobiaceae;g__Bradyrhizobium	3.47222e-05	0	3.47464e-05	3.47741e-05	0	0	0	3.54133e-05	3.53257e-05	0	0	0	0	0	0	0	0.000106311	0	0	0	0	0	3.48626e-05	0.00525258	0	0.000672995	0	0	0.000795142	0	0	0	0	0	3.47054e-05	0	0	0	0	0	0	0.000489939	0	0	0	6.99717e-05	0	0.000788969	3.47391e-05
k__Bacteria;p__Proteobacteria;c__Alphaproteobacteria;o__Rhizobiales;f__Brucellaceae;Other	3.47222e-05	0	0	0	0	0	0	0.000247893	0	0	0	0.00065753	0	0	6.96937e-05	0	0	0	0	0	0	0	0	0.000387775	0	0	0	0	0	0	0	0	0	0.000305199	3.47054e-05	0	0	0	0	0	0	6.99913e-05	0	0.00799131	0	0	0	0.00033813	0
k__Bacteria;p__Proteobacteria;c__Alphaproteobacteria;o__Rhizobiales;f__Brucellaceae;g__Pseudochrobactrum	0	0	0	0	0	0	0	0	0	0	0	0.000103821	0	0	0	0	0	0	0	0	0	0	0	0	0	0	0	0	0	0	0	0	0	0	0	0	0	0	0	0	0	0	0	0	0	0	0	0	0
k__Bacteria;p__Proteobacteria;c__Alphaproteobacteria;o__Rhizobiales;f__Hyphomicrobiaceae;g__Devosia	0	0	0	0	0	0	0	0	0	0	0	0	0	0	0	0	0	0	0	0	0	0	0	0	0	0	0	0	0	0	0	0	0	0.000406931	0	0	0	0	0	0	0	0	0	0	0	0	0	0	0
k__Bacteria;p__Proteobacteria;c__Alphaproteobacteria;o__Rhizobiales;f__Hyphomicrobiaceae;g__Pedomicrobium	0	0	0	0	0	0	0	0	0	0	0	0	0	0	0	0	0	0	0	0	0	0	0	0.000105757	0	0	0	0	0	0	0	0	0	0	0	0	0	0	0	0	0	0	0	0	0	0	0	0	0
k__Bacteria;p__Proteobacteria;c__Alphaproteobacteria;o__Rhizobiales;f__Methylobacteriaceae;g__Methylobacterium	3.47222e-05	0.000103986	0	3.47741e-05	0.000331223	0	0.000105496	0.000283306	0	0	0	0.000276855	0	0	3.48468e-05	0	7.08742e-05	0	0	0	0	3.47066e-05	3.48626e-05	0.00690944	0	0.000283366	0.000104333	0	0.000361428	0	3.4503e-05	0	0	0.000474753	0	3.48468e-05	0	0	0	3.40739e-05	0	0.000104987	0	0	6.90679e-05	0	3.39905e-05	0.00105196	6.94782e-05
k__Bacteria;p__Proteobacteria;c__Alphaproteobacteria;o__Rhizobiales;f__Methylobacteriaceae;g__Microvirga	0	0	0	0	0	0	0	0	0	0	0	0	0	0	0	0	0	0	0	0	0	0	0	0	0	0	0	0	0.000180714	0	0	0	0	0	0	0	0	0	0	0	0	0	0	0	0	0	0	0	0
k__Bacteria;p__Proteobacteria;c__Alphaproteobacteria;o__Rhizobiales;f__Phyllobacteriaceae;g__Mesorhizobium	0	0	0	0	0	0	0	0	0	0	0	0	0	0	0	0	0	0	0	0	0	0	0	0.000141009	0	0	0	0	0	0	0	0	0	0	0	0	0	0	0	0	0	0	0	0	0	0	0	0	0
k__Bacteria;p__Proteobacteria;c__Alphaproteobacteria;o__Rhizobiales;f__Rhizobiaceae;Other	0	0	0	0	0	0	0	0	0	0	0	0	0	0	3.48468e-05	0	0	0	0	0	0	0	0	0.000282018	0.000142536	0.000141683	0	0	0	0	0	0	0	3.39109e-05	0	0	0	0	6.98202e-05	0	0	0	0	0	0	0	0	3.757e-05	3.47391e-05
k__Bacteria;p__Proteobacteria;c__Alphaproteobacteria;o__Rhizobiales;f__Rhizobiaceae;g__Rhizobium	0	0	0	0	0	0	0	0	0	0	0	0	0	0	0	0	0	0	0	0	0	0	0	7.05045e-05	7.12682e-05	3.54208e-05	0	0	0	0	0	0	0	6.78219e-05	0	0	0	0	0	0	0	0	0	3.50496e-05	0	0	0	0	0
k__Bacteria;p__Proteobacteria;c__Alphaproteobacteria;o__Rhizobiales;f__Xanthobacteraceae;Other	0	0	0	0	0	0	0	0	0	0	0	0	0	6.81594e-05	0	0	0	0	0	0	0	0	0	0	0	0	0	0	0	0	0	0	0	0	0	0	0	0	0	0	0	0	0	0	0	0	0	0	0
k__Bacteria;p__Proteobacteria;c__Alphaproteobacteria;o__Rhodobacterales;f__Rhodobacteraceae;Other	0	0	0	0	0	0	0	0	0	0	0	0	0	0	0	0	0	0	0	0	0	0	0	0	0	0.000141683	0	0	0	0	0	3.57003e-05	0	0	0	0	0	0	0	0	0	0	0	0	0	0	0	0	0
k__Bacteria;p__Proteobacteria;c__Alphaproteobacteria;o__Rhodobacterales;f__Rhodobacteraceae;g__Paracoccus	0	3.4662e-05	0	0	0	0	0	0	0	0	0	0	0	0	0	0	0	0	0	0	0	0	0	0	0	3.54208e-05	0	0	0	0	0	0	0	0.000101733	0	0	0	0	0	0	0	0	0	0	0	0	0	0	0
k__Bacteria;p__Proteobacteria;c__Alphaproteobacteria;o__Rhodospirillales;f__Rhodospirillaceae;Other	0	0	0	0	0	0	0	0	0	0	0	0	0	0	0	0	0	0.000287936	0	0	0	0	0	0	0	0	0	0	0	0	0	0	0	0	0	0	0	0	0	0	0	0	0	0.000210298	0	0	0	0	0
k__Bacteria;p__Proteobacteria;c__Alphaproteobacteria;o__Rhodospirillales;f__undefined;g__Reyranella	0	0	0	0	0	0	0	0	0	0	0	0	0	0	0	0	0	0	0	0	0	0	0	3.52522e-05	0	0.000106262	0	0	0	0	0	0	0	0	0	0	0	0	0	0	0	3.49956e-05	0	0	0	0	0	0	3.47391e-05
k__Bacteria;p__Proteobacteria;c__Alphaproteobacteria;o__Rickettsiales;f__Rickettsiaceae;g__Rickettsia	0	0	0	0	0	0	0	0	0	0	0	0	0	0	0	0	0	0	0	0	0	0	0	0	0	7.08416e-05	0	0	0	0	0	0	0	0	0	0	0	0	0	0	0	0	0	0	0	0	0	0	0
k__Bacteria;p__Proteobacteria;c__Alphaproteobacteria;o__Sphingomonadales;Other;Other	0	0	0	0	0	0	0	0	0	0	3.4808e-05	0.000138427	0	0	0	0	0	0	0	0	0	0	0	0.000176261	0	7.08416e-05	0	0	3.61428e-05	0	0	0	0	0	0	0	0	0	0	0	0	0	3.50459e-05	0	0	0	0	7.51399e-05	0
k__Bacteria;p__Proteobacteria;c__Alphaproteobacteria;o__Sphingomonadales;f__Erythrobacteraceae;g__Porphyrobacter	0	0	0	0	0	0	0	0	0	0	0	0	0	0	0	0	0	0	0	0	0	0	0	0.000246766	0	7.08416e-05	0	0	0	0	0	0	0	0.000101733	0	0	0	0	0	0	0	0	0	0	0	0	0	0	0
k__Bacteria;p__Proteobacteria;c__Alphaproteobacteria;o__Sphingomonadales;f__Sphingomonadaceae;Other	0	0	0	0	0	0	0	0	0	0	0	0	0	0	0	0	0	0	0	0	0	0	0	0.000141009	0	0	0	0	0	0	0	0	0	0	0	0	0	0	0	0	0	0	0	0	0	0	0	0	0
k__Bacteria;p__Proteobacteria;c__Alphaproteobacteria;o__Sphingomonadales;f__Sphingomonadaceae;g__Blastomonas	0	0	0	6.95483e-05	7.36052e-05	3.46296e-05	3.51655e-05	0.000141653	0	0	0	0.000934385	0	0.000102239	0.000104541	0	7.08742e-05	0	0	0	0	3.47066e-05	0	0.00278493	0	0.00046047	0	0	0.000650571	0	3.4503e-05	0	0	0.00118688	0	0	0	0	0	0	0	3.49956e-05	0.000105138	0	3.4534e-05	0	0	0.00041327	3.47391e-05
k__Bacteria;p__Proteobacteria;c__Alphaproteobacteria;o__Sphingomonadales;f__Sphingomonadaceae;g__Novosphingobium	0	0	0	0	0	0	0	3.54133e-05	0	0	0	0	0	0	0	0	0	0	0	0	0	0	0	0	0	0	0	0	0	0	0	0	0	0.000305199	0	0	0	0	0	0	0	0	0	0	0	0	0	0	0
k__Bacteria;p__Proteobacteria;c__Alphaproteobacteria;o__Sphingomonadales;f__Sphingomonadaceae;g__Sphingobium	0	0	0	0	0	0	0	0	0	0	0	0	0	0	0	0	0	0	0	0	0	0	0	0.000105757	0	3.54208e-05	0	0	0	0	0	0	0	0	0	0	0	0	0	0	0	0	0	0	0	0	0	0	0
k__Bacteria;p__Proteobacteria;c__Alphaproteobacteria;o__Sphingomonadales;f__Sphingomonadaceae;g__Sphingomonas	0.000104167	0	0	3.47741e-05	3.68026e-05	0	0	0.00021248	7.06514e-05	0	3.4808e-05	0.00211102	3.49138e-05	0	0.000174234	0	0.000106311	0	0	0	0	0	0	0.00401875	3.56341e-05	0.0010272	0	0	0.000686714	0	3.4503e-05	0	0	0.00172946	3.47054e-05	0	3.46081e-05	3.49308e-05	6.98202e-05	0	0	0.000209974	0.000140184	0	3.4534e-05	0	0	0.00131495	0
k__Bacteria;p__Proteobacteria;c__Alphaproteobacteria;o__Sphingomonadales;f__Sphingomonadaceae;g__Sphingopyxis	0	3.4662e-05	0	0	0	0	0	3.54133e-05	0	0	0	0	0	0	0	0	0	0	0	0	0	0	0	0.000246766	0	7.08416e-05	0	0	0	0	0	0	0	0	0	0	0	0	0	0	0	0	0	0	0	0	0	0	0
k__Bacteria;p__Proteobacteria;c__Betaproteobacteria;Other;Other;Other	0	0	3.47464e-05	0	0	0	0	0	0	0	0	0	0	0	0	0	0	0	0	0	0	3.47066e-05	0	0	0	0	0	0	0	0	0	0	0	0	0	0	0	0	0	0	0	0	0	0	0	0	0	0	0
k__Bacteria;p__Proteobacteria;c__Betaproteobacteria;o__Burkholderiales;Other;Other	0	0.00395147	0.000104239	0	0	0	0	0	0.00438039	0	0.00720526	0	0.0211927	0.000136319	0	0	0	0	0	0.0013147	0.00052263	0	0	3.52522e-05	0	0	0	0.00288871	3.61428e-05	0.00962875	0	0.000535504	3.49284e-05	0	0	0.000522703	0	0	0	3.40739e-05	0	3.49956e-05	0	0	0.00835722	0	0	0	0.00215382
k__Bacteria;p__Proteobacteria;c__Betaproteobacteria;o__Burkholderiales;f__Alcaligenaceae;g__Achromobacter	0	0	0	0	0	0	0	0	0	0	0	0	0	0	0	0	0	0	0	0	0	0	0	0.000176261	0	0.000106262	0	0	0	0	0	0	0	0	0	0	0	0	0	0	0	3.49956e-05	0	0	0	0	0	0.00011271	0
k__Bacteria;p__Proteobacteria;c__Betaproteobacteria;o__Burkholderiales;f__Alcaligenaceae;g__Alcaligenes	0	0	0	0	0	0	0	0	0	0	0	3.46069e-05	0	0	0	0	0	0	0	0	0	0	0	0	0	0	0	0	3.61428e-05	0	0	0	0	0	0	0	0	0	0	0	0	0	0	7.00992e-05	0	0	0	0	0
k__Bacteria;p__Proteobacteria;c__Betaproteobacteria;o__Burkholderiales;f__Burkholderiaceae;g__Burkholderia	0	0	0	3.47741e-05	0	0	0	0	0	0	0	0	0	0	0	0	0.000141748	0	0	0	0	0	0	0.00105757	0	0.000106262	0	0	3.61428e-05	0	0	3.57003e-05	0	0	3.47054e-05	0	0	0	0	0	0	3.49956e-05	0	0	0	0	0	0.00041327	3.47391e-05
k__Bacteria;p__Proteobacteria;c__Betaproteobacteria;o__Burkholderiales;f__Burkholderiaceae;g__Cupriavidus	0	0	0	0	0	0	0	0	0	0	0	0	0	0	0	0	0	0	0	0	0	0	0	0.000141009	0	0	0	0	0	0	0	0	0	0	0	0	0	0	0	0	0	0	0	0	0	0	0	0	0
k__Bacteria;p__Proteobacteria;c__Betaproteobacteria;o__Burkholderiales;f__Burkholderiaceae;g__Lautropia	0	0	0	0	0	0	0	0	0	0	0	0	0	0	0	0	0	0	0	0	0	0	0	0	0	0	0	0	0	0	0	0	0	0	0	0	0	0	0	0	3.46248e-05	0	0	0	0	0	0	0	0
k__Bacteria;p__Proteobacteria;c__Betaproteobacteria;o__Burkholderiales;f__Burkholderiaceae;g__Limnobacter	0	0	0	0	0	0	0	0	0	0	0	0	0	0	0	0	0	0	0	0	0	0	0	3.52522e-05	0	0	0	0	0.000144571	0	0	0	0	0	0	0	0	0	0	0	0	0	0	0	0	0	0	0	0
k__Bacteria;p__Proteobacteria;c__Betaproteobacteria;o__Burkholderiales;f__Burkholderiaceae;g__Ralstonia	0	0	0	6.95483e-05	0	0	0	3.54133e-05	0	0	0	0	0	0	0	0	3.54371e-05	0	0	0	0	0	0	0.00324321	0	0.000354208	0	0	0.000253	0	0	0	0	0.000101733	0	0	0	0	0	0	0	3.49956e-05	0	0	0	0	0	0.00015028	6.94782e-05
k__Bacteria;p__Proteobacteria;c__Betaproteobacteria;o__Burkholderiales;f__Burkholderiales_incertae_sedis;Other	0	0	0	0	0	0	0	0	0	0	0	0	0	0	0	0	0	0	0	0	0	0	0	0	0	0	0	0	0	0	0	0	0	0	0	0	0	0	0	0	0	0	0	0	0	0	0	0	0
k__Bacteria;p__Proteobacteria;c__Betaproteobacteria;o__Burkholderiales;f__Burkholderiales_incertae_sedis;g__Aquabacterium	3.47222e-05	0	0	6.95483e-05	0	0	0	7.08265e-05	0	0	0	0.000138427	0	0	0	0	0	0	0	0	0	0	0	0.000599288	0	0.000106262	0	0	0.000144571	0	0	0	0	0.000508664	0	0	0	0	0	0	0	0.000104987	0	0	0	0	0	0.00018785	3.47391e-05
k__Bacteria;p__Proteobacteria;c__Betaproteobacteria;o__Burkholderiales;f__Burkholderiales_incertae_sedis;g__Tepidimonas	0	0	0	0	0	0	0	0	0	0	0	0	0	0	0	0	0	0	0	0	0	0	0	0	0	0	0	0	0	0	0	0	0	0	0	0	0	0	0	0	0	0	0	0	0	0	0	0	0
k__Bacteria;p__Proteobacteria;c__Betaproteobacteria;o__Burkholderiales;f__Comamonadaceae;Other	0	0	0	0	0.000331223	0	0	0	0	0	0	3.46069e-05	0	0	0	0	0	0	0	0	0	3.47066e-05	0	0	0	0	0	0	0	0	0	0	0	0.000101733	0	0	0	0	0	0	0	0	0	0.00227822	0	0	0	7.51399e-05	0
k__Bacteria;p__Proteobacteria;c__Betaproteobacteria;o__Burkholderiales;f__Comamonadaceae;g__Acidovorax	0	0	0	3.47741e-05	0	0	0	3.54133e-05	0	0	0	0	0	0	0	0	0	0	0	0	0	0	0	7.05045e-05	0	3.54208e-05	0	0	0	0	0	0	0	0.000203466	0	0	0	0	0	0	0	0	0	7.00992e-05	0	0	0	0.00011271	0
k__Bacteria;p__Proteobacteria;c__Betaproteobacteria;o__Burkholderiales;f__Comamonadaceae;g__Comamonas	0	0	0	3.47741e-05	0.00596202	0	0.0638956	0	0	0	0	0	0	0	0	0	0	0.00529081	0	0	0	0	0	0	0	0	0	0	0	0	0	0	0	0	0	0	0	0	6.98202e-05	0	0	0	0	0.00101644	0	0	0	0	0
k__Bacteria;p__Proteobacteria;c__Betaproteobacteria;o__Burkholderiales;f__Comamonadaceae;g__Curvibacter	0.000208333	0.000450607	0.000104239	0.000938902	7.36052e-05	0	0.00038682	0.00141653	0.000141303	0	0.00034808	0	3.49138e-05	0	0	0	0.00184273	0	0	0	0	6.94131e-05	0.000313764	0.107801	0	0.0090323	0	0	0.0129391	0	0	0.000285602	0	0	0.000589991	0	0	0	0.00010473	0	0	0.00451444	0	0	0	0.00041983	0	0.0119097	0.000555826
k__Bacteria;p__Proteobacteria;c__Betaproteobacteria;o__Burkholderiales;f__Comamonadaceae;g__Delftia	0	3.4662e-05	0	0	0	0	3.51655e-05	0	0	0	0	0.000207641	0	0	0	0	0	0	0	0	0	0	6.97253e-05	0.000881306	0.0047037	0.000247946	0	0	0.000180714	0	0	0	0	0.000135644	0	3.48468e-05	0	0	0	3.40739e-05	0	3.49956e-05	0	0.00084119	0	0	0	0.00015028	3.47391e-05
k__Bacteria;p__Proteobacteria;c__Betaproteobacteria;o__Burkholderiales;f__Comamonadaceae;g__Diaphorobacter	0	0	0	0	0	0	0	0	0	0	0	0	0	0	0	0	0	0	0	0	0	0	0	0	0	0	0	0	0	0	0	0	0	0	0	0	0	0	0	0	0	0	0	0	0	0	0	0	0
k__Bacteria;p__Proteobacteria;c__Betaproteobacteria;o__Burkholderiales;f__Comamonadaceae;g__Pelomonas	0	3.4662e-05	0	0	0	0	7.03309e-05	0.000247893	0	0	3.4808e-05	0	3.49138e-05	0	0	0	0.000141748	0	0	0	0	0	0	0.00500582	0	0.000495891	0	0	0.000433714	0	0	0	0	3.39109e-05	6.94107e-05	0	0	0	3.49101e-05	0	0	0.000244969	0	0	0	0	0	0.0003757	6.94782e-05
k__Bacteria;p__Proteobacteria;c__Betaproteobacteria;o__Burkholderiales;f__Oxalobacteraceae;Other	0	0	0	0	0	0	0.00038682	0	0	0	0	0	3.49138e-05	0.000136319	0	0	0.00049612	7.19839e-05	6.90703e-05	0.000207584	0.000243894	0	0	0	0	0	0	0	0	0	0	3.57003e-05	0	0	0	0	0	0	3.49101e-05	0	0	0	0	0	0	0	0	0	3.47391e-05
k__Bacteria;p__Proteobacteria;c__Betaproteobacteria;o__Burkholderiales;f__Oxalobacteraceae;g__Massilia	0	0	0	0	0	0	0	0	0	0	0	0.000207641	0	0	0	0	3.54371e-05	0	0	0	0	0	0	0.00031727	0	3.54208e-05	0	0	0	0	0	0	0	0.000101733	3.47054e-05	0	0	0	0	0	0	0	0	0	0	0	0	0	0
k__Bacteria;p__Proteobacteria;c__Betaproteobacteria;o__Burkholderiales;f__Sutterellaceae;g__Parasutterella	0	0	0.000138985	0	0.000257618	3.46296e-05	0.00777157	0.00311637	0.00257878	0	3.4808e-05	0	0.00450388	0.00207886	0.0653378	3.4082e-05	0	0.00111575	0.00794309	0.000934127	0.000731682	0	0.00223121	0	0.00192424	0	0.000243444	0.00119159	0	3.39041e-05	0.00244971	0.000285602	0.0133426	0	0.00766988	0.00101056	0.00664475	0.0014671	0.000453831	0.000851847	0	0.0024147	0.0107941	0.0143703	0.00252098	0	0	0	0.000451608
k__Bacteria;p__Proteobacteria;c__Betaproteobacteria;o__Burkholderiales;f__Sutterellaceae;g__Sutterella	0	0.00190641	0	0	0	3.46296e-05	0	0	0	0	0	0.00415282	0	0	0	0.00742988	0	0	0	0.00781899	0.00686387	0	3.48626e-05	0	0	0	0	0	0	0	0.0012076	0	0	0.00206857	0	0.000383315	0.000138432	0	0.03107	0.00381627	0	0	0	0	0.00493836	0	0.00717199	3.757e-05	0
k__Bacteria;p__Proteobacteria;c__Betaproteobacteria;o__Neisseriales;f__Neisseriaceae;g__Neisseria	0	0	0	0	0	0	0	3.54133e-05	0	0	0	0	0	0	0	0	0	0	0	0	0	0	0	0	0	0	0	0	0	0	0	0	0	0	3.47054e-05	0	0	0	0	0	0	0	3.50459e-05	7.00992e-05	0	0	0	0	0
k__Bacteria;p__Proteobacteria;c__Betaproteobacteria;o__Rhodocyclales;f__Rhodocyclaceae;g__Azospira	0	0	0	0	0	0	0	0	0	0	0	0	0	0	0	0	0	0	0	0	0	0	0	0	0	0	0	0	3.61428e-05	0	0	0	0	0	0	0	0	0	0	0	0	3.49956e-05	0	0	0	0	0	0	0
k__Bacteria;p__Proteobacteria;c__Betaproteobacteria;o__Rhodocyclales;f__Rhodocyclaceae;g__Methyloversatilis	0	0	0	0	0	0	0	0	0	0	0	0	0	0	0	0	0	0	0	0	0	0	0	0	0	0	0	0	0	0	0	0	0	0	0	0	0	0	0	0	0	0	0	0	0	0	0	3.757e-05	0
k__Bacteria;p__Proteobacteria;c__Deltaproteobacteria;o__Bdellovibrionales;f__Bdellovibrionaceae;g__Vampirovibrio	0	0	0	0	0	0	0	0	0	0	0	0	0	0	0	0	0	0	0	0	0	0	0	0	0	0	0	0	0	0	0	0	0	0	0	0	0	0	0	0	0	0	0	0	0	0	0	0	0
k__Bacteria;p__Proteobacteria;c__Deltaproteobacteria;o__Desulfovibrionales;Other;Other	0	0	0	0	0	0	0	0	0	0	0	0	0	0	0	0	0	0.000395911	0	0	0	0	0	0	0	0	0	0	0.000253	0	0	0	0	0	0	0	0	0	0	0	0	0	0	0	0	0	0	0	0
k__Bacteria;p__Proteobacteria;c__Deltaproteobacteria;o__Desulfovibrionales;f__Desulfovibrionaceae;Other	0	0	0	0	0	3.46296e-05	0.000316489	0	0	0	0	0	0	0.000817912	0	0	0	0	0	0.00806117	0.00386746	0	0	0	0	0	0	0	0	0.000203424	0.000897078	7.14005e-05	0.00108278	0	0	0.00428616	0	0	3.49101e-05	0	0	0	0	3.50496e-05	0	0	0	0	0
k__Bacteria;p__Proteobacteria;c__Deltaproteobacteria;o__Desulfovibrionales;f__Desulfovibrionaceae;g__Bilophila	0.000486111	0	0	0	0.00368026	0.000103889	0.000843971	0	0.00226084	0	0	0.000207641	0	0.00132911	0	3.4082e-05	0	0.000539879	0.00293549	0.00269859	0.00118463	0	0	0.000599288	3.56341e-05	0	0.000173889	0.00148047	0.003289	0.000508561	0	0.00249902	0.000279427	0	0	0.00149841	0.00353002	0	0.0045034	0	0	0.000454943	0.000280367	0.00294417	0.00276272	0.00244901	0	0	0.000660043
k__Bacteria;p__Proteobacteria;c__Deltaproteobacteria;o__Desulfovibrionales;f__Desulfovibrionaceae;g__Desulfovibrio	0	0	0	0	0	0.000484815	0.000527482	0	0	0	0	0.00159192	0.00230431	0	0	6.8164e-05	0	0	0.0019685	0	0	0	0	0	0	0	3.47778e-05	0	0	0	0	0	0	0	0	0	0	0	0	0	0	0	0.000350459	0.000105149	0	0	0	0	3.47391e-05
k__Bacteria;p__Proteobacteria;c__Epsilonproteobacteria;o__Campylobacterales;f__Campylobacteraceae;g__Arcobacter	0	0	0	0	0	0	0	0	0	0	0	0	0	0	0	0	0	0	0	0	0	0.000208239	0	0	0	0	0	0	0	0	0	0	0	0	0	0	0	0	0	0	0	0	0	0	0	0	0	0	0
k__Bacteria;p__Proteobacteria;c__Epsilonproteobacteria;o__Campylobacterales;f__Campylobacteraceae;g__Campylobacter	0	0	0	0	7.36052e-05	0	0	0	0	0	0	0	0	0	3.48468e-05	0	0	0	0	0.00121091	0	0	0	0	0	0	0	0	0	0	0	0	0	0.017125	0.000138821	0.00233474	0	6.98617e-05	0	0.00190814	0	0	0	0	0	0	0	0	0
k__Bacteria;p__Proteobacteria;c__Epsilonproteobacteria;o__Campylobacterales;f__Helicobacteraceae;g__Helicobacter	0	0	0	0	0	0	0	0	0	0	0	0	0	0	0	0	0	0	0	0	0	0	0	0	0	0	0	0	0	0	0	0	0	0	0	0.00473917	0	0	0	0	0	0	0	0	0	0	0	0	0
k__Bacteria;p__Proteobacteria;c__Gammaproteobacteria;Other;Other;Other	0	0	0	0	0	0	0	0	0	0	0	0.000173034	0	0	0	0	0	0	3.45352e-05	0	0	0	0	0	3.56341e-05	7.08416e-05	0	0	0	0	0	0	0	0	0	0	0	0	0	0	0	0	0	7.00992e-05	0	0	0	0	0
k__Bacteria;p__Proteobacteria;c__Gammaproteobacteria;o__Aeromonadales;f__Aeromonadaceae;g__Aeromonas	0	0	0	0	0	0	0	0	0	0	0	0	0	3.40797e-05	0	0	0	0	0	0	0	3.47066e-05	0	0	0	0	0	0	0	0	0	0	0	0	6.94107e-05	0	0	0	0	0	0	0.000139983	0	0	0	0	0	3.757e-05	0.000104217
k__Bacteria;p__Proteobacteria;c__Gammaproteobacteria;o__Aeromonadales;f__Succinivibrionaceae;g__Succinatimonas	0	0	0	0	0	0	0	0	0	0	0	0	0	0	0	0	0	0	0	0	0	0	0	0	0	0	0	0	0	0	0	0	0	0	0	0	0	0	0	0	0	0	0	0	0	0	0	0	0
k__Bacteria;p__Proteobacteria;c__Gammaproteobacteria;o__Alteromonadales;f__Idiomarinaceae;g__Aliidiomarina	0	0	0	0	0	0	0	0	0	0	0	0	0	0	0	0	0	0	0	0	0	0	0	0	0	0	0	0	0	0	0	0	0	0.000135644	0	0	0	0	0	0	0	0	0	0	0	0	0	3.757e-05	0
k__Bacteria;p__Proteobacteria;c__Gammaproteobacteria;o__Cardiobacteriales;f__Cardiobacteriaceae;g__Cardiobacterium	0	0	0	0	0	0	0	0	0	0	0	0	0	0	0	0	0	0	0	0	0	0	0	0	0	0	0	0	0	0	0	0	0	0	3.47054e-05	0	0	0	0	0	0	0	0	0	0	0	0	0	0
k__Bacteria;p__Proteobacteria;c__Gammaproteobacteria;o__Chromatiales;Other;Other	0	0	3.47464e-05	0	0	0	0	0	3.53257e-05	0	0	0	3.49138e-05	0	0	0	0	0	0	0	0	0	0	0	0	0	0	0	0	0	0	0	0	0	0	0	0	0	0	0	0	6.99913e-05	0	0	0	0	0	0	0
k__Bacteria;p__Proteobacteria;c__Gammaproteobacteria;o__Chromatiales;f__Halothiobacillaceae;g__Thiofaba	0	0	0	0	0	0	0	0	0	0	0	0	0	0	0	0	0	0	0	0	0	0	0	0	0	0	0	0	0	0	0	0	0	0.000135644	0	0	0	0	0	0	0	0	0	0	0	0	0	0	0
k__Bacteria;p__Proteobacteria;c__Gammaproteobacteria;o__Enterobacteriales;f__Enterobacteriaceae;Other	0.303681	0.000138648	3.47464e-05	0.00566819	0.0361033	0.000346296	0.00116046	0.0156527	0.00250812	0.00633949	0.000139232	0.00840947	0.000104741	6.81594e-05	0.00118479	3.4082e-05	0.0111273	0.00233948	0.000587098	0.00532798	0.000557472	0	0.00732115	0.012162	0.0215586	0.0224214	0.000173889	3.61089e-05	0	0.00349212	0.407549	0	0	3.39109e-05	6.94107e-05	0.000243928	0	0	0	6.81477e-05	3.46248e-05	6.99913e-05	0.000385505	3.50496e-05	0	0.34685	0	3.757e-05	0.000138956
k__Bacteria;p__Proteobacteria;c__Gammaproteobacteria;o__Enterobacteriales;f__Enterobacteriaceae;g__Citrobacter	0	0	0	0	0	0	0	0	0	0	0	0	0	0	0	0	0.000425245	0	0	0	0	0	3.48626e-05	0	3.56341e-05	0	0	0	0	0	0.000138012	0	0	0	0	0	0	0	0	0	0	0	0	0	0	0	0	0	0
k__Bacteria;p__Proteobacteria;c__Gammaproteobacteria;o__Enterobacteriales;f__Enterobacteriaceae;g__Escherichia/Shigella	0.399097	0.0311958	0.530334	0.845151	0.511777	0.0418326	0.190104	0.131312	0.214286	0.364266	0.00870201	0.120017	0.0293974	0.223256	0.140224	0.0920214	0.328963	0.333321	0.0695538	0.00460144	0.189157	0.179919	0.175464	0.204322	0.317286	0.132545	0.00831189	0.0416697	0.0262397	0.0624174	0.0419901	0.045732	0.0805449	0.0155312	0.0058652	0.00972227	0.00138432	0.00450608	0.0055158	0.00160147	0.000484748	0.00202975	0.00164716	0.00252357	0.00317712	0.00178428	0.00159755	0.00063869	0.000555826
k__Bacteria;p__Proteobacteria;c__Gammaproteobacteria;o__Enterobacteriales;f__Enterobacteriaceae;g__Klebsiella	0.0247917	0.000242634	0	0.011232	0.0485058	0	0.251679	0.0345988	0.00120107	0.00582942	0	0.0337763	0	0.000204478	0.00257867	0	0.00574081	0.0237907	0.00234839	0.0237337	0.00257831	3.47066e-05	0.139032	0.00144534	0.000285073	0.0326226	0.000278222	0	0.000180714	0.00016952	0.00262223	0.000963907	0	0	0	0.00501795	0	0	0	0	0	0	0	0.000140198	0.000103602	0.059266	3.39905e-05	0.00011271	0.00198013
k__Bacteria;p__Proteobacteria;c__Gammaproteobacteria;o__Enterobacteriales;f__Enterobacteriaceae;g__Leminorella	0	0	0	0	0	0	0	0	0	0	0	0	0	0	0	0	0	0	0	0	0	0	0	0	0	0	0.000313	0	0	0	0	0	0	0	0	0	0	0	0	0	0	0	0	0	0	0	0	0	0
k__Bacteria;p__Proteobacteria;c__Gammaproteobacteria;o__Enterobacteriales;f__Enterobacteriaceae;g__Morganella	0.00142361	0	0	0	0	0	0	0	0	0	0	0	0	0	0.000174234	0	0	0	0	0	0	0	0	0	0.000677048	0.132403	0	0	0	0	0	0	0	0	0	0	0	0	0	0	0	0	0	0	0	0	0	0	0
k__Bacteria;p__Proteobacteria;c__Gammaproteobacteria;o__Enterobacteriales;f__Enterobacteriaceae;g__Proteus	0	0	0	0	0	0	0	0	0	0	0	0	0	0	0.00212566	0	0	0	0	0	0	0	0	0	0	0	0	0	0	0	0	0	0	0	0	0	0	0	0	0	0	0	0	0	0	0	0	0	0
k__Bacteria;p__Proteobacteria;c__Gammaproteobacteria;o__Enterobacteriales;f__Enterobacteriaceae;g__Raoultella	0.0112847	6.93241e-05	0	0	0.0242529	3.46296e-05	0	0	0.00536951	0	0	0	3.49138e-05	0	0.000348468	0	0.00368546	0	6.90703e-05	0.000484362	0.000104526	0	0.000383489	0.00609864	0.000855219	0.000708416	0	0	0	0.000101712	0.0252907	0	0	0	0	0	0	0	0	0	0	0	0.000140184	0.000140198	0	0	0	7.51399e-05	3.47391e-05
k__Bacteria;p__Proteobacteria;c__Gammaproteobacteria;o__Enterobacteriales;f__Enterobacteriaceae;g__Serratia	3.47222e-05	0	0	6.95483e-05	0	0	0	0	3.53257e-05	0	0	0	0	0	0.000243928	0	0	0	0	0	0	0	0	3.52522e-05	0	0	0	0	0	0	0	7.14005e-05	0	0	0.000173527	0	0	0	0	0	0	0.000349956	0	0	0	0	0	0	0.000208435
k__Bacteria;p__Proteobacteria;c__Gammaproteobacteria;o__Oceanospirillales;f__Halomonadaceae;g__Halomonas	0	0	0	0	0	0	0	0	0	0	0	0	0	3.40797e-05	0	0	3.54371e-05	0	0	0	0	0	0	0	0	0	0	0	0	0	0	0	0	3.39109e-05	0	0	0	0	0	0	0	0	0	0	0	0	3.39905e-05	0.00056355	0
k__Bacteria;p__Proteobacteria;c__Gammaproteobacteria;o__Pasteurellales;f__Pasteurellaceae;Other	0	0	0	0	0	0	0	0	0	0	0.000104424	0	0	0	0	0	3.54371e-05	0	0	0	0	0	0.0023358	0	0	0	0	0	0	0	0	0	0	0	0.000277643	0	0	0	0	0.000545182	0	0	0	0	0	0	0	0	0.000104217
k__Bacteria;p__Proteobacteria;c__Gammaproteobacteria;o__Pasteurellales;f__Pasteurellaceae;g__Aggregatibacter	0	0	0	0	0	0	0	0	0	0	0	0	0	0	0	0	0	0	0	0	0	0	0	0	0	0	0	0	0	0	0	0	0	0	0	0	0	0	3.49101e-05	3.40739e-05	0	0	0	0	0	0	0	0	0
k__Bacteria;p__Proteobacteria;c__Gammaproteobacteria;o__Pasteurellales;f__Pasteurellaceae;g__Haemophilus	0	0	0	0	0	3.46296e-05	0.000105496	0.000354133	7.06514e-05	3.64339e-05	0.00111386	0	0.000104741	0	0.000209081	0.000272656	0.000744179	0	0	6.91946e-05	0.000209052	0	0.00822758	0	0.000142536	0	3.47778e-05	0.000108327	0	3.39041e-05	0.000172515	0.00121381	0.000384212	0	0.0104463	0.000104541	0	0.0369918	3.49101e-05	0.0335628	0.00270074	0	0.00318918	0	0	3.49858e-05	0	0	0.000625304
k__Bacteria;p__Proteobacteria;c__Gammaproteobacteria;o__Pseudomonadales;f__Moraxellaceae;Other	0	0	0	0	0	0	0	0	0	0	0	0	0	0	0	0	0	0	0	0	0	0	0	0	0	0	0	0	0.000108429	0	0	0	0	0	0	0	0	0	0	0	0	0	0	0	0	0	0	0	0
k__Bacteria;p__Proteobacteria;c__Gammaproteobacteria;o__Pseudomonadales;f__Moraxellaceae;g__Acinetobacter	3.47222e-05	6.93241e-05	0	0	0.0129177	0	3.51655e-05	0	0	0	0	0	0	0	0	0	0	0	0	0	3.4842e-05	0	0	0.000105757	0	0.000106262	0	0	0.000108429	0	3.4503e-05	0	0	0.000271288	3.47054e-05	0	0	0	0.000174551	0	0	0	3.50459e-05	0	0	0	0	0.000826539	0.000104217
k__Bacteria;p__Proteobacteria;c__Gammaproteobacteria;o__Pseudomonadales;f__Moraxellaceae;g__Enhydrobacter	0	0	0	0	0	0	0	0	0	0	0	0	0	0	0	0	0	0	0	0	0	0	0	0	0	0	0	0	7.22857e-05	0	0	0	0	3.39109e-05	0	0	0	0	0	0	0	0	0	0	0	0	0	0	0
k__Bacteria;p__Proteobacteria;c__Gammaproteobacteria;o__Pseudomonadales;f__Moraxellaceae;g__Psychrobacter	0	0	0	0.00730257	0.000257618	0	0	0	0	0	0	0	0	0	0	0	0	0	0	0	0	0	0	0	0.000320707	0	0	0	0	0	0	0	0	0	0	0	0	0	0	0	0	0	0	7.00992e-05	0	0	0	0	0
k__Bacteria;p__Proteobacteria;c__Gammaproteobacteria;o__Pseudomonadales;f__Pseudomonadaceae;Other	0	0	0	0	3.68026e-05	0	0	0	0	0	0	6.92137e-05	0	0	0	0	0	0	0	0	0	0	0	0	3.56341e-05	7.08416e-05	0	0	0	0	0	0	0	0	0	0	0	0	0	0	0	0	0	3.50496e-05	3.4534e-05	0	0	0	0
k__Bacteria;p__Proteobacteria;c__Gammaproteobacteria;o__Pseudomonadales;f__Pseudomonadaceae;g__Pseudomonas	0	0	0	0.00584206	0.0101943	0	0.0312621	0	0	0	0	0.000795958	0	0	0	0	3.54371e-05	0.0147927	0	3.45973e-05	0	0	0	0	0.120835	0.100701	0	0	0	0	3.4503e-05	0	0	0.000203466	0	0	0	0	3.49101e-05	6.81477e-05	0	3.49956e-05	0	0.406751	0	0	0	0.00123981	3.47391e-05
k__Bacteria;p__Proteobacteria;c__Gammaproteobacteria;o__Pseudomonadales;f__Pseudomonadaceae;g__Rhizobacter	0	0	0	0	0	0	0	3.54133e-05	0	0	0	0	0	0	0	0	0	0	0	0	0	0	0	0.000246766	0	0	0	0	0	0	0	0	0	0	0	0	0	0	0	0	0	0	0	0	0	0	0	0	0
k__Bacteria;p__Proteobacteria;c__Gammaproteobacteria;o__Xanthomonadales;f__Sinobacteraceae;g__Nevskia	0	0	0	0	0	0	3.51655e-05	0	0	0	3.4808e-05	0.000242248	0	0	0	0	0	0	0	0	0	0	0	0.000599288	0	3.54208e-05	0	0	0.000144571	0	0	0	0	0	0	0	0	0	0	0	0	0	0	0	0	0	0	0.00022542	0
k__Bacteria;p__Proteobacteria;c__Gammaproteobacteria;o__Xanthomonadales;f__Sinobacteraceae;g__Solimonas	0	0	0	0	0	0	0	0	0	0	0	0	0	0	0	0	0	0	0	0	0	0	0	3.52522e-05	0	0	0	0	0	0	0	0	0	0	0	0	0	0	0	0	0	0	0	0	0	0	0	3.757e-05	0
k__Bacteria;p__Proteobacteria;c__Gammaproteobacteria;o__Xanthomonadales;f__Xanthomonadaceae;Other	0	0	0	0	0	0	0	0	0	0	0	0	0	0	0	0	0	0	0	0	0	0	0	0.000105757	0	0	0	0	0	0	0	0	0	0	0	0	0	0	0	0	0	0	0	0	0	0	0	0	0
k__Bacteria;p__Proteobacteria;c__Gammaproteobacteria;o__Xanthomonadales;f__Xanthomonadaceae;g__Pseudoxanthomonas	0	0	0	0	0	0	0	7.08265e-05	0	0	0	0	0	0	0	0	0	0	0	0	0	0	0	0	0	0	0	0	0	0	0	0	0	0	0	0	0	0	0	0	0	6.99913e-05	0	0	0	0	0	0	0
k__Bacteria;p__Proteobacteria;c__Gammaproteobacteria;o__Xanthomonadales;f__Xanthomonadaceae;g__Stenotrophomonas	0	0	0	0.00351219	0	0	3.51655e-05	0	0	0	0	0	0	0	0	0	7.08742e-05	0	0	0	0	3.47066e-05	0	0.000705045	0.0526316	0.000106262	0	0	0	3.39041e-05	0	0	0	0	6.94107e-05	0	0	0	3.49101e-05	0	0	0.000139983	0	0	0	0	0	7.51399e-05	0.000243174
k__Bacteria;p__Proteobacteria;c__Gammaproteobacteria;o__Xanthomonadales;f__Xanthomonadaceae;g__Tahibacter	0	0	0	0	0	0	0	0	0	0	0	0	0	0	0	0	0	0	0	0	0	0	0	0	0	0	0	0	0	0	0	0	0	0	0	0	0	0	0	0	0	0	0	0	0	0	0	0.00015028	0
k__Bacteria;p__Synergistetes;c__Synergistia;o__Synergistales;f__Synergistaceae;g__Cloacibacillus	0	0	0.000104239	0	0	0	7.03309e-05	0	0	0	0	0	0	0	0	0	0	0	0	0	0	0	0	0.00324321	0	0	0	0	0	0.000101712	0	0	0	0	0	0	0	0	0	0	0	0	0	0.000385546	0	0	0	0	0
k__Bacteria;p__Synergistetes;c__Synergistia;o__Synergistales;f__Synergistaceae;g__Pyramidobacter	0	6.93241e-05	0	0	0	0	7.03309e-05	0	0	0	0	0	0	0.000306717	0.000313622	0	0	0	6.90703e-05	0.000795738	0	0	0	0	0	0	0	0.000108327	0	6.78081e-05	0	0	0	0	0	0.00672544	0	0	0	3.40739e-05	0	0	0	3.50496e-05	3.4534e-05	0	3.39905e-05	0	0
k__Bacteria;p__Synergistetes;c__Synergistia;o__Synergistales;f__Synergistaceae;g__Synergistes	0	0	0	0	0	0	0	0	0	0	0	0	0	0	0.000104541	0	0	0	0	0	0	0	0	0	0	0	0	0	0	0	0	0	0	0	0	0	0	0	0	0	0	0	0	0	0	0	0	0	0
k__Bacteria;p__Tenericutes;c__Mollicutes;o__Mycoplasmatales;f__Mycoplasmataceae;g__Mycoplasma	0	0	0	0	0	0	0	0	0	0	0	0.000103821	0	0	0	0	0	0	0	0	0	0	0	0	0	0	0	0	0	0	0	0	0	0	0	0	0	0	0	0	0	0	0	0	0	0	0	0	0
k__Bacteria;p__Tenericutes;c__Mollicutes;o__Mycoplasmatales;f__Mycoplasmataceae;g__Ureaplasma	0	0	0	0	0	0	0	0	0	0	0	0	0	0	0	0	0	0	0	0	0	0	0	0	0	0	0	3.61089e-05	0	0	0	0	0	0	0	0	0	0	0	0	0	0	0	0	0	0	0	0	0
k__Bacteria;p__Verrucomicrobia;c__Verrucomicrobiae;o__Verrucomicrobiales;f__Verrucomicrobiaceae;g__Akkermansia	0	0	0	0	0	0.000207778	0	0	0	0	3.4808e-05	0.00162652	0	0	0	3.4082e-05	0	0.000359919	3.45352e-05	0	0	0.0375525	0	0	0	0	0	0	0	0	0	0	0	0	0	0.0589957	6.92161e-05	0	0	6.81477e-05	0	0	0	7.00992e-05	0.00359153	0	0.0111489	0	0
[truncated: 9 more columns]

## Sheet: Supplementary Table S9
Supplementary Table S9 Differential metabolites in serum samples between the LC patients and healthy controls
No.	XCMS_ID	Identified	Formula	Mass	RT (min)	precursor_type	PPM	LC vs. CON
								VIP	p-Value	Trend
1	M147T51	L-Glutamine	C5H10N2O3	146.069	51.041	[M+H]+	1.42	2.1742	3.8e-08	Down
2	M384T981	Desmosterol	C27H44O	384.339	980.732	[M]+	4.78	1.7477	5.26e-08	Down
3	M291T1159	Dihydrotestosterone	C19H30O2	290.225	1159.13	[M+H]+	2.35	1.6104	5.7e-08	Down
4	M182T70	L-Tyrosine	C9H11NO3	181.074	70.169	[M+H]+	3.95	1.6946	2.19e-07	Down
5	M165T70	m-Coumaric acid	C9H8O3	164.047	70.095	[M+H]+	3.59	1.2245	2.46e-07	Down
6	M295T1029	13-L-Hydroperoxylinoleic acid	C18H32O4	312.23	1029.13	[M+H-H2O]+	1.28	2.1497	9.51e-07	Down
7	M238T421	Nicotinamide riboside	C11H15N2O5	255.098	420.86	[M+H-H2O]+	3.17	1.6349	1.7e-06	Down
8	M303T760	16a-Hydroxyandrost-4-ene-3,17-dione	C19H26O3	302.188	759.883	[M+H]+	2.18	2.1271	2.21e-06	Down
9	M160T96	Indoleacetaldehyde	C10H9NO	159.068	95.929	[M+H]+	2.75	1.2453	2.33e-06	Down
10	M391T1023	Allocholic acid	C24H40O5	408.288	1023.11	[M+H-H2O]+	11.83	2.7919	9.56e-06	Down
11	M86T86	Piperidine	C5H11N	85.0891	85.838	[M+H]+	9.11	1.6974	3.02e-05	Down
12	M279T1050	13S-hydroxyoctadecadienoic acid	C18H32O3	296.235	1049.99	[M+H-H2O]+	5.4	2.4598	3.67e-05	Down
13	M309T1195	Eicosadienoic acid	C20H36O2	308.272	1194.63	[M+H]+	0.63	2.3587	3.78e-05	Down
14	M335T703	Prostaglandin B2	C20H30O4	334.214	703.248	[M+H]+	0.43	2.2106	4.13e-05	Down
15	M118T82	Betaine	C5H11NO2	117.079	82.3795	[M+H]+	4.75	1.0928	4.69e-05	Down
16	M388T53	4-Hydroxytamoxifen	C26H29NO2	387.22	52.5565	[M+H]+	9.85	1.8325	5.85e-05	Down
17	M318T694	Phytosphingosine	C18H39NO3	317.293	694.476	[M+H]+	3.16	1.0088	0.000110794	Down
18	M133T44	Ornithine	C5H12N2O2	132.09	43.882	[M+H]+	3.56	1.8154	0.000248152	Down
19	M256T1079	Palmitic acid	C16H32O2	256.24	1079.44	[M]+	0.36	2.2671	0.000319822	Down
20	M184T49	Epinephrine	C9H13NO3	183.089	49.168	[M+H]+	14.03	2.347	0.000722093	Down
21	M331T442	Deoxycorticosterone	C21H30O3	330.219	441.852	[M+H]+	0.04	1.4708	0.00127859	Down
22	M192T127	5-Hydroxyindoleacetic acid	C10H9NO3	191.058	126.529	[M+H]+	0.76	2.2057	0.00200439	Down
23	M295T148	Aspartame	C14H18N2O5	294.122	147.935	[M+H]+	0.35	1.8212	0.00356032	Down
24	M277T642	Saccharopine	C11H20N2O6	276.132	641.549	[M+H]+	5.91	2.0878	0.0175262	Down
25	M366T459	Cortolone	C21H34O5	366.241	458.88	[M]+	11.68	1.3758	0.018193	Up
26	M303T548	Eicosapentaenoic Acid	C20H30O2	302.225	548.495	[M+H]+	12.67	1.4083	0.0228588	Up
27	M130T68	Pyroglutamic acid	C5H7NO3	129.043	67.517	[M+H]+	4.4	1.2149	0.0275088	Down
28	M319T422	Norfloxacin	C16H18FN3O3	319.133	421.74	[M]+	12.04	1.0458	0.0275088	Up
29	M167T754	3-(2-Hydroxyphenyl)propanoic acid	C9H10O3	166.063	754.309	[M+H]+	3.44	1.0482	0.0285309	Down
30	M568T854	Protoporphyrinogen IX	C34H40N4O4	568.305	853.782	[M]+	2.27	1.7768	0.0289467	Down
31	M239T717	L-Cystine	C6H12N2O4S2	240.024	717.374	[M-H]-	5.63	1.9884	0.000248152	Down
32	M242T548	Thymidine	C10H14N2O5	242.09	548.14	[M]-	1.63	2.047	0.000592226	Down
33	M217T639	Gamma-glutamyl-L-putrescine	C9H19N3O3	217.143	638.676	[M]-	9.69	1.6935	0.00127902	Down
34	M365T887	Nervonic acid	C24H46O2	366.35	886.893	[M-H]-	2.69	2.0342	0.00127988	Down
35	M311T853	9(S)-HPODE	C18H32O4	312.23	853.152	[M-H]-	0.45	2.2438	0.0018967	Down
36	M311T870	Arachidic acid	C20H40O2	312.303	870.434	[M-H]-	1.98	1.3368	0.00219075	Down
37	M128T67	L-Glutamic acid	C5H9NO4	147.053	66.773	[M-H2O-H]-	1.89	1.4711	0.00682672	Down
38	M151T55	Xanthine	C5H4N4O2	152.033	55.297	[M-H]-	2.11	1.5541	0.00776222	Up
39	M159T206	Tryptamine	C10H12N2	160.1	206.373	[M-H]-	0.27	1.7316	0.00776222	Up
40	M159T42	Oxoadipic acid	C6H8O5	160.037	42.4	[M-H]-	7.76	1.5042	0.00844812	Down
41	M179T48	beta-D-Fructose	C6H12O6	180.063	48.046	[M-H]-	0.89	1.8533	0.00881099	Up
42	M180T69	Paraxanthine	C7H8N4O2	180.065	69.261	[M]-	9.37	1.4432	0.00881099	Down
43	M299T946	all-trans-Retinoic acid	C20H28O2	300.209	945.994	[M-H]-	1.75	1.4203	0.00881099	Down
44	M312T853	9,10-12,13-Diepoxyoctadecanoate	C18H32O4	312.23	853.239	[M]-	11.56	1.7184	0.01328	Down
45	M250T945	gamma-Glutamylcysteine	C8H14N2O5S	250.062	944.514	[M]-	3.06	1.9984	0.0155547	Down
46	M624T1047	Leukotriene C4	C30H47N3O9S	625.303	1047.22	[M-H]-	3.89	1.055	0.01619	Up
47	M248T70	Pyridoxamine 5'-phosphate	C8H13N2O5P	248.056	69.697	[M]-	7.63	1.4296	0.0204099	Down
48	M111T54	Mesaconate	C5H6O4	130.027	54.1515	[M-H2O-H]-	4.91	1.9222	0.0265184	Down
49	M555T315	Tetrahydrofolyl-[Glu](2)	C24H30N8O9	574.214	314.892	[M-H2O-H]-	4.69	1.0346	0.0421067	Down
RT: Retention time; VIP: variable importance in the projection was obtained from orthogonal partial least square-discriminant analysis (OPLS-DA) model; p-value: values were calculated from t-test; CON: the healthy control group; LC: the LC patient group; The differential metabolites between the LC patients and healthy controls were screened based on the VIP > 1 and p-value < 0.05.

## Sheet: Supplementary Table S10
Supplementary Table S10 Differential metabolites in tumor samples between the LC patients and healthy controls
No.	XCMS_ID	Identified	Formula	Mass	RT (min)	precursor_type	PPM	LC vs. CON
								VIP	p-Value	Trend
1	M166T237_6	L-Phenylalanine	C9H11NO2	166.145	236.943	[M+H]+	4.6345	1.0995	4.75e-06	Up
2	M171T309	Azelaic acid	C9H16O4	171.099	308.907	[M+H-H2O]+	8.1807	1.7023	1.72e-10	Up
3	M176T102	Ascorbate	C6H8O6	176.037	101.884	[M]+	29.3864	1.3271	1.72e-10	Up
4	M153T71_1	5-Aminosalicylate	C7H7NO3	153.04	71.3248	[M]+	3.1839	1.6666	5.05e-12	Up
5	M138T58	p-Aminobenzoic acid	C7H7NO2	138.052	57.6496	[M+H]+	17.955	1.5643	3.47e-11	Up
6	M165T71	4-Hydroxycinnamic acid	C9H8O3	165.054	71.2905	[M+H]+	1.112	1.0147	5.77e-07	Up
7	M133T95	5,6-Dihydro-5-fluorouracil	C4H5FN2O2	133.032	94.7996	[M+H]+	1.3709	1.0115	2.99e-06	Up
8	M115T89	N-Methylhydantoin	C4H6N2O2	115.05	88.6641	[M+H]+	0.6728	1.5664	3.02e-10	Up
9	M136T267_2	4-Hydroxyphenylacetaldehyde	C8H8O2	136.059	267.259	[M]+	16.7918	1.5085	2.74e-08	Up
10	M137T66	1-Methylnicotinamide	C7H9N2O	137.071	65.9067	[M+H]+	0.7694	1.5962	5.66e-09	Up
11	M168T237	D-synephrine	C9H13NO2	168.093	236.664	[M+H]+	0.0692	1.0623	2.36e-06	Up
12	M105T511	2-Phenylethanol	C8H10O	105.07	510.69	[M+H-H2O]+	0.3817	2.1406	3.59e-12	Up
13	M102T54	gamma-Aminobutyric acid	C4H9NO2	102.055	53.5742	[M-H]-	1.3194	1.7952	4.94e-10	Up
14	M134T173	Adenine	C5H5N5	134.046	173.35	[M-H]-	6.1974	1.2479	1.52e-05	Down
15	M146T54_2	L-Glutamic acid	C5H9NO4	146.045	53.5902	[M-H]-	1.9678	1.8591	8.03e-11	Up
16	M249T238	gamma-Glutamylcysteine	C8H14N2O5S	249.05	237.996	[M-H]-	19.5911	1.0117	4.99e-05	Up
17	M288T277	Glutathione	C10H17N3O6S	288.061	276.578	[M-H2O-H]-	13.9972	1.3557	1.61e-07	Up
18	M124T52_2	Taurine	C2H7NO3S	124.007	52.4549	[M-H]-	1.8855	1.725	4.22e-11	Up
19	M192T72	Citric acid	C6H8O7	192.023	72.4552	[M]-	3.4393	1.0322	2.06e-05	Down
20	M323T66	UMP	C9H13N2O9P	323.03	66.4579	[M-H]-	4.3481	1.5083	6.21e-08	Up
21	M90T73	L-Lactic acid	C3H6O3	90.0266	72.7682	[M]-	0.2947	2.1492	7.91e-14	Up
22	M243T128	Uridine	C9H12N2O6	243.063	128.356	[M-H]-	3.1105	1.5435	2.66e-09	Down
23	M93T51	Dimethyl sulfone	C2H6O2S	92.9269	50.8505	[M-H]-	0.7731	2.181	1.28e-12	Down
24	M151T73	Xanthine	C5H4N4O2	151.025	73.02	[M-H]-	2.8778	1.5491	3.77e-09	Up
25	M116T729	5-Aminopentanoic acid	C5H11NO2	115.92	729.321	[M-H]-	1.4779	1.6035	6.71e-10	Down
26	M173T64	Dehydroascorbate	C6H6O6	173.009	63.6959	[M-H]-	2.0463	2.0062	4.73e-14	Up
27	M135T730	Phenyl acetate	C8H8O2	134.894	730.066	[M-H]-	4.1063	1.3162	3.67e-07	Down
28	M129T48	trans-Cinnamate	C9H8O2	128.959	48.0345	[M-H2O-H]-	1.5215	1.8641	9.13e-11	Up
29	M178T406	Hippuric acid	C9H9NO3	178.051	406.037	[M-H]-	1.1712	2.2152	1.76e-13	Down
30	M203T277	L-Tryptophan	C11H12N2O2	203.083	276.509	[M-H]-	0.4555	1.3673	1.79e-07	Up
31	M297T619	5-Methylthioadenosine	C11H15N5O3S	297.245	618.803	[M]-	4.6535	1.536	2.83e-10	Down
32	M299T652	all-trans-Retinoic acid	C20H28O2	299.26	652.497	[M-H]-	5.2836	1.263	4.74e-08	Down
33	M606T55	Uridine diphosphate-N-acetylglucosamine	C17H27N3O17P2	606.078	55.4012	[M-H]-	5.8418	1.9347	1.11e-12	Up
34	M195T54	Gluconic acid	C6H12O7	195.051	53.7553	[M-H]-	0.0211	1.5972	1.52e-10	Up
35	M308T56	N-Acetyl-a-neuraminic acid	C11H19NO9	308.1	56.1547	[M-H]-	4.7394	1.3575	3.7e-11	Up
36	M362T72	GMP	C10H14N5O8P	362.052	72.4883	[M-H]-	4.6941	1.3903	5.49e-07	Up
37	M181T282	Hydroxyphenyllactic acid	C9H10O4	181.05	282.114	[M-H]-	0.9282	1.5597	4.11e-10	Up
38	M145T338	Adipic acid	C6H10O4	145.05	338.319	[M-H]-	4.3988	1.0724	3.7e-11	Down
39	M271T596	16-Hydroxy hexadecanoic acid	C16H32O3	271.229	595.769	[M-H]-	4.4517	1.08	4.75e-06	Down
40	M462T226	Adenylsuccinic acid	C14H18N5O11P	462.069	225.697	[M-H]-	5.4559	1.4433	1.09e-09	Up
41	M351T466	Prostaglandin D2	C20H32O5	351.219	466.377	[M-H]-	4.7727	1.1415	7.03e-07	Up
42	M145T52	L-Glutamine	C5H10N2O3	145.061	52.1735	[M-H]-	4.2843	1.3807	1.41e-08	Up
43	M283T232	Xanthosine	C10H12N4O6	283.07	232.305	[M-H]-	4.3867	1.1538	5e-08	Up
44	M131T221	Glutaric acid	C5H8O4	131.034	220.886	[M-H]-	6.7314	1.0169	8.16e-07	Up
45	M118T52	L-Threonine	C4H9NO3	118.05	52.135	[M-H]-	7.5382	1.5868	7.57e-10	Up
46	M97T54	Hydrogen phosphate	H3PO4	96.9685	53.6703	[M-H]-	11.486	1.6692	8.05e-10	Up
47	M154T51_2	L-Histidine	C6H9N3O2	154.062	50.8702	[M-H]-	3.5528	1.3207	4.74e-08	Up
48	M606T66	Uridine diphosphate-N-acetylgalactosamine	C17H27N3O17P2	606.078	65.7541	[M-H]-	6.0879	1.6774	1.04e-12	Up
49	M147T73	Citramalic acid	C5H8O5	147.029	72.6901	[M-H]-	4.8512	1.3515	3.81e-08	Up
50	M73T130	Propionic acid	C3H6O2	73.0283	129.709	[M-H]-	16.9674	1.1285	0.000111803	Up
51	M311T597	9(S)-HPODE	C18H32O4	311.224	596.609	[M-H]-	4.6196	1.6159	3.7e-11	Down
52	M151T343	2,4-Dihydroxyacetophenone	C8H8O3	151.039	342.866	[M-H]-	4.4845	1.4675	2.82e-09	Down
53	M313T546	12,13-DHOME	C18H34O4	313.24	546.335	[M-H]-	4.9488	1.5612	1.02e-09	Down
54	M165T355	Phenyllactate	C9H10O3	165.055	354.595	[M-H]-	2.6943	1.4693	6.71e-10	Up
55	M285T573	Hexadecanedioate	C16H30O4	285.208	572.553	[M-H]-	4.5594	1.4638	1.02e-09	Down
RT: Retention time; VIP: variable importance in the projection was obtained from orthogonal partial least square-discriminant analysis (OPLS-DA) model; p-value: values were calculated from t-test; CON: the healthy control group; LC: the LC patient group; The differential metabolites between the LC patients and healthy controls were screened based on the VIP > 1 and p-value < 0.05.

[truncated: 4 more sheets: Supplementary Table S11, Supplementary Table S12, Supplementary Table S13, Supplementary Table S14]
